# Supplementary material for: ZmIBH1-1 regulates plant architecture in maize
Source: J Exp Bot. 2020 Jan 28;71(10):2943–55. doi: 10.1093/jxb/eraa052 (PMC7260713; doi:10.1093/jxb/eraa052)
Supplement: eraa052_suppl_Supplementary_Table_S1 [file eraa052_suppl_supplementary_table_s1.xlsx]

## Sheet: Sheet1
Table2-1 Fine mapping polymorphic SSR markers developed
Markers	Forward primer	Reverse primer
SSR2-1F	GAGGTTGATTGTGGCTTCG	TTGCTGATGCTGACGGAG
SSR2-2F	AGAGTAGTGGTGGTGGAG	CGTCCCGTCCCTATATAAAG
SSR2-3F	GTGACTAGAGACCTTATCCAA	ACTTACTGACCTTCCCAAAT
SSR2-4F	ACGCTGGAGGACTACTAC	CAAGAATGTCTTGGACGC
SSR2-5F	AAGAGTCGCCTTCTAAGAA	AGTGTCCAAGAACTTCGTA
SSR2-6F	GGCAGAGGAAGGAATATACG	TATGGTGTGGTGGACTACT
SSR2-7F	GAGCCTATTCGGATTCG	GTGTAGTCAAGCGTAGAA
SSR2-8F	AGGTGGAGAGGAGCATTC	CGAGGCAGAGTAGGAGTAA
SSR2-9F	GACTACATGGGCGTGATG	CCAGAACGGAAGGTAGCT
SSR2-10F	GACGCTCCCTCTCTT	ATCGCAACGGAAGTG
SSR2-11F	CGGTGGTCCTCATGTATG	GACAAGTTTGACACGACTG
SSR2-12F	TGGACTGGACAATGTCATAT	CTGTAGTTAGTGGCTAGGTTA
SSR2-13F	GGATACAGAGCCAACAATCA	GGGTTCTCGACTTCTCTCT
SSR2-14F	GCACCATCCTCCATTCATT	ACCATCTCAATCACAGCATT
SSR2-15F	GCGTGCGTGACAGAA	CCATCCGTTAGGTTCCA
SSR2-16F	TAGCCCACCTCACATTATAG	GTAGGATACCGATCAGTTCT
SSR2-17F	GCAGAAGCAGCATCA	GGAGGAACGGAACAG
SSR2-18F	ACGAGATTCACGCACCTA	CAGCATTCACAGCATTACG
SSR2-19F	TGCACTGTAAACGTCGTAC	TTGCTCTCGGTTGCTCTT
SSR2-20F	CTCAGCGAATCCGTTCAG	AGATATTGCTCCAAGACTGT
SSR2-21F	CAGTCAGAAGCGGTTGTA	GTAGAACAGATCCTTGTGAAC
SSR2-22F	TGGCTGCCGTTACTGGAT	AAGCTCCTCCGATCAAGA
SSR2-23F	CATCATCATCTATCGTCTAGC	CATCCTGCTTGGTCCTTC
SSR2-24F	CATCATCATCTATCGTCTAGC	CATCCTGCTTGGTCCTTC
SSR2-25F	AGTCCTTATCCGTAGTCCTT	GCTCTGCCATCTTGATCC
SSR2-26F	TGAATGTGTAGCAACTGAAC	TGAGCAATGTAGAGGTATGG
SSR2-27F	TCCTAACAACATTGGTCACA	GTCTGAACACAACATGAACA
SSR2-28F	TGCCACGAGTTCCATGTA	AACCTACCGACGGATAGC
SSR2-29F	AGTTCCATGTAGCTCTCCT	ATTAACCTACCGACGGATAG
SSR2-30F	TCATCATGGCATGGGATTT	ATTAACCTACCGACGGATAG
SSR2-31F	CCAGTCGGATCGGATTCT	CCTATAGCCTGCTGCCTAA
SSR2-32F	GCAGCAGGCTATAGGTAAG	TTACGCATCACGATCAGG
SSR2-33F	CAAGTTACTGTTACCACATG	GTGACTCTATTACTGTACTGG
SSR2-34F	GATTGTTGTTGGGTAATCAC	CATGTGGTAACAGTAACTTG
SSR2-35F	TACTAACGTACTAGCGGTATC	GCATGGATTGATTGCCTTG
SSR2-36F	CCAGTCGGATCGGATTCT	CCTATAGCCTGCTGCCTAA
SSR2-37F	GCAGCAGGCTATAGGTAAG	TTACGCATCACGATCAGG
SSR2-38F	TTCACCACCAGGATTGTTA	GATGTAAGCATGGATACTGT
SSR2-39F	TACTAACGTACTAGCGGTATC	GCATGGATTGATTGCCTTG
SSR2-40F	CAGTTCACATAAGCACATTG	CCGAAGTATCCATCAGGTT
SSR2-41F	GATTGTTGTTGGGTAATCAC	CATGTGGTAACAGTAACTTG
SSR2-42F	CCGCTATTCCTGTCAGTT	TGCTGCTTAGTTCACGAA
SSR2-43F	CAAGGCAAACCCAACAAG	CATCCATAACTTCTCGCAAT
SSR2-44F	CAGGAGTTTGGCGATTTG	CAGAAGGCAGACACCATC
SSR2-45F	GATGGTGTCTGCCTTCTG	ATGAGTGAGCGTGAAAGG
SSR2-46F	GCACTCCAGTTTCACCAT	GCACAGACCATCTTCCTC
SSR2-47F	TGACTTTGGGAGAGAGGAA	CGCATTCAAGGATCTTCAAT
SSR2-48F	GGTGAGAAGAGAAGGTGATAT	TAGCCGTCGTGTATCTGT
SSR2-49F	GCTGTCTGTCTGATGATGA	GTTCTTGTCTGTTGATAGGAG
SSR2-50F	TTCAAGGCACTGATACGG	TTGTTACTGCTTGGTAGTTC
SSR2-51F	TGTTCTTGCTGCTACTCTC	CACACTACGACATCCACAT
SSR2-52F	GGCGATGACACAGATA	ACTCCACCACCACTC
SSR2-53F	AGGCGTGATCTCAGTCAT	CGGGAATACAGCTCAGTC
SSR2-54F	AGGCGTGATCTCAGTCAT	CGGCTGCGGAAATAATATAC
SSR2-55F	AGAGAAAGACCAAGCAAAGA	GCGACTGATTCCACCTTAT
SSR2-56F	CCAAGCAAAGAGACATACAC	GCGACTGATTCCACCTTAT
SSR2-57F	ACTATCTAGCAAGGTCATCG	GGCGGTACATGATATTACAC
SSR2-58F	TAGCATAGTAGTGACCGTTAG	ATGCGCATCGCATGAATG
SSR2-59F	GCCCACCCAAGCAAA	CTAGCTGCCCGACAA
SSR2-60F	CATCAACGAACAACGATACC	GTATGCTACTCCGTACTCAA
gIBH1-1	GTCGTCCGCATATACTCTGA	GCATCTAAGGCTCTGTTTGG
cIBH1-1	ATGGCCAGGAAGAGGACGG	TCATTGGGCGGAGAAGAGGTC
IBH-19K	ACTAGTGCGATCGCCATGGCCAGGAAGAGGACGGC	AGCTTTGTTTAAACTCATTGGGCGGAGAAGAGGT
IBH1-1_RT	AGGAACCACCGCCAAACC	GCGTCTCCGCAGCAGGAC
Tublin-F	CCGCTATCTCACCGTCGC	GTTCTTGGATGGCGGTCG
