# Supplementary material for: ZmIBH1-1 regulates plant architecture in maize
Source: J Exp Bot. 2020 Jan 28;71(10):2943–55. doi: 10.1093/jxb/eraa052 (PMC7260713; doi:10.1093/jxb/eraa052)
Supplement: eraa052_suppl_Supplementary_Table_S2 [file eraa052_suppl_supplementary_table_s2.xlsx]

## Sheet: Sheet1
Table S2 qLA2-1 for leaf angle based on combined data across environment across environments for F2:3 families and BC3F2:3 families
Population	marker interval	Bin locus	LOD	Additive	Dominant	R2（%）	Gene action
BC3 F2:3	umc1165-bnlg1297	2.01	15.38	2.08	0.26	28.79	PDF
F2:3	bnlg1297-bnlg1017	2.01	8.09	1.67	0.38	11.62	PD
