# Supplementary material for: ZmIBH1-1 regulates plant architecture in maize
Source: J Exp Bot. 2020 Jan 28;71(10):2943–55. doi: 10.1093/jxb/eraa052 (PMC7260713; doi:10.1093/jxb/eraa052)
Supplement: eraa052_suppl_Supplementary_Table_S3 [file eraa052_suppl_supplementary_table_s3.xlsx]

## Sheet: Sheet1
Sample	# of Input Reads	%reads mapped
87_leaf7_10cm_tip_rep1	3640899	0.800838
87_leaf7_10cm_tip_rep2	2583253	0.82247
87_leaf7_10cm_tip_rep3	6032440	0.808074
87_leaf7_1cm_base_rep1	4904254	0.805858
87_leaf7_1cm_base_rep2	6480134	0.828634
87_leaf7_1cm_base_rep3	4625233	0.824177
87_leaf7_3cm_mid_above_rep1	5128012	0.842016
87_leaf7_3cm_mid_above_rep2	2999926	0.856898
87_leaf7_3cm_mid_above_rep3	4612217	0.843214
nil_leaf7_10cm_tip_rep1	6319169	0.811594
nil_leaf7_10cm_tip_rep2	3251351	0.812003
nil_leaf7_10cm_tip_rep3	2445642	0.800737
nil_leaf7_1cm_base_rep1	6856651	0.834842
nil_leaf7_1cm_base_rep2	4946293	0.831659
nil_leaf7_1cm_base_rep3	4908477	0.824703
nil_leaf7_3cm_mid_above_rep1	4638468	0.838674
nil_leaf7_3cm_mid_above_rep2	3076773	0.827311
nil_leaf7_3cm_mid_above_rep3	3187948	0.838242
SUM(AVE)	80637140	0.825108
