# Supplementary material for: ZmIBH1-1 regulates plant architecture in maize
Source: J Exp Bot. 2020 Jan 28;71(10):2943–55. doi: 10.1093/jxb/eraa052 (PMC7260713; doi:10.1093/jxb/eraa052)
Supplement: eraa052_suppl_Supplementary_Table_S4 [file eraa052_suppl_supplementary_table_s4.xlsx]

## Sheet: TPMleaf7
	87_leaf7_10cm_tip_	87_leaf7_1cm_base_	87_leaf7_3cm_mid_above_	nil_leaf7_10cm_tip_	nil_leaf7_1cm_base_	nil_leaf7_3cm_mid_above_
AC148152.3_FG001	0	0	0	0	0	0
AC148152.3_FG005	0.146809	25.268	0.550157	1.28785	60.2998	26.9012
AC148152.3_FG006	0	0	0	0	0	0
AC148152.3_FG008	5.73838	2.26651	4.54893	7.24419	3.47344	6.21368
AC148167.6_FG001	61.022	139.222	184.996	214.997	169.205	209.137
AC149475.2_FG002	0.129036	0	0.333342	0	2.03895	0
AC149475.2_FG003	62.3458	92.1435	46.4331	36.7008	70.2337	36.5357
AC149475.2_FG005	0	0.187376	0.183386	0	0.143611	0
AC149475.2_FG007	0	0.135936	0	0	0.918465	0.270302
AC149810.2_FG003	0	0	0	0	0	0
AC149810.2_FG004	0	0	0	0	0	0
AC149810.2_FG008	15.2896	17.8333	9.71484	4.72388	13.3145	5.89357
AC149818.2_FG001	1.82172	3.84393	1.78812	4.55363	3.81587	1.83414
AC149818.2_FG004	0	0.271873	0	0	0.574441	0
AC149818.2_FG005	0.386798	1.00472	0.274549	0.577267	1.63491	0.323383
AC149818.2_FG006	9.44085	10.5208	8.03125	8.10231	7.15816	6.37782
AC149818.2_FG007	0	0	0	0	0	0
AC149818.2_FG008	0.0915523	0.0679683	0	0.136297	0.631244	0
AC149818.2_FG009	0	0	0	0	0	0.162508
AC149828.2_FG002	0.0915523	1.73122	0.457934	0	1.63491	0.215588
AC149828.2_FG004	0	0.191476	0	0	0.430831	0
AC149828.2_FG005	0	0.0679683	0	0	0	0
AC149829.2_FG002	0.129036	1.84044	0.144544	0	9.41987	0.162508
AC149829.2_FG003	0.0915523	0.306783	0	0	1.4913	0.325016
AC149829.2_FG004	0	0	0	0	0	0
AC149829.2_FG006	0	0	0.0650023	0.102521	0	0.162508
AC150739.3_FG001	0.790802	0.510688	0.96198	0.57429	2.23936	1.78269
AC152495.1_FG002	0.737446	0.113295	0.363371	0	0	0
AC152495.1_FG003	0	0	0	0	0	0
AC152495.1_FG010	0.0923653	0.537478	0	0	0.361225	0
AC152495.1_FG011	0	0.216205	0	0	0	0
AC152495.1_FG012	0	0	0	0	0	0
AC152495.1_FG013	0	0	0	0	0	0
AC152495.1_FG015	8.3e-05	0	0	0	0.143598	0
AC152495.1_FG017	1.17804	0.802666	0.319257	0	0	0
AC155352.2_FG001	0.0457763	0	0.0650023	0	0	0
AC155352.2_FG010	0	0	0	0.0517553	0	0.179575
AC155376.2_FG002	0	0	0	0	0	0
AC155376.2_FG004	0	0	0	0	0	0
AC155376.2_FG005	0	0.174947	0.0650023	0.564162	1.90282	0
AC155377.1_FG001	10.7798	23.9921	21.3618	15.1775	28.99	18.0024
AC155377.1_FG002	0.129036	0.263545	0.327929	0.443861	1.86693	0.487524
AC155390.2_FG002	0.0915523	0.0720683	0.0722717	0	0.344023	0.162508
AC155434.2_FG001	0	0	0	0	1.14888	0
AC155434.2_FG003	5.65458	5.64419	6.63753	9.02113	9.38908	11.0366
AC155434.2_FG004	0.183105	0.391152	0.176116	0.238818	0.459232	0
AC155434.2_FG005	0.258073	0.135936	0	0.681484	0.143611	0.162508
AC155434.2_FG006	0	0	0	0	0	0
AC155496.2_FG009	1.03092	3.3209	1.59603	1.57644	4.07629	1.67489
AC155610.2_FG007	0	0.187376	0	0.238818	1.29249	0
AC155610.2_FG009	0	0	0	0	0	0
AC155622.2_FG001	0.184293	0.0720683	0	0	0.602843	0
AC155622.2_FG004	0	0	0	0	0.172012	0
AC155624.2_FG006	0.69925	1.11407	0.378393	1.31737	2.41137	1.189
AC155624.2_FG011	0.866209	0.349894	0.654001	0.80298	0.315622	0.757826
AC159612.1_FG007	0	0	0	0	0.143611	0
AC165171.2_FG002	0	0	0	0	0	0
AC165178.2_FG004	0	0.205757	0	0	0.831657	0
AC166636.1_FG007	0	0.432143	0.176116	0.102521	0.172012	0.270302
AC166636.1_FG008	0.275845	0.0720683	0	0.189047	0.28722	0.323383
AC166636.1_FG009	0.36621	2.34465	0.0650023	0	2.61178	0
AC177831.3_FG004	2.50051	5.46024	3.38744	0.989049	0.28722	1.40296
AC177833.2_FG001	0	0	0	0	0	0
AC177837.3_FG002	0	0	0	0	0	0
AC177838.2_FG015	0	0	0	0	0	0
AC177844.2_FG003	0	0	0	0	0	0
AC177850.2_FG003	0.129036	0.247016	0	0.105499	0.344023	0.107794
AC177850.2_FG005	0	0	0	0	0.172012	0
AC177860.4_FG002	0	0	0	0	0	0
AC177890.3_FG005	0	0	0	0	0	0
AC177893.3_FG003	0	0	0	0	0	0
AC177893.3_FG006	0	0	0	0	0	0
AC177897.2_FG002	0	0	0	0	0.143611	0
AC177897.2_FG022	0	0.017146	0	0	0	0.0541685
AC177897.2_FG029	0	0	0	0	0	0
AC177899.2_FG009	0	0.102879	0	0	0	0
AC177899.2_FG012	0	0	0	0	0	0
AC177900.4_FG001	0	0	0	0	0	0
AC177905.2_FG001	0	0	0	0	0	0
AC177905.2_FG003	0	0	0	0	0	0
AC177908.3_FG002	1.10294	3.32465	1.43074	2.62709	12.3157	1.13429
AC177908.3_FG003	0	0	0	0	0	0
AC177908.3_FG006	0	0	0	0	0	0
AC177911.4_FG005	0	0	0	0	0	0
AC177920.3_FG008	0	0	0	0	0	0
AC177922.2_FG002	0	0	0	0	0	0
AC177924.2_FG001	0	0	0	0	0	0
AC177924.2_FG003	0	0	0	0	0	0
AC177926.2_FG003	0	0	0	0	0	0
AC177930.2_FG001	0	0	0	0	0	0
AC177930.2_FG002	0	0	0	0	0	0
AC177936.6_FG008	0	0.0514393	0	0	0.659645	0
AC177941.3_FG001	0	0	0.055557	0	0	0
AC177941.3_FG006	0	0.0679683	0	0	0.172012	0
AC177946.2_FG004	0	0	0	0	0	0
AC177947.2_FG003	0	0	0	0	0	0
AC182105.3_FG006	0	0	0	0	0	0
AC182413.4_FG002	0	0	0	0	0	0
AC182439.4_FG004	0	0	0	0	0	0
AC182482.3_FG003	2.0955	0.619519	1.71362	2.28277	0	2.05462
AC182615.4_FG001	0	0	0	0	0	0
AC182617.3_FG001	0.258073	0.448672	0.183386	1.01393	1.3493	0.270302
AC182627.2_FG003	0	0	0	0	0	0
AC182831.3_FG004	0	0	0	0	0	0
AC182838.3_FG006	0	0	0	0	0	0
AC183315.4_FG006	0	0	0	0.102521	0.574441	0
AC183319.3_FG001	3.14675	0.735094	1.35385	1.36545	0	1.2968
AC183372.4_FG006	0	0	0	0	0	0
AC183412.5_FG005	0	0	0.111114	0	0	0
AC183413.3_FG006	0	0	0	0	0	0
AC183509.1_FG001	0	0	0	0	0	0
AC183514.3_FG006	0	0	0	0	0	0
AC183817.2_FG002	0	0	0	0	0	0
AC183888.4_FG006	0	0	0	0	0	0
AC183888.4_FG008	0	0	0	0	0	0
AC183914.3_FG004	0	0	0	0	0	0
AC183915.4_FG001	0	0	0	0	0	0
AC183927.3_FG004	0	0	0	0	0	0
AC183928.4_FG001	0	0	0	0	0	0
AC183932.3_FG007	0	0	0	0	0	0
AC183938.4_FG011	0	0	0	0	0	0
AC183944.4_FG003	0	0	0	0	0	0
AC183950.2_FG002	0	0	0	0	0	0
AC183950.2_FG003	0	0	0	0	0.172012	0
AC183950.2_FG004	0	0	0	0	0	0
AC183950.2_FG005	0	0	0	0	0	0
AC183968.2_FG001	0	0	0	0	0	0
AC184112.4_FG010	0	0	0	0	0	0
AC184116.3_FG001	0.0915523	0	0	0	0	0
AC184127.3_FG003	0	0	0	0	0	0
AC184130.4_FG005	0	0	0	0	0	0
AC184130.4_FG012	0.294807	0	0	0	0	0
AC184133.3_FG001	0	0	0	0	0	0
AC184164.2_FG004	0	0	0	0	0	0
AC184164.2_FG006	0	0	0	0	0	0
AC184169.3_FG001	0	0.170847	0	0.136297	0.487634	0.323383
AC184170.4_FG002	0	0	0	0	0	0
AC184171.4_FG002	0	0	0	0	0	0
AC184172.3_FG001	0	0	0	0	0	0
AC184699.3_FG005	0	0	0	0	0.0718145	0
AC184764.3_FG003	0	0	0	0	0	0
AC184764.3_FG006	0	0	0	0	0	0
AC184765.4_FG005	0	0	0	0	0	0
AC184771.4_FG003	0	0	0	0	0	0
AC184775.2_FG002	0	0	0	0	0	0
AC184788.2_FG001	0	0	0	0	0	0
AC184789.4_FG002	0	0	0	0	0	0
AC184794.2_FG003	0	0	0	0	0	0
AC184831.3_FG003	0	0	0	0	0	0
AC184831.3_FG005	0	0	0	0	0	0
AC184836.3_FG002	0	0	0	0	0	0
AC184857.2_FG006	0	0	0	0	0	0
AC184871.2_FG009	0	0	0	0	0	0
AC185108.3_FG006	0	0	0	0	0	0
AC185108.3_FG010	0	0	0	0	0	0
AC185108.3_FG011	0	0	0	0	0	0
AC185122.3_FG009	0	0	0	0	0	0
AC185126.3_FG006	0	0	0	0	0	0
AC185130.2_FG004	0	0	0	0	0	0
AC185130.2_FG005	0	0	0	0	0	0
AC185217.3_FG004	0	0	0	0	0	0
AC185217.3_FG007	0	0	0	0	0	0
AC185226.4_FG001	0.221027	0	0.111114	0.102521	2.49657	0.43281
AC185252.4_FG002	0	0	0	0	0	0
AC185254.4_FG002	0.640867	0.535289	0.130005	0	0.315622	0
AC185256.3_FG002	0	0	0	0	0	0
AC185256.3_FG003	0	0	0	0	0	0
AC185261.4_FG002	0	0	0	0	0	0
AC185265.3_FG003	0	0	0	0	0	0
AC185276.2_FG004	0	0	0	0	0	0
AC185276.2_FG006	0	0	0	0	0	0
AC185281.5_FG006	0	0	0	0	0	0
AC185300.4_FG002	0.129036	0.0514393	0	0.136297	0.430831	0
AC185305.3_FG003	0	0	0	0	0	0
AC185415.3_FG005	0.0552567	0.0679683	0	0	0.430831	0
AC185422.3_FG005	0	0	0	0	0	0
AC185427.5_FG004	0	0	0	0	0	0
AC185443.3_FG004	0	0	0	0	0	0
AC185460.3_FG004	0	0	0	0	0	0
AC185466.3_FG001	0	0	0.111114	0.0527497	0	0.107794
AC185471.3_FG005	0	0	0	0.136297	0.143611	0
AC185473.3_FG005	0	0	0	0	0	0
AC185475.3_FG001	0	0	0	0	0	0
AC185478.4_FG005	0	0	0	0	0	0.162508
AC185478.4_FG007	0	0	0	0	0	0
AC185487.4_FG001	0	0	0	0	0	0
AC185500.3_FG001	0	0.494159	0	0.155271	0.602843	0
AC185501.3_FG001	0	0	0	0	0	0
AC185501.3_FG006	0	0	0	0	0	0.107794
AC185504.4_FG002	0	0	0	0	0	0
AC185522.2_FG002	0.312141	0	0	0	0	0
AC185530.2_FG004	0	0	0	0	0	0
AC185586.4_FG003	0	0	0	0	0	0
AC185587.3_FG003	0	0.144137	0	0	0.143611	0
AC185588.2_FG002	0	0	0	0.136297	0	0.215588
AC185593.3_FG003	0.0552567	0.102879	0	0.408891	0.143611	0
AC185605.3_FG003	0	0	0	0	0	0
AC185610.3_FG001	0	0	0	0	0	0
AC185611.3_FG001	0	0	0	0	0	0
AC185623.4_FG010	0	0	0	0	0	0
AC185623.4_FG012	0	0	0	0	0	0
AC185628.3_FG010	0	0	0	0	0	0
AC185642.4_FG001	0.0915353	0	0	0	0	0
AC185648.3_FG007	0.183096	0	0	0	0	0
AC185649.2_FG003	0	0	0	0	0	0
AC185655.3_FG004	0	0	0	0	0	0
AC185655.3_FG005	0	0	0	0	0	0
AC185656.3_FG002	0	0	0	0	0	0
AC186009.3_FG001	0	0	0	0.051259	0	0
AC186013.3_FG001	0	0	0	0	0	0
AC186145.3_FG002	0	0	0	0	0	0
AC186147.3_FG008	0	0.0720683	0	0	0	0
AC186156.3_FG004	0	0	0	0	0	0
AC186156.3_FG005	0	0	0	0	0	0
AC186164.3_FG001	0	0	0	0	0	0
AC186166.3_FG008	0	0	0	0	0	0
AC186189.3_FG004	0	0	0	0	0	0
AC186189.3_FG005	0	0	0	0	0	0
AC186195.4_FG001	0	0	0	0	0	0
AC186231.4_FG002	0	0	0	0	0	0
AC186233.3_FG007	0	0	0	0	0	0
AC186283.4_FG002	0	0	0	0	0	0
AC186284.3_FG007	0	0	0	0	0	0
AC186287.7_FG005	0	0.0720683	0.0650023	0	0	0
AC186309.3_FG002	0	0	0	0	0	0
AC186309.3_FG006	0	0	0	0	0	0
AC186310.4_FG004	0	0	0	0	0	0
AC186322.4_FG003	0	0	0	0	0	0
AC186322.4_FG005	0	0	0	0	0	0
AC186329.3_FG006	0	0	0	0	0	0
AC186337.3_FG003	0	0	0	0	0	0
AC186375.3_FG001	0	0	0	0	0	0
AC186404.3_FG002	0	0	0	0	0	0
AC186406.4_FG006	0	0	0	0	0	0
AC186408.5_FG005	0	0	0	0	0	0
AC186412.4_FG011	0	0	0	0	0	0
AC186417.3_FG004	0	0	0	0	0	0
AC186417.3_FG006	0	0	0	0	0	0
AC186424.4_FG009	0	0	0	0	0	0
AC186431.5_FG001	0	0	0	0	0	0
AC186433.4_FG001	0	0	0	0	0.143611	0
AC186493.4_FG002	0	0	0	0	0	0
AC186500.3_FG001	0	0	0	0	0	0
AC186506.3_FG001	0	0	0	0	0	0
AC186512.3_FG007	4.17785	2.37956	4.46939	2.00125	8.09898	5.35623
AC186519.4_FG002	0	0	0	0	0	0
AC186524.3_FG005	0	0	0	0	0	0
AC186524.3_FG006	0	0	0	0	0	0
AC186563.4_FG004	0	0	0	0	0	0
AC186577.3_FG006	0	0	0	0	0	0
AC186579.3_FG007	0	0	0	0	0	0
AC186581.3_FG003	0	0	0	0	0	0
AC186583.3_FG004	0	0	0	0	0	0
AC186585.4_FG002	0	0	0	0	0	0
AC186590.3_FG005	0	0	0	0	0	0
AC186592.3_FG002	0.110514	0.0257207	0	0	0	0
AC186592.3_FG003	0	0	0	0	0	0
AC186602.4_FG003	0	0	0	0.102521	0.774855	0.487524
AC186603.6_FG003	0	0	0	0	0	0
AC186606.4_FG003	0.274657	2.72563	0.470616	0.102521	1.06207	0
AC186611.4_FG005	0	0	0	0	0	0
AC186613.4_FG003	0	0	0	0	0	0
AC186619.3_FG001	0	0	0	0	0	0
AC186647.3_FG001	0	0	0	0	0	0
AC186653.4_FG005	0	0	0	0	0	0
AC186656.4_FG004	0	0	0	0	0	0
AC186656.4_FG012	0	0.854501	0.144544	0	0.574441	0.323383
AC186663.3_FG006	0	0	0	0	0	0
AC186667.3_FG007	0	0	0	0	0	0
AC186669.3_FG002	0	0	0	0	0.143611	0
AC186684.4_FG001	0	0	0.111114	0	0	0
AC186691.4_FG006	0	0	0	0	0	0
AC186743.4_FG003	0	0	0	0	0	0
AC186781.4_FG006	0	0	0	0	0.343778	0.324784
AC186782.4_FG003	0	0	0	0	0	0
AC186785.4_FG002	0	0	0	0	0	0
AC186789.4_FG001	0	0	0	0	0	0
AC186800.3_FG005	0	0	0	0	0	0
AC186807.4_FG002	0	0.0679683	0	0	0	0
AC186815.3_FG003	0	0	0	0	0	0
AC186828.3_FG001	0	0	0	0	0	0
AC186845.4_FG009	0	0	0.0650023	0	0.172012	0
AC186897.4_FG016	0	0.376604	0	0	0	0
AC186902.4_FG006	0	0	0	0	0	0
AC186902.4_FG009	0	0	0	0	0	0
AC186904.4_FG007	0	0	0	0	0	0
AC186905.3_FG013	0	0	0	0	0	0
AC187037.4_FG008	0	0	0	0	0	0
AC187046.3_FG009	0	0	0	0	0	0
AC187056.3_FG002	0	0	0	0	0	0
AC187065.3_FG003	0	0	0	0	0	0
AC187067.4_FG001	0	0	0	0	0	0
AC187072.4_FG001	0	0	0	0	0	0
AC187072.4_FG002	0	0	0	0	0	0
AC187080.3_FG006	0	0	0	0	0	0
AC187080.3_FG007	0	0	0	0	0	0
AC187082.3_FG003	0	0	0	0	0	0
AC187086.3_FG004	0	0	0	0	0	0
AC187088.3_FG002	0	0	0	0	0	0
AC187090.3_FG003	0	0	0	0	0	0
AC187090.3_FG011	0	0	0	0	0	0
AC187092.6_FG003	0	0	0	0	0	0
AC187096.5_FG001	0	0	0	0	0	0
AC187098.4_FG011	0	0.288274	0	0	0.430831	0
AC187099.5_FG005	0	0	0	0	0	0
AC187142.3_FG007	0	0	0	0	0	0
AC187157.4_FG001	0.36621	0	0	0	0.143611	0
AC187157.4_FG002	2.51666	6.20524	4.28904	4.82462	9.81589	5.40604
AC187157.4_FG005	1.28961	0.0720683	0.333342	0.205043	0.28722	0
AC187160.3_FG003	0	0	0	0	0	0
AC187207.3_FG006	0	0	0	0	0	0
AC187209.5_FG003	0	0	0	0	0	0
AC187209.5_FG010	0	0	0	0	0	0
AC187212.3_FG011	0	0	0	0	0	0
AC187222.4_FG001	0	0	0	0	0	0
AC187235.3_FG003	0	0	0	0	0	0
AC187243.3_FG005	0	0.119408	0.0722717	0	0	0
AC187262.4_FG007	0	0	0	0	0.28722	0
AC187263.4_FG001	0	0	0	0	0	0
AC187279.3_FG003	0	0	0	0	0	0
AC187279.3_FG004	0	0	0	0	0	0
AC187283.3_FG005	0	0	0	0	0	0
AC187393.3_FG001	0	0	0	0	0	0
AC187404.3_FG003	0	0	0	0	0	0
AC187404.3_FG006	0	0	0	0	0	0
AC187460.4_FG002	0	0	0	0	0	0
AC187469.3_FG005	0	0	0	0	0	0
AC187485.3_FG001	0	0	0	0	0	0
AC187551.3_FG002	0	0.203905	0	0	0.459232	0.107794
AC187560.5_FG003	0	0	0	0	0	0
AC187567.4_FG004	0	0	0	0	0	0
AC187782.4_FG009	0	0	0	0	0	0
AC187789.3_FG001	0	0	0	0	0	0
AC187800.4_FG003	0	0	0	0	0	0
AC187802.3_FG008	0	0	0	0	0	0
AC187809.3_FG005	0	0	0	0	0	0
AC187813.3_FG002	0	0	0	0	0	0
AC187818.3_FG004	0	0	0	0	0	0
AC187826.3_FG007	0	0	0	0	0	0
AC187843.3_FG001	0	0	0	0	0	0
AC187843.3_FG006	0	0.786533	0	0	0.344023	0.215588
AC187843.3_FG010	0	0	0	0	0	0
AC187870.3_FG002	0	0	0	0	0	0
AC187872.3_FG005	0	0	0	0	0	0
AC187879.3_FG001	0	0	0	0	0	0
AC187885.3_FG002	0	0	0	0	0	0
AC187887.3_FG008	0	0	0	0	0	0
AC187891.3_FG006	0	0	0	0	0	0
AC187895.2_FG001	0	0	0	0	0	0
AC187895.2_FG002	0	0	0	0	0	0
AC187896.3_FG006	0	0	0	0	0	0
AC187899.3_FG002	0	0	0	0	0	0
AC187901.4_FG004	0	0	0	0	0	0
AC187903.3_FG004	0	0	0	0	0	0
AC187910.5_FG002	0	0	0	0	0	0
AC188000.3_FG003	0	0	0	0	0	0
AC188001.3_FG009	0	0	0	0	0	0
AC188003.3_FG012	0	0	0	0	0	0
AC188023.3_FG005	88.772	50.2527	68.2553	65.1763	18.3645	63.4802
AC188023.3_FG011	0	0	0	0	0	0
AC188036.3_FG003	0	0	0	0	0	0
AC188128.3_FG002	0	0	0	0	0	0
AC188134.2_FG011	0	0	0	0	0	0
AC188195.2_FG003	0	0	0	0	0	0
AC188296.3_FG004	0	0	0	0	0	0
AC188582.3_FG002	0	0	0	0	0	0
AC188583.4_FG003	0	0	0	0	0	0
AC188612.3_FG009	0	0	0	0	0	0
AC188710.4_FG006	0.183105	0.0679683	0	0	0	0
AC188718.3_FG005	0.258073	0.135936	0	0	0.28722	0
AC188718.3_FG011	0	0	0	0	0	0
AC188718.3_FG015	0	0	0	0	0	0
AC188721.3_FG001	0	0	0	0	0	0
AC188722.3_FG002	0	0	0	0	0	0
AC188723.3_FG001	0	0	0	0	0	0
AC188724.3_FG006	0	0	0	0	0	0
AC188727.3_FG003	0	0	0	0	0	0
AC188735.3_FG001	0	0	0	0	0	0
AC188744.3_FG009	0	0	0	0	0	0
AC188745.3_FG001	0	0	0	0	0	0
AC188752.3_FG008	0	0	0	0	0	0
AC188753.3_FG004	0	0	0	0	0	0
AC188755.3_FG001	0	0	0	0	0	0
AC188756.2_FG004	0	0	0	0	0	0
AC188757.4_FG004	0	0	0	0	0	0
AC188831.3_FG005	0.0552567	0	0	0	0.28722	0
AC188838.3_FG005	0	0	0	0.238818	1.00527	0
AC188964.3_FG002	0	0	0	0	0	0
AC188978.3_FG008	0	0	0	0	0	0
AC189048.2_FG001	0	0	0	0	0	0
AC189052.3_FG003	0	0	0	0	0	0
AC189056.3_FG001	0	0	0	0	0	0
AC189060.4_FG007	0	0	0	0	0	0
AC189078.3_FG004	0	0	0	0	0	0
AC189084.3_FG002	0	0	0	0	0	0
AC189280.3_FG001	0	0	0	0	0	0
AC189694.3_FG003	0	0	0	0	0	0
AC189750.4_FG004	0.184831	0.119408	0.0722717	0	0	0
AC189752.3_FG003	0	0	0	0	0	0
AC189753.3_FG002	0	0	0	0	0	0
AC189770.3_FG002	0	0	0	0	0	0
AC189771.3_FG001	0	0	0	0	0	0
AC189792.3_FG005	0	0	0	0	0	0
AC189795.3_FG001	0	0	0	0	0	0
AC189796.3_FG004	0	0	0	0	0	0
AC189879.3_FG003	0	0.0240227	0	0	0	0.162508
AC189883.3_FG002	0	0	0	0	0	0
AC190035.1_FG005	0	0	0	0	0	0
AC190225.2_FG001	0	0	0	0	0	0
AC190480.1_FG007	0	0	0	0	0	0
AC190485.1_FG004	0	0	0	0	0	0
AC190491.1_FG002	0	0	0	0	0	0
AC190496.1_FG002	0	0	0	0	0	0
AC190498.1_FG007	0	0	0	0	0	0
AC190507.1_FG007	0	0	0	0	0	0
AC190526.3_FG004	0	0	0	0.136297	0	0
AC190544.2_FG004	0	0	0	0	0	0
AC190549.3_FG004	0	0	0	0	0	0
AC190560.2_FG002	0	0	0	0	0	0
AC190565.2_FG003	0	0	0	0	0	0
AC190570.3_FG003	0	0	0	0	0	0
AC190572.4_FG001	0	0	0	0	0	0
AC190576.2_FG002	0	0	0	0	0	0
AC190587.3_FG005	0	0	0	0	0	0
AC190589.2_FG002	0	0	0	0	0	0
AC190590.3_FG001	0	0	0	0	0	0
AC190609.3_FG001	0.129036	0	0	0	0	0
AC190609.3_FG002	490.829	727.028	239.141	330.069	673.475	402.975
AC190609.3_FG003	0	0.135936	0.0722717	0	0.861661	0
AC190609.3_FG004	0.679539	5.39967	0.725214	3.28969	7.46293	1.88885
AC190609.3_FG005	0	0.187376	0	0	0	0
AC190613.3_FG001	0	0	0	0	0	0
AC190614.3_FG004	0	0	0	0	0	0
AC190623.3_FG001	10789.5	3391.42	5953.75	4184.17	1265.57	3706.33
AC190623.3_FG002	0	0	0	0	0	0
AC190628.4_FG007	0.0915523	0.356242	0	0.136297	0.430831	0
AC190630.2_FG001	0	0	0	0	0	0
AC190632.2_FG004	0	0	0	0	0	0
AC190634.1_FG005	0	0	0	0	0	0
AC190636.3_FG005	2.61565	4.93724	1.30153	0.785201	3.90267	1.95009
AC190638.3_FG001	0	0	0	0	0	0
AC190643.4_FG011	0	0	0	0	0	0
AC190652.3_FG001	0	0	0	0	0	0
AC190665.3_FG006	0	0	0	0	0	0
AC190671.4_FG003	0	0	0	0	0	0
AC190677.3_FG003	0	0	0	0	0	0
AC190685.3_FG005	0	0	0	0	0	0
AC190688.3_FG006	0	0	0	0	0	0
AC190693.1_FG009	0	0	0	0	0	0
AC190695.3_FG003	0	0	0	0	0	0
AC190701.3_FG001	0	0	0	0	0	0
AC190716.3_FG001	0	0	0	0	0	0
AC190734.2_FG003	0	0	0	0	0	0
AC190740.2_FG004	0	0	0	0	0	0
AC190743.3_FG012	0	0	0	0	0	0
AC190744.2_FG010	0	0	0	0	0	0
AC190749.3_FG006	0	0	0	0	0	0
AC190750.2_FG014	1.30943	2.02919	0.97127	0.801093	2.15191	0.215588
AC190751.4_FG008	0	0	0	0	0	0
AC190756.4_FG007	0	0	0	0	0	0
AC190757.3_FG001	0	0	0	0	0	0
AC190763.3_FG002	0	0	0	0	0	0
AC190771.2_FG003	0	0	0	0	0	0
AC190772.4_FG011	0	0	0	0	0	0
AC190788.2_FG004	0	0	0	0	0	0
AC190788.2_FG005	0	0	0	0	0	0
AC190789.3_FG005	0	0	0	0	0	0
AC190792.2_FG006	0	0	0	0	0	0
AC190799.2_FG010	0	0	0	0	0	0
AC190807.2_FG001	0	0	0	0	0	0
AC190809.2_FG002	0	0	0	0	0	0
AC190811.1_FG003	0	0	0	0	0	0
AC190812.3_FG006	0	0	0	0	0	0
AC190816.3_FG007	0	0	0	0	0	0
AC190832.2_FG003	0	0	0	0	0	0
AC190832.2_FG006	0	0	0	0	0	0
AC190834.3_FG005	0	0	0	0	0	0
AC190841.2_FG007	0	0	0	0	0	0
AC190851.3_FG003	0	0	0	0	0	0
AC190858.3_FG004	0	0	0	0	0	0.107794
AC190858.3_FG005	0	0	0	0	0	0
AC190883.2_FG005	0	0	0	0	0	0
AC190885.4_FG006	0	0	0	0	0	0
AC190909.3_FG004	2.41904	0.51254	2.33642	0.756186	5.88001	1.94846
AC190913.3_FG002	0	0	0	0	0	0
AC190915.3_FG007	0.129036	0.0514393	0	0.102521	0	0.162508
AC190922.3_FG007	0	0	0	0	0	0
AC190925.2_FG002	0	0	0	0	0	0
AC190932.3_FG008	0	0	0	0	0	0
AC190933.3_FG004	0.93805	0.650724	0.0650023	0	0.746452	0
AC190934.3_FG003	0	0	0	0	0	0
AC190978.3_FG007	0	0	0	0	0	0
AC190985.3_FG006	0	0	0	0	0	0
AC190990.2_FG005	0	0	0	0	0	0
AC190999.2_FG004	0	0	0	0.136297	0	0
AC191009.3_FG004	0.478661	0.442591	1.00002	1.00802	2.29776	0.325016
AC191012.2_FG001	0	0	0	0	0	0
AC191040.2_FG002	0	0	0	0	0	0
AC191042.4_FG001	0	0	0	0	0	0
AC191048.2_FG006	0	0	0	0	0	0
AC191049.3_FG007	0	0	0	0	0	0
AC191050.3_FG003	0	0	0	0	0	0.054168
AC191064.3_FG007	0	0	0	0	0	0
AC191067.3_FG005	0	0	0	0	0	0
AC191069.3_FG004	31.1632	39.5924	11.1917	15.792	38.3151	23.7221
AC191069.3_FG007	0	0.0257197	0	0	0	0
AC191070.3_FG006	0	0	0	0	0	0
AC191071.3_FG001	0	0	0	0	0	0
AC191073.2_FG001	0	0	0	0	0	0
AC191073.2_FG003	0	0	0	0	0.071796	0
AC191097.3_FG007	0.367836	0	0	0.102521	1.00527	0.323383
AC191098.3_FG002	0	0	0	0	0	0
AC191107.4_FG001	0	0	0	0	0	0
AC191107.4_FG002	0	0	0	0	0	0
AC191113.2_FG002	0.737172	1.73148	0.516727	1.33039	14.8674	0.971782
AC191115.3_FG002	0	0	0	0	0	0
AC191147.3_FG002	0	0	0	0	0	0
AC191246.3_FG004	0	0	0	0	0	0
AC191246.3_FG006	0	0	0	0	0	0
AC191251.3_FG005	1.23211	1.52969	0.556366	0.499589	3.24142	0.648399
AC191253.3_FG004	0	0	0	0	0	0
AC191254.3_FG001	0	0	0	0	0	0
AC191264.3_FG002	0	0	0	0	0.143611	0
AC191264.3_FG003	0	0	0	0	0	0
AC191279.2_FG001	0	0	0	0	0	0
AC191279.2_FG003	0	0	0	0	0	0
AC191283.3_FG004	0	0	0	0	0	0
AC191305.3_FG002	0	0	0	0	0	0
AC191317.3_FG009	0	0	0	0	0	0
AC191328.3_FG002	0	0	0	0	0	0
AC191330.3_FG001	0	0	0	0	0	0
AC191338.3_FG002	0	0	0	0	0	0
AC191360.3_FG004	0	0	0	0	0	0
AC191360.3_FG015	0	0	0	0	0	0
AC191361.4_FG006	0	0	0	0	0	0
AC191362.3_FG002	0	0	0	0	0	0
AC191380.3_FG001	0	0	0	0	0	0
AC191401.3_FG009	0.0915523	0.203905	0.352233	0.136297	0.143611	0
AC191401.3_FG013	0.313329	0.187376	0	0.136297	0.574441	0.107794
AC191410.4_FG004	0.0915523	0	0	0	0	0
AC191412.3_FG005	0	0	0	0	0	0
AC191418.3_FG003	0	0	0	0	0	0
AC191421.3_FG001	0	0	0	0	0	0
AC191523.3_FG001	0	0	0	0	0	0
AC191526.3_FG001	0	0	0	0	0	0
AC191526.3_FG004	0	0	0	0	0	0
AC191534.3_FG003	0	0	0	0	0	0
AC191539.4_FG001	0	0	0	0	0	0
AC191541.4_FG005	0	0	0	0	0	0
AC191548.3_FG005	0	0	0	0	0	0
AC191551.3_FG003	0	0	0	0	0	0
AC191562.3_FG008	0	0	0	0	0	0
AC191564.3_FG003	0	0	0	0	0	0
AC191568.3_FG010	0	0	0	0	0	0
AC191575.2_FG001	4.04182	0.619519	1.22846	7.96125	0.574441	6.31821
AC191577.3_FG004	0	0	0	0	0	0
AC191578.3_FG003	0	0	0	0	0	0
AC191589.3_FG003	0	0	0	0	0	0
AC191598.3_FG007	0	0	0	0	0	0
AC191601.1_FG003	0	0	0	0	0	0
AC191622.3_FG003	0	0	0	0	0	0
AC191622.3_FG005	0	0	0	0	0	0
AC191650.3_FG003	0	0	0	0	0	0
AC191654.3_FG004	0	0	0	0	0	0
AC191676.3_FG011	0.533169	1.56857	0	0.102521	0.659645	0.917068
AC191686.3_FG002	0	0	0	0	0	0
AC191691.3_FG011	0	0	0	0	0	0
AC191692.3_FG001	0	0	0	0	0	0
AC191704.3_FG007	0	0	0	0	0	0
AC191708.3_FG001	0	0	0	0	0	0
AC191708.3_FG002	0	0	0	0	0	0
AC191731.3_FG001	0	0	0	0	0	0
AC191735.3_FG009	0	0	0	0	0	0
AC191748.3_FG001	0	0	0	0	0	0
AC191771.3_FG008	0.129036	0	0.111114	0	0.315622	0.215588
AC191778.3_FG001	0	0	0	0	0	0
AC191782.3_FG001	0	0	0	0	0	0
AC191790.3_FG005	0	0	0	0	0	0
AC191804.4_FG002	0	0	0	0	0	0
AC191927.2_FG002	0	0	0	0	0	0
AC191961.3_FG009	0	0.179931	0	0	0	0
AC192175.3_FG001	0	0	0	0	0	0
AC192177.3_FG008	0	0	0	0	0	0
AC192204.3_FG005	0	0	0	0	0.172012	0
AC192240.3_FG005	0	0	0	0	0	0
AC192244.3_FG007	1.29036	1.80341	1.26189	0.375115	3.24463	0.595318
AC192330.1_FG004	0	0	0	0	0	0
AC192356.3_FG003	0	0	0	0	0	0
AC192362.3_FG002	0	0	0	0.632908	0.574441	0.162508
AC192362.3_FG003	0	0.411909	0.144544	0.241796	2.61018	0
AC192367.2_FG002	0	0	0	0	0.28722	0
AC192368.3_FG009	0	0	0	0	0	0
AC192372.3_FG003	0	0	0	0	0	0
AC192381.3_FG004	0	0	0	0	0	0
AC192405.3_FG001	0	0	0	0	0	0
AC192451.3_FG001	173.904	201.192	192.217	243.037	147.311	217.217
AC192608.3_FG004	0	0	0	0	0	0
AC193318.3_FG006	0	0	0	0	0	0
AC193319.3_FG004	0	0	0	0	0	0
AC193324.3_FG002	0	0	0	0	0	0
AC193335.3_FG001	0	0	0	0	0	0
AC193353.3_FG002	0	0	0	0	0	0
AC193379.3_FG001	0	0.562127	0	0	0.574441	0.162508
AC193402.3_FG004	0	0	0	0	0	0
AC193423.3_FG003	0	0	0	0	0	0
AC193430.3_FG008	0	0	0	0	0	0
AC193440.3_FG009	0	0	0	0	0	0
AC193464.3_FG001	0	0	0	0	0	0
AC193466.3_FG001	0	0	0	0	0	0
AC193479.2_FG002	0	0	0	0	0	0
AC193499.3_FG004	0	0	0	0	0	0
AC193499.3_FG007	0	0	0	0	0	0
AC193500.3_FG003	0	0	0	0	0	0
AC193502.3_FG004	0	0	0	0	0	0
AC193503.3_FG004	0	0	0	0	0	0
AC193576.3_FG003	0	0	0	0	0	0
AC193591.3_FG001	0.645181	0.679159	0.222228	0.533364	2.32456	0.648399
AC193592.3_FG001	0	0	0	0	0	0
AC193598.3_FG002	0	0.767756	0	0	0	0
AC193606.2_FG001	0	0	0	0	0	0
AC193606.2_FG005	0	0	0	0	0	0
AC193625.3_FG008	0	0	0	0	0	0
AC193625.3_FG010	0	0	0	0	0	0
AC193630.3_FG003	0	0	0	0	0	0
AC193630.3_FG004	0	0	0	0	0	0
AC193632.2_FG002	2.53743	2.21956	1.43907	1.48864	1.89533	1.08284
AC193645.3_FG006	0	0	0	0	0	0
AC193646.3_FG002	0	0	0	0	0	0
AC193658.3_FG001	0	0	0	0	0	0
AC193668.3_FG009	0	0	0	0	0	0
AC193744.3_FG009	0	0	0	0	0	0
AC193745.3_FG002	0	0	0	0	0	0
AC193745.3_FG003	0	0	0	0	0	0
AC193754.3_FG005	0	0	0	0	0	0
AC193754.3_FG008	0	0	0	0.0527497	0	0
AC193756.3_FG001	0	0	0	0	0	0
AC193767.3_FG003	0	0	0	0	0	0
AC193786.3_FG005	0	0	0	0	0	0
AC193787.3_FG008	0	0	0	0	0	0
AC194005.3_FG004	2.55683	0.154318	2.81367	2.77351	0	1.8374
AC194008.3_FG007	0	0	0	0	0	0
AC194016.3_FG001	0	0	0	0	0	0
AC194022.3_FG013	1.65745	0.738926	0.738955	5.34172	3.18622	4.10925
AC194022.3_FG014	0	0	0	0	0	0
AC194031.3_FG002	0	0	0	0	0	0
AC194032.3_FG010	0	0	0	0	0	0
AC194039.4_FG009	0	0	0	0	0.28722	0
AC194045.3_FG001	0	0	0	0	0	0
AC194047.3_FG006	0	0	0	0	0	0
AC194056.3_FG008	0	0	0.111114	0.34134	0	0
AC194072.3_FG005	0	0	0	0	0	0
AC194097.3_FG008	0	0	0	0	0	0
AC194097.3_FG009	0	0	0	0	0	0
AC194101.3_FG001	0	0	0	0	0	0
AC194103.3_FG006	0	0	0	0.34134	0	0.107794
AC194104.3_FG007	0	0	0	0	0	0
AC194104.3_FG010	0	0	0	0	0	0
AC194112.3_FG001	0	0	0	0	0	0
AC194133.3_FG004	0	0	0	0.272594	0	0
AC194136.3_FG001	0	0.203905	0	0	0	0
AC194157.3_FG001	0	0	0	0	0	0
AC194158.3_FG005	0	0.154318	0	0	0.28722	0
AC194163.3_FG001	0	0	0	0	0	0
AC194163.3_FG002	0	0	0	0	0	0
AC194163.3_FG003	0	0	0	0	0	0
AC194172.3_FG008	0	0	0	0	0	0
AC194174.3_FG003	0	0	0	0	0	0
AC194176.3_FG002	0	0.170847	0	1.71683	7.86215	1.89048
AC194180.3_FG004	0	0	0	0	0	0
AC194203.3_FG003	0	0	0	0	0	0
AC194206.3_FG005	0	0	0	0	0	0
AC194214.3_FG002	0	0	0	0	0	0
AC194219.3_FG002	0	0	0	0	0	0
AC194259.3_FG001	0	0	0	0	0	0
AC194264.3_FG006	0	0	0	0	0.602843	0
AC194272.3_FG003	0	0	0	0	0	0
AC194273.3_FG006	0	0	0	0	0	0
AC194273.3_FG007	0	0	0	0	0	0
AC194298.3_FG005	0	0.0514393	0	0	0.28722	0
AC194321.3_FG009	0	0	0	0	0	0
AC194325.3_FG006	0	0	0	0	0	0
AC194335.3_FG001	0	0	0	0	0	0
AC194338.3_FG008	0	0	0	0	0	0
AC194341.4_FG001	0	0	0	0	0	0
AC194341.4_FG002	6.00345	14.4145	4.71263	8.54956	19.6682	10.4324
AC194341.4_FG003	0	0	0	0	0	0
AC194341.4_FG004	0	0	0	0	0	0
AC194350.3_FG001	0	0	0	0	0	0
AC194355.3_FG002	0	0	0	0	0	0
AC194356.3_FG002	0	0	0	0	0	0
AC194357.3_FG003	0	0	0	0	0	0
AC194362.3_FG003	0.0915523	0.238815	0	0	2.98261	0
AC194380.3_FG008	0	0.025719	0	0	0	0
AC194402.2_FG003	0	0	0	0	0	0
AC194402.2_FG004	0	0	0	0	0	0
AC194405.3_FG009	0	0	0	0	0	0
AC194405.3_FG021	0	0	0	0	0	0
AC194410.3_FG002	0	0	0	0	0	0
AC194425.3_FG005	0.790053	17.7655	1.32148	0.102521	12.082	0
AC194428.3_FG006	0	0	0	0	0	0
AC194428.3_FG007	0	0	0	0	0	0
AC194438.3_FG005	0	0	0	0	0	0
AC194439.3_FG002	0	0	0	0	0.28722	0
AC194452.3_FG001	0	0	0	0	0	0
AC194457.3_FG001	0	0	0	0	0	0
AC194467.3_FG006	0	0	0	0	0	0
AC194472.3_FG001	0	0	0	0	0	0
AC194478.3_FG005	0	0	0	0	0	0
AC194480.3_FG001	0	0	0	0	0	0
AC194480.3_FG003	0	0	0	0	0	0
AC194481.3_FG002	0	0	0	0	0	0
AC194485.3_FG002	0	0	0	0	0	0
AC194591.2_FG004	0	0	0	0	0	0
AC194591.2_FG005	0	0	0	0	0	0
AC194592.2_FG001	0	0	0	0	0	0
AC194597.2_FG001	0	0	0	0	0	0
AC194609.2_FG003	0	0	0	0	0	0
AC194613.2_FG002	0	0	0	0	0	0
AC194633.3_FG014	0.221027	0.216205	0	0	0.143611	0
AC194666.2_FG010	0.183105	0	0	0	0.28722	0
AC194670.2_FG001	0	0	0	0	0	0
AC194705.3_FG004	0	0	0	0	0	0
AC194712.3_FG002	0	0	0	0	0	0
AC194719.3_FG002	0	0	0	0	0	0
AC194734.3_FG004	0	0	0	0	0	0
AC194824.2_FG003	0	0	0	0	0	0
AC194824.2_FG005	0	0	0	0	0	0
AC194828.3_FG004	0	0	0	0	0	0
AC194828.3_FG012	0	0	0	0	0	0
AC194839.3_FG001	0	0	0	0	0	0
AC194852.3_FG007	0	0	0	0	0	0
AC194853.1_FG002	0	0	0	0	0	0
AC194856.3_FG002	0	0	0	0	0	0
AC194863.3_FG004	0	0	0	0	0	0
AC194863.3_FG006	0	0	0	0	0	0
AC194863.3_FG007	0	0	0	0	0	0
AC194878.3_FG001	0	0	0	0	0	0
AC194878.3_FG002	0	0	0	0	0	0
AC194895.3_FG004	0	0	0	0	0	0
AC194897.4_FG003	0	0	0	0	0	0
AC194897.4_FG005	0	0	0	0	0	0
AC194898.3_FG003	0	0	0	0	0	0
AC194905.2_FG001	0	0	0	0	0	0
AC194905.2_FG003	0	0	0	0	0	0
AC194912.3_FG003	0	0	0	0	0	0
AC194914.3_FG002	0	0	0	0	0	0
AC194937.3_FG004	0	0	0.0650023	0	0	0
AC194940.3_FG001	0	0	0	0	0	0
AC194942.3_FG001	0	0	0	0	0	0
AC194965.4_FG001	0	0.0514393	0	0	0	0
AC194965.4_FG004	0	0	0	0.102521	0	0
AC194970.5_FG001	2.02366	2.57937	1.85089	3.0946	4.30671	3.08275
AC194970.5_FG002	0	0.343941	0	0.420547	1.62183	0.431177
AC194970.5_FG004	3.38599	11.1712	2.70425	6.65927	14.5202	5.78251
AC194970.5_FG005	0.258073	0.866802	0	0.843906	2.66859	0.92231
AC194970.5_FG009	0.220589	0.271873	0.222228	0	1.57971	0.162508
AC194972.2_FG001	0	0	0	0	0	0
AC194974.3_FG001	0	0	0	0	0	0
AC194974.3_FG005	0.220589	0.0679683	0	0.31352	1.54971	0.485891
AC194977.2_FG004	0	0.0514393	0.248388	0	0.659645	0
AC194980.3_FG002	0	0	0	0	0	0
AC194980.3_FG005	0.0915523	2.86804	0	0	1.78013	0
AC195058.3_FG003	0	0	0	0	0	0
AC195135.3_FG002	0	0	0	0	0	0
AC195138.3_FG004	0	0	0	0	0	0
AC195147.3_FG001	0	0	0	0	0	0
AC195147.3_FG008	0	0	0	0	0	0
AC195148.3_FG001	0	0	0	0	0	0
AC195154.3_FG004	0.258073	0.288274	0	0.808935	2.7838	0.162508
AC195168.2_FG004	0	0	0	0	0	0
AC195172.3_FG001	0.23955	0.102879	1.24841	0.257793	0.574441	0.703113
AC195174.2_FG007	0	0	0	0	0	0
AC195207.2_FG002	0	0	0	0	0	0
AC195214.3_FG007	0	0	0	0	0	0
AC195220.3_FG003	0	0	0	0	0	0
AC195220.3_FG004	0	0	0	0	0	0
AC195220.3_FG007	0	0	0	0	0	0
AC195230.2_FG003	0	0	0	0	0	0
AC195235.3_FG003	0.274657	0	0	0.155271	0	0
AC195240.4_FG002	0	0	0	0	0	0
AC195244.3_FG008	0	0	0	0	0	0
AC195253.3_FG002	0	0	0	0	0	0
AC195260.2_FG007	0	0.0514393	0	0	0.28722	0
AC195307.3_FG001	0	0	0	0	0	0
AC195320.3_FG003	0	0	0	0	0	0
AC195331.3_FG008	0	0	0	0	0	0
AC195340.3_FG001"; gene_name "TUBA3	10.6951	16.9492	4.71449	6.85529	41.8646	6.64813
AC195340.3_FG002	0.533918	0.399481	0.183386	0.824932	2.67019	1.19064
AC195340.3_FG004	0	0.0679683	0	0.205043	1.78013	0.107794
AC195340.3_FG005	0	0	0	0	0	0
AC195342.3_FG002	0	0	0	0	0	0
AC195343.3_FG002	0	0	0	0	0	0
AC195347.4_FG004	0.495246	0.119408	0	0.238818	0.430831	0.162508
AC195348.3_FG004	0	0	0	0	0	0
AC195351.3_FG001	0	0	0	0	0	0
AC195351.3_FG003	0	0	0	0	0	0
AC195367.3_FG001	0	0	0	0	0	0
AC195370.3_FG004	0	0	0	0	0	0
AC195378.3_FG001	0	0	0	0	0	0
AC195389.3_FG001	0	0	0	0	0	0
AC195402.3_FG001	0	0	0	0	0	0
AC195458.3_FG001	0	0	0	0	0	0
AC195484.3_FG003	0	0	0	0	0	0.162508
AC195485.3_FG002	0	0	0	0	0	0
AC195536.3_FG006	0	0	0	0	0	0
AC195545.3_FG003	0	0	0	0	0	0
AC195580.2_FG010	0	0	0	0	0	0
AC195587.4_FG003	0.045776	0.111142	0	0	0	0
AC195587.4_FG004	0.0915523	0.0514393	0	0.284187	0.459232	0
AC195596.3_FG002	0	0	0	0	0	0
AC195596.3_FG005	0	0	0	0	0	0
AC195608.3_FG005	0	0	0	0	0	0
AC195608.3_FG006	0	0	0	0	0	0
AC195685.3_FG001	0	0	0	0	0	0
AC195785.3_FG004	0.587987	3.15816	0.587939	0	3.56025	1.13592
AC195794.3_FG002	0	0.529069	0	0	0	0
AC195796.3_FG001	0	0	0	0	0	0
AC195798.3_FG001	0	0	0	0	0	0
AC195806.3_FG001	0	0	0	0	0	0
AC195807.3_FG004	0	0	0	0	0	0
AC195825.3_FG001	0	0	0	0	0	0
AC195826.2_FG006	0	0	0	0	0	0
AC195860.3_FG002	0	0.0257187	0	0	0	0
AC195860.3_FG005	0	0	0	0	0	0
AC195860.3_FG006	5.12993	5.39822	2.3663	3.56161	32.9399	5.13574
AC195864.3_FG017	0	0	0	0	0	0
AC195864.3_FG020	0	0	0	0	0	0
AC195874.2_FG002"; gene_name "AP-17	11.9218	37.2878	11.5329	15.5373	26.8407	16.2067
AC195914.2_FG002	0	0	0	0	0	0
AC195914.2_FG003	0	0	0	0	0	0
AC195920.3_FG006	0	0	0	0	0	0
AC195946.3_FG003	0	0	0	0	0	0
AC195954.3_FG001	0	0	0	0	0	0
AC195957.3_FG003	0	0	0	0	0	0
AC195959.2_FG004	0	0	0	0	0	0
AC195980.2_FG004	0	0	0	0	0	0
AC195989.3_FG004	0	0	0	0	0	0
AC195995.3_FG006	0	0	0	0	0	0
AC195995.3_FG008	0	0	0	0	0	0
AC195999.3_FG005	0	0	0	0	0	0
AC196002.2_FG002	0	0.0514393	0	0	0	0
AC196008.1_FG001	0	0	0	0	0	0
AC196008.1_FG004	0	0	0	0	0	0
AC196009.2_FG008	0	0	0	0	0	0
AC196018.3_FG003	0	0	0	0	0	0
AC196019.3_FG001	0	0	0	0	0	0
AC196025.3_FG001	0	0	0	0	0	0
AC196025.3_FG002	0	0	0	0	0	0
AC196025.3_FG008	0	0	0	0	0	0
AC196025.3_FG009	0	0	0	0	0	0
AC196025.3_FG010	0	0	0	0	0	0
AC196025.3_FG011	0	0	0	0	0	0
AC196025.3_FG012	0	0	0	0	0	0
AC196025.3_FG013	0	0	0	0	0	0
AC196025.3_FG015	0	0	0	0	0	0
AC196035.3_FG002	0	0	0	0	0	0
AC196043.3_FG005	0	0	0	0	0	0
AC196048.2_FG001	0	0	0	0	0	0
AC196059.3_FG003	0	0	0.111114	0	0	0.43281
AC196065.3_FG001	0	0	0	0	0	0
AC196066.3_FG003	0.0915523	0	0	0	0	0
AC196082.3_FG001	0	0	0	0	0	0
AC196090.3_FG006	0	0.0514393	0	0	0	0
AC196096.3_FG005	0	0	0	0	0	0
AC196105.3_FG002	0	0	0	0	0	0
AC196106.2_FG001	0	0	0	0	0	0
AC196110.4_FG004	0	0	0	0	0	0
AC196123.3_FG001	0	0	0	0	0	0
AC196130.3_FG002	0	0	0	0	0	0
AC196135.3_FG006	0.0104863	0	0	0	0.0122865	0
AC196143.2_FG003	0	0	0	0	0	0
AC196154.3_FG014	0	0	0	0	0	0
AC196154.3_FG018	0	0	0	0	0	0
AC196156.3_FG003	0	0	0	0	0	0
AC196158.3_FG002	0	0	0	0	0	0
AC196161.3_FG002	0	0	0	0	0	0
AC196161.3_FG004	0	0	0	0	0	0
AC196170.2_FG003	0	0	0	0	0	0
AC196171.6_FG002	0	0	0	0	0	0
AC196202.3_FG007	0	0	0	0	0	0
AC196206.3_FG007	0	0	0	0	0	0
AC196212.3_FG001	0	0	0	0	0	0
AC196213.3_FG001	0	0	0	0	0	0
AC196259.2_FG010	0	0	0	0	0	0
AC196262.4_FG006	0	0	0	0	0	0
AC196278.2_FG003	0	0	0	0	0	0
AC196278.2_FG004	0	0	0	0	0	0
AC196278.2_FG005	0	0	0	0	0	0
AC196290.3_FG007	0	0	0	0	0	0
AC196394.3_FG002	0	0	0	0	0	0
AC196395.3_FG001	0	0	0	0	0	0
AC196412.3_FG001	0	0	0	0	0	0
AC196417.3_FG008	0	0	0	0	0	0
AC196420.4_FG002	0	0	0	0	0	0
AC196426.3_FG007	0.183105	0.0514393	0	0.102521	1.00053	0
AC196431.2_FG001	0	0	0	0	0	0
AC196432.3_FG007	0	0	0	0	0	0
AC196436.3_FG002	0	0	0	0	0	0
AC196437.3_FG001	0	0	0	0	0	0
AC196439.3_FG002	0	0	0	0	0	0
AC196465.3_FG002	0	0	0	0	0	0
AC196465.3_FG006	0	0	0	0	0.143611	0
AC196470.3_FG007	0	0	0	0	0	0.323383
AC196475.3_FG004	0.589175	1.52744	0.333342	1.39794	19.2422	0.86562
AC196475.3_FG005	5.68206	7.33942	3.53766	4.58171	11.3624	4.53879
AC196488.3_FG007	0	0	0	0	0	0
AC196489.3_FG002	0.516145	0.310883	0.222228	0.205043	4.90955	0.162508
AC196502.3_FG003	0	0	0	0	0	0
AC196575.3_FG007	0	0	0	0	0	0
AC196637.2_FG002	0	0.102879	0	0	0	0.215588
AC196642.4_FG003	0	0	0	0	0	0
AC196708.3_FG006	0	0	0.111114	0	0.315622	0
AC196709.3_FG001	0	0	0	0	0	0
AC196710.3_FG013	0	0	0	0	0	0
AC196714.3_FG004	0	0	0	0	0	0
AC196719.3_FG002	0	0	0	0	0	0
AC196726.2_FG001	0.607697	0.562127	0	0	1.03367	0
AC196728.3_FG003	0	0	0	0	0	0
AC196779.3_FG003	0.129036	0	0	0	0.28722	0
AC196780.4_FG003	0	0.212105	0	0	0	0
AC196789.3_FG001	0	0	0	0	0	0
AC196795.4_FG009	0	0.05143	0	0	0	0.053894
AC196954.2_FG012	0	0	0	0	0	0
AC196956.3_FG003	0	0	0	0	0	0
AC196957.3_FG005	0	0.0514393	0	0	0	0
AC196961.2_FG003"; gene_name "H4C14	0.183105	0.140037	0.111114	0	0.28722	0
AC196961.2_FG004	0	0	0	0	0	0
AC196972.3_FG009	0	0	0	0	0	0
AC196974.3_FG008	0	0	0	0	0	0
AC196978.5_FG002	0	0	0	0	0	0
AC196978.5_FG007	0.15973	0.0520313	0	0	0.202968	0
AC196984.3_FG001	0	0	0	0	0	0
AC197013.3_FG003	0.331541	0.0514393	0	0	0	0
AC197021.3_FG004	0	0	0	0	0	0
AC197029.3_FG001	0	0	0	0	0	0
AC197029.3_FG003	0	0	0	0	0	0
AC197038.3_FG001	0	0	0	0	0	0
AC197041.3_FG001	0	0	0	0	0	0
AC197047.3_FG001	0.276284	0.42011	0.352233	0.886527	0.602843	0.325016
AC197054.3_FG002	0	0	0	0	0.430831	0
AC197055.3_FG003	0	0	0	0	0	0
AC197056.3_FG002	0	0	0	0	0	0
AC197056.3_FG005	0.251839	0.634195	0.222228	0.205043	2.46817	0.701479
AC197082.3_FG004	0	0	0	0	0	0
AC197082.3_FG005	0	0	0	0	0	0
AC197109.3_FG004	0	0	0	0	0	0
AC197118.3_FG005	0	0.288274	0.111114	0.477637	1.4061	0.43281
AC197122.3_FG003	0.0915523	0	0	0	0.918465	0
AC197124.3_FG002	0	0	0	0	0	0
AC197124.3_FG004	0	0	0	0	0	0
AC197140.2_FG001	0	0	0	0	0	0
AC197143.3_FG007	0.0915523	1.5937	0.332281	1.0122	0.602843	1.78269
AC197143.3_FG010	0	0	0	0	0	0
AC197145.4_FG001	0	0	0	0	0	0
AC197146.3_FG001	0.0552567	0	0	0	0	0
AC197146.3_FG002	0	0.448672	0	0.102521	0.946866	0
AC197150.3_FG003	0	0	0	0	0	0
AC197164.4_FG002	0	0	0	0	0	0
AC197230.3_FG001	0	0	0	0	0	0
AC197242.3_FG001	0	0	0	0	0	0
AC197246.3_FG001	0	0	0	0	0	0
AC197246.3_FG003"; gene_name "RPL32	0.312141	0.522989	0.0650023	0.785201	3.64706	0.270302
AC197265.3_FG005	0	0	0	0	0	0
AC197267.3_FG001	0	0	0	0	0	0
AC197274.4_FG010	0	0	0	0	0	0
AC197340.3_FG003	0	0.0679683	0	0	0	0
AC197340.3_FG004	0	0	0	0	0	0
AC197347.3_FG003	0	0	0	0	0	0
AC197355.3_FG001	0	0	0	0	0	0
AC197373.4_FG005	0	0	0	0	0	0
AC197376.3_FG001	0	0	0	0	0	0
AC197377.3_FG001	0	0	0	0	0	0
AC197377.3_FG004	0	0	0	0	0	0
AC197387.3_FG004	0	0	0	0	0	0
AC197427.3_FG003	0	0	0	0	0	0
AC197432.4_FG001	0	0	0	0	0	0
AC197477.3_FG002	0	0	0	0	0	0
AC197526.3_FG003	0	0	0	0	0	0
AC197541.3_FG009	0	0	0	0	0	0
AC197544.3_FG002	0	0	0	0	0	0
AC197545.3_FG002	0	0	0	0	0	0
AC197555.3_FG008	0.662954	3.00966	1.10281	1.56801	2.8138	1.78595
AC197575.3_FG008	0	0	0	0	0	0
AC197577.2_FG002	0	0	0	0	0	0
AC197578.4_FG001	0	0.0679683	0	0	0.143611	0.162508
AC197583.2_FG003	0	0	0	0	0	0
AC197595.3_FG001	0	0	0	0	0	0
AC197672.3_FG002	0.258073	0	0	0	0.832322	0
AC197697.3_FG001	0	0	0	0	0	0
AC197699.3_FG002	0	0	0	0	0	0
AC197699.3_FG003	0.129036	0.222286	0.398344	0.136297	0.861661	0.487524
AC197699.3_FG005	0	0	0	0	0	0
AC197699.3_FG006	0	0	0	0	0	0
AC197699.3_FG008	0	0	0	0	0	0
AC197699.3_FG009	0	0	0	0	0	0
AC197699.3_FG010	0	0	0	1.09038	0	0.107794
AC197705.4_FG001	0	0.366423	0	0	0.430831	0
AC197705.4_FG003	0.129036	0	0	0.716455	0.172012	0.107794
AC197705.4_FG004	0	0	0	0	0	0
AC197705.4_FG006	0	0	0	0.136297	0.718051	0
AC197705.4_FG007	0	1.04373	0.222228	0.580158	3.15622	1.189
AC197705.4_FG008	0	0	0.0650023	0	0	0.162508
AC197705.4_FG011	0.129036	0.284174	0	0.817781	0.774855	0
AC197714.3_FG004	0	0	0	0	0	0
AC197717.3_FG002	3.07253	1.10125	2.09928	0.821954	2.38297	0.540605
AC197718.3_FG002	0	0	0	0	0	0
AC197738.3_FG007	0	0	0	0	0	0
AC197757.3_FG002	0	0	0	0	0	0
AC197757.3_FG003	0	0	0	0	0	0
AC197758.3_FG004	0	0	0	0	0.143611	0
AC197764.4_FG003	0.129036	0	0	0	0.28722	0
AC197770.3_FG002	0.0915523	0	0	0	0	0
AC197771.3_FG001	0	0	0	0	0	0
AC197783.3_FG005	0	0	0	0	0	0
AC197835.3_FG001	0	0	0	0	0	0
AC197837.3_FG003	0	0	0	0	0	0
AC197901.3_FG003	0	0	0	0	0	0
AC197903.4_FG001	0	0	0	0	0	0
AC197909.3_FG002	0	0	0	0	0	0
AC198019.2_FG004	0	0	0	0	0	0
AC198025.3_FG001	0	0	0	0	0	0
AC198081.2_FG001	0	0	0	0	0	0
AC198081.2_FG005	0	0	0	0	0	0
AC198122.3_FG002	0	0	0	0	0	0
AC198169.4_FG004	2.07579	6.38786	4.43819	4.33309	11.11	6.48888
AC198174.4_FG001	0	0	0	0	0	0
AC198179.4_FG001	0	0	0	0	0	0
AC198179.4_FG002	0	0	0	0	0	0
AC198206.5_FG001	0	0	0	0	0.28722	0
AC198208.3_FG002	0	0	0	0	0	0
AC198223.3_FG001	0	0	0	0	0	0
AC198229.4_FG002	0	0	0	0	0	0
AC198230.4_FG003	0	0	0	0	0	0
AC198291.3_FG001	0	0	0	0	0	0
AC198324.3_FG003	0	0	0	0	0	0
AC198352.4_FG005	0	0	0	0	0	0
AC198353.5_FG001	15.3322	11.7908	9.29499	14.2658	8.95904	25.9555
AC198353.5_FG004	3.31521	1.3156	1.67477	0	0	0
AC198357.3_FG002	0	0	0	0	0	0
AC198361.3_FG004	0	0	0.111114	0	0.718051	0
AC198366.3_FG004	0	0.885183	0	0	0.28722	0.215588
AC198371.3_FG003	0	0	0	0	0	0
AC198371.3_FG011	0	0	0	0	0	0
AC198379.3_FG006	0	0	0	0	0	0
AC198380.3_FG001	0	0	0	0	0	0
AC198382.3_FG001	0	0	0	0	0	0
AC198386.3_FG001	0	0	0	0	0	0
AC198393.3_FG001	0	0	0	0	0	0
AC198398.3_FG003	0	0	0	0	0	0
AC198403.3_FG001	0	0	0	0	0	0
AC198414.2_FG001	0	0	0	0	0	0
AC198418.3_FG005	56.8957	20.641	76.3777	62.002	51.2144	106.858
AC198421.3_FG003	0	0	0	0	0	0
AC198479.3_FG007	0	0	0	0	0	0
AC198481.3_FG004	0.640867	0.0679683	0	0	0.774855	0
AC198490.3_FG003	0	0	0	0	0	0
AC198494.3_FG002	0	0.331513	0.361359	0.0527497	0.315622	0
AC198506.3_FG001	0	0	0	0	0	0
AC198509.3_FG004	0	0	0	0	0	0
AC198509.3_FG005	0	0	0	0	0	0.162508
AC198510.5_FG002	0	0	0	0	0	0
AC198515.3_FG011	0	0	0	0	0	0
AC198518.3_FG002	0	0	0	0	0	0
AC198518.3_FG003	11.015	22.1468	14.0362	16.8443	29.5249	19.3409
AC198518.3_FG005	0	0	0	0	0	0
AC198597.4_FG001	0	0	0	0	0	0
AC198605.3_FG005	0	0	0	0	0	0
AC198691.3_FG005	0	0	0	0	0	0
AC198699.3_FG004	0.082888	0.180183	0.0916933	0.079127	0.143611	0.161696
AC198700.2_FG004	0	0	0	0	0.143611	0
AC198721.3_FG002	0	0	0	0	0	0
AC198723.4_FG002	0	0	0	0.026375	0	0
AC198723.4_FG003	0	0	0.0722717	0.0263743	0	0
AC198725.4_FG004	0	0.885439	0.111114	0	2.32617	0
AC198725.4_FG007	0	0	0	0	0	0
AC198725.4_FG009	0	0	0	0	0	0
AC198743.3_FG008	0	0	0	0	0	0
AC198744.3_FG004	0	0	0	0	0	0
AC198752.4_FG004	0	0.205757	0	0	0.143611	0
AC198766.3_FG005	0	0	0	0	0	0
AC198773.3_FG003	0	0	0	0	0	0
AC198781.3_FG002	0	0	0	0	0	0
AC198787.3_FG001	0	0	0	0	0	0
AC198787.3_FG004	0	0	0	0	0	0
AC198787.3_FG009	0	0	0	0	0	0
AC198871.3_FG002	0	0	0	0	0	0
AC198901.4_FG004	0	0	0	0.272594	0.143611	0
AC198923.4_FG002	0	0	0	0	0	0
AC198937.4_FG003	0	0	0	0	0.430831	0.107794
AC198937.4_FG005	0	0	0	0	0	0
AC198940.4_FG008	0	0	0	0	0	0
AC198979.4_FG009	0.387109	0	0	0	0	0.325016
AC198981.4_FG001	0	0	0	0	0	0
AC198982.3_FG006	0	0	0	0	0.143611	0
AC198993.3_FG004	0	0	0	0	0	0
AC198995.3_FG003	0	0	0	0	0	0
AC199001.3_FG005	0	0	0.585022	0	0	0.215588
AC199005.2_FG003	0	0	0	0	0	0
AC199039.3_FG003	0	0	0	0	0	0
AC199043.2_FG002	0	0	0	0	0	0
AC199054.3_FG003	0	0	0	0	0	0
AC199054.3_FG007	0	0	0	0	0	0
AC199058.2_FG001	0	0	0	0	0	0
AC199067.2_FG004	0.129036	0	0	0	0.28722	0
AC199068.2_FG017	0	0	0	0	0	0
AC199175.2_FG003	0	0	0	0	0	0
AC199175.2_FG006	0	0	0	0	0	0
AC199182.3_FG003	0	0	0	0	0	0
AC199183.3_FG001	0	0	0	0	0	0
AC199194.3_FG002	0	0	0	0	0	0
AC199198.3_FG002	0	0	0	0	0	0
AC199198.3_FG003	0	0	0	0	0	0
AC199204.3_FG002	0	0	0	0	0	0
AC199217.3_FG004	0	0	0	0	0	0
AC199315.4_FG001	1.03154	0	0.333342	0.511412	1.72332	0.43281
AC199315.4_FG002	0	0	0	0	0	0
AC199325.3_FG001	0	0	0	0	0	0
AC199325.3_FG005	0	0	0	0	0	0
AC199335.3_FG002	0	0	0	0	0	0
AC199343.3_FG013	0	0	0	0	0	0
AC199355.3_FG004	0	0	0	0	0	0
AC199363.4_FG003	0	0	0	0	0	0
AC199370.4_FG006	0	0	0	0	0	0
AC199379.4_FG001	0	0	0	0	0	0
AC199379.4_FG008	0	0	0	0	0	0
AC199382.3_FG005	0	0.506459	0.195007	0	0.688047	0
AC199384.3_FG002	0	0	0	0	0	0
AC199421.3_FG001	0	0	0	0	0	0
AC199439.4_FG005	0	0	0	0	0	0
AC199479.4_FG004	0	0	0	0	0	0
AC199481.3_FG001	0	0.102879	0	0	0	0
AC199487.4_FG002	0	0	0	0	0	0
AC199487.4_FG003	0	0	0	0	0	0
AC199488.4_FG003	0	0	0	0	0	0
AC199488.4_FG004	0	0	0	0	0	0
AC199492.3_FG001	0	0	0	0	0	0
AC199517.4_FG001	0	0	0	0	0	0
AC199517.4_FG006	0	0	0	0	0	0
AC199524.3_FG002	0	0	0	0	0	0
AC199526.5_FG001	0	0	0	0	0	0
AC199526.5_FG002	0.184343	1.6696	0.111114	0	9.93751	0
AC199526.5_FG003"; gene_name "CAF2	8.4193	7.88938	14.6827	10.9576	6.54286	13.7854
AC199541.4_FG001	44.161	14.3224	9.14082	27.631	16.2081	11.6206
AC199541.4_FG002	0	0	0	0	0	0
AC199541.4_FG004	2.11448	0.500676	0.617523	11.4097	21.6242	18.4262
AC199541.4_FG007	1.69195	0.818154	0.436279	0.706021	1.12479	0.163453
AC199543.4_FG004	0	0	0	0	0	0
AC199554.2_FG003	0	0	0	0	0	0
AC199571.3_FG001	0	0	0	0	0	0
AC199571.3_FG003	0	0	0	0	0	0
AC199571.3_FG004	0	0	0	0	0	0
AC199572.3_FG005	0	0	0	0	0	0
AC199577.4_FG004	0	0	0	0	0	0
AC199624.4_FG007	0	0	0	0	0	0
AC199632.4_FG007	0	0	0	0	0	0
AC199638.4_FG001	0	0	0	0	0	0
AC199701.4_FG001	0	0	0	0	0	0
AC199703.3_FG003	0	0	0	0	0	0
AC199705.3_FG006	0	0	0	0	0	0
AC199705.3_FG008	0	0	0	0	0	0
AC199728.4_FG006	0	0	0	0	0	0
AC199765.4_FG008	0.0552567	1.2123	0.0722717	0.205043	6.14203	0.215588
AC199768.4_FG008	0	0	0	0	0	0
AC199771.4_FG001	0	0	0	0	0	0
AC199777.3_FG001	0	0	0	0	0	0
AC199779.3_FG006	0	0	0	0	0	0
AC199782.5_FG001	0.183105	0.44272	0.333342	0.272594	1.00527	0.107794
AC199782.5_FG002	0.23955	0.154318	0.665623	0.616911	0.631244	0.378097
AC199782.5_FG003	0.900128	1.91066	0.952853	1.30674	4.67753	1.83577
AC199790.4_FG013	0	0	0	0	0	0
AC199801.4_FG005	0	0	0	0	0	0
AC199810.3_FG003	0	0	0	0	0	0
AC199820.4_FG006	0	0	0	0	0	0
AC199826.4_FG003	0	0	0	0	0	0
AC199843.4_FG007	0	0	0	0	0	0
AC199857.4_FG004	0	0	0	0	0	0
AC199873.4_FG002	0	0	0	0	0	0
AC199875.3_FG002	0	0	0	0	0	0
AC199893.4_FG002	0	0	0	0	0	0
AC199908.4_FG002	0	0	0	0	0	0
AC199911.5_FG001	0	0.203905	0	0.0527497	0	0
AC199918.4_FG003	0	0	0	0	0	0
AC199932.4_FG002	0	0	0	0	0	0
AC199956.4_FG003	0	0	0	0	0	0
AC199961.4_FG001	0	0	0	0	0	0
AC199961.4_FG004	0	0	0	0	0	0
AC200038.4_FG011	0	0	0	0	0	0
AC200045.3_FG006	0	0	0.055557	0	0.143611	0
AC200047.3_FG004	0	0	0	0	0	0
AC200057.4_FG006	0.129036	0.0679683	0	0.26077	0	0
AC200057.4_FG007	0.460139	0.123508	0.60789	0	0.459232	0.378097
AC200065.5_FG009	0	0	0	0	0	0
AC200069.4_FG002	0	0	0	0	0	0
AC200099.4_FG003	0	0	0	0.410086	0	0
AC200099.4_FG006	0.313329	0.277825	0.555569	0.20802	0.746452	0.323383
AC200106.4_FG003	0	0	0	0	0	0
AC200112.4_FG007	0	0	0	0	0	0
AC200112.4_FG008	0	0	0	0	0	0
AC200117.3_FG004	0	0	0	0	0	0
AC200122.4_FG004	0	0	0	0	0	0
AC200124.3_FG005	0	0	0	0	0	0
AC200138.3_FG003	0	0	0	0	0	0
AC200143.3_FG003	0	0	0	0	0	0
AC200171.2_FG001	0	0	0	0	0	0
AC200178.2_FG002	0	0	0	0	0	0
AC200178.2_FG003	0	0	0	0	0	0
AC200207.2_FG001	0	0	0	0	0	0
AC200209.1_FG001	0	0	0	0.272594	0.574441	0
AC200210.1_FG006	0	0	0	0	0	0
AC200215.3_FG002	0	0	0	0	0	0
AC200225.5_FG001	0	0	0	0	0	0
AC200228.4_FG001	0	0	0	0	0	0
AC200234.3_FG001	0	0	0	0	0	0
AC200234.3_FG006	0	0	0	0	0	0
AC200240.3_FG002	0	0	0	0	0	0
AC200256.3_FG003	0	0	0	0	0	0
AC200287.4_FG006	0	0	0	0	0	0
AC200298.4_FG001	1.61878	0.739322	1.54806	2.20211	0	1.19064
AC200490.3_FG005	0	0	0	0	0	0
AC200495.3_FG001	0	0	0	0	0	0
AC200497.4_FG015	0	0	0	0	0	0
AC200535.4_FG002	0	0	0	0	0	0
AC200540.3_FG002	0	0.0679683	0	0	0	0
AC200565.4_FG001	0	0	0	0	0	0
AC200622.3_FG005	0	0	0	0	0.086006	0
AC200627.3_FG005	0	0	0	0	0	0
AC200725.4_FG003	0	0	0	0	0	0
AC200725.4_FG008	0	0	0	0	0	0
AC200739.5_FG001	0	0	0	0	0	0
AC200753.3_FG003	0	0	0	0	0	0
AC200754.4_FG004	0	0	0	0	0	0
AC200876.4_FG002	0	0	0	0	0	0
AC200876.4_FG003	0	0	0	0	0	0
AC200881.4_FG002	0	0	0	0	0	0
AC200881.4_FG007	0	0	0	0	0	0
AC200884.4_FG002	0	0	0	0	0	0
AC200887.4_FG002	0	0	0	0	0	0
AC200904.3_FG003	0	0.144137	0	0	0	0
AC201740.3_FG003	0.274657	0	0.0650023	0	0	0
AC201767.3_FG003	0	0	0	0	0	0
AC201769.3_FG002	0	0	0	0	0	0
AC201791.3_FG005	0	0	0	0	0	0
AC201797.4_FG006	0	0	0	0	0	0
AC201798.4_FG005	0	0	0	0	0	0
AC201815.4_FG001	0	0.187376	0	0	0.143611	0
AC201828.3_FG002	0	0	0	0	0	0
AC201832.3_FG006	0	0	0	0	0	0
AC201888.3_FG013	0	0	0	0	0	0
AC201891.3_FG001	0	0	0	0	0	0
AC201898.4_FG004	0	0	0	0	0	0
AC201966.3_FG001	0	0	0	0	0	0
AC201969.4_FG005	0	0	0	0	0	0
AC201977.3_FG005	0	0	0	0	0	0
AC201985.4_FG003	0	0	0	0	0	0
AC201986.3_FG002	0	0	0	0	0	0
AC201995.4_FG001	0	0	0	0	0	0
AC202000.4_FG006	0	0	0	0	0	0
AC202011.3_FG010	0	0	0	0	0	0
AC202015.3_FG004	0	0	0	0	0	0
AC202040.4_FG002	0	0	0	0	0	0
AC202041.4_FG003	0	0	0	0	0	0
AC202069.3_FG002	0	0	0	0	0	0
AC202073.4_FG001	0.129036	0.144137	0.352233	0.205043	0.172012	0.378097
AC202076.3_FG009	0	0	0	0	0	0
AC202091.4_FG003	0	0	0	0	0	0
AC202092.2_FG003	0	0	0	0	0	0
AC202101.3_FG002	0	0	0	0	0	0
AC202107.3_FG001	0	0	0	0	0	0
AC202110.3_FG004	0	0	0	0	0	0
AC202122.2_FG001	0	0	0	0	0	0
AC202129.3_FG001	122.738	12.5726	142.556	41.3258	10.9032	52.5979
AC202139.3_FG008	0	0	0.313391	0	0	0
AC202144.5_FG001	0	0	0	0	0	0
AC202172.3_FG004	0	0	0	0	0	0
AC202178.3_FG002	0	0	0	0	0	0
AC202179.3_FG004	0	0	0	0	0	0
AC202179.3_FG005	0	0	0	0	0	0
AC202181.3_FG010	0	0	0	0	0	0
AC202185.4_FG004	0.624283	6.99826	2.70834	0	1.60651	0.863987
AC202187.4_FG003	0	0	0.222228	0	0	0
AC202384.4_FG009	0	0	0	0	0	0
AC202391.4_FG002	0	0	0	0	0	0
AC202396.4_FG010	0	0	0	0	0	0
AC202417.5_FG002	0	0	0	0	0	0
AC202432.3_FG006	0	0	0	0	0	0
AC202435.3_FG001	0	0	0	0	0	0
AC202435.3_FG003	0	0.0240233	0	0	0	0
AC202439.3_FG001	0	0	0	0	0.143611	0
AC202439.3_FG006	0.129036	0	0	0.158249	0.143611	0
AC202526.4_FG006	0	0	0	0	0	0
AC202532.4_FG006	0	0	0	0	0	0
AC202534.2_FG007	0	0	0	0	0	0
AC202549.3_FG008	0	0	0	0	0	0
AC202561.3_FG007	0	0	0	0	0	0
AC202567.4_FG004	0	0	0	0	0	0
AC202705.2_FG001	0	0	0	0	0	0
AC202707.3_FG002	0	0.102879	0	0.71765	0.631244	0
AC202855.3_FG004	0	0	0	0	0	0
AC202864.3_FG002	0	0	0	0	0	0
AC202867.3_FG008	0	0	0	0	0	0
AC202867.3_FG010	0	0	0	0	0	0
AC202877.3_FG002	0	0	0	0	0	0
AC202900.3_FG001	0.129036	0	0	0	0	0
AC202911.3_FG002	0	0	0	0	0	0
AC202915.3_FG002	0	0	0	0	0.430831	0
AC202921.3_FG004	0	0	0	0	0	0
AC202930.4_FG007	0	0	0	0	0	0
AC202930.4_FG008	0	0	0	0	0	0
AC202940.3_FG004	0	0	0	0	0	0
AC202950.3_FG008	0	0	0	0	0	0
AC202953.3_FG003	0	0	0	0	0	0
AC202959.3_FG001	0	0	0	0	0	0
AC202965.3_FG002	0	0	0	0	0	0
AC202974.3_FG004	0	0	0	0	0	0
AC202989.3_FG007	0	0	0	0	0	0
AC202991.3_FG003	0	0	0	0	0	0
AC203001.3_FG001	0	0	0	0	0	0
AC203006.3_FG005	0	0	0	0	0	0
AC203019.3_FG001	0	0	0	0	0	0
AC203027.3_FG003	0	0	0	0	0	0
AC203031.3_FG002	0	0	0	0	0	0
AC203048.3_FG001	0	0	0	0	0	0
AC203090.3_FG005	0	0	0	0	0	0
AC203093.3_FG001	0	0	0	0	0	0
AC203101.3_FG002	0	0	0	0	0	0
AC203148.3_FG005	0	0	0	0	0	0
AC203159.3_FG009	0	0	0	0.294546	4.01788	0.270302
AC203159.3_FG010	0	0	0	0	0	0
AC203173.3_FG001	0	0	0	0	0	0
AC203173.3_FG002	0	0	0	0	0	0
AC203173.3_FG004	1.47347	0.273725	0.444455	2.14817	9.7639	1.46094
AC203176.4_FG003	0	0	0	0	0	0
AC203183.3_FG001	0	0	0	0	0	0
AC203208.4_FG001	0	0	0	0	0	0
AC203220.3_FG006	0	0.0679683	0	0	0	0
AC203227.3_FG001	0	0	0	0	0	0
AC203228.3_FG003	0	0	0	0	0	0
AC203237.3_FG001	0	0	0	0	0	0
AC203244.4_FG001	0	0	0	0	0	0
AC203253.4_FG001	0	0	0	0	0	0
AC203257.2_FG003	0	0	0	0	0	0
AC203260.3_FG003	0	0	0	0	0	0
AC203262.3_FG002	0	0	0	0	0.172012	0
AC203265.3_FG002	0	0	0	0	0	0
AC203278.4_FG004	0	0	0	0	0	0
AC203280.3_FG001	0	0	0	0	0	0
AC203294.3_FG001	0	0	0	0	0	0
AC203294.3_FG008	0	0	0	0	0	0
AC203294.3_FG012	0	0.203905	0	0	0	0
AC203306.3_FG003	0	0	0	0	0	0
AC203307.4_FG001	0	0	0	0	0	0
AC203311.3_FG005	0	0	0	0	0	0
AC203316.3_FG003	0	0	0	0	0	0
AC203316.3_FG004	0	0	0	0	0	0
AC203324.3_FG008	0	0	0	0	0	0
AC203332.3_FG001	0	0	0	0	0	0
AC203341.3_FG003	0	0.0257197	0	0	0.516035	0
AC203359.3_FG001	0	0	0	0	0	0
AC203363.3_FG007	0	0	0	0	0	0
AC203365.3_FG004	0	0	0	0	0	0
AC203365.3_FG007	0	0	0	0	0	0
AC203366.4_FG001	0	0	0	0	0.143611	0
AC203381.3_FG006	0	0	0	0	0	0
AC203382.3_FG005	0	0	0	0	0	0
AC203392.3_FG004	0	0	0	0	0	0
AC203394.3_FG004	0	0	0	0	0	0
AC203401.3_FG003	0	0	0	0	0	0
AC203408.4_FG003	0	0	0	0	0	0
AC203423.3_FG009	0	0	0	0	0	0
AC203424.3_FG001	0.221027	0	0.0650023	0.241796	0.172012	0
AC203430.3_FG007	0	0	0	0	0	0
AC203437.2_FG002	0	0	0	0	0	0
AC203439.3_FG005	0	0	0	0	0	0
AC203531.3_FG002	0	0	0	0	0	0
AC203535.4_FG001	2.15357	2.1537	1.48412	1.07557	19.6554	3.19544
AC203535.4_FG002	3.60552	4.16896	4.47019	4.072	5.88161	5.45586
AC203535.4_FG004	351.394	207.625	687.665	435.324	254.044	762.582
AC203535.4_FG006	0	0	0	0	0	0
AC203535.4_FG007	0	0	0	0	0	0
AC203570.4_FG005	1.14249	1.6778	0.111114	0.75023	1.14888	0.540605
AC203571.3_FG001	0	0.0514393	0	0	0	0
AC203571.3_FG007	0	0	0	0	0	0
AC203672.3_FG001	0	0	0	0	0	0
AC203748.3_FG002	0	0	0	0	0	0
AC203752.5_FG002	0	0	0	0	0	0
AC203753.4_FG006	0.129036	0	0	0	0	0
AC203753.4_FG007	0	0	0	0	0	0
AC203754.4_FG007	0	0	0	0	0	0
AC203754.4_FG008	0	0	0	0	0.143611	0
AC203761.3_FG002	0.331541	0.294354	0.111114	0.257793	2.59454	0
AC203768.3_FG005	0	0	0	0	0	0
AC203774.3_FG004	0	0	0	0	0	0
AC203777.3_FG001	0	0	0	0	0	0
AC203777.3_FG004	0	0	0	0	0	0
AC203790.3_FG004	0	0	0	0	0	0
AC203802.2_FG005	0	0	0	0	0	0
AC203804.4_FG008	0	0	0	0	0	0
AC203806.3_FG006	0	0.144137	0.0650023	0	0	0
AC203831.3_FG002	0	0	0	0	0	0
AC203834.4_FG004	0.921027	0	0.666683	0.272594	0.918465	0.270302
AC203841.3_FG002	0	0.0679683	0	0.136297	0	0.215588
AC203841.3_FG009	0	0	0	0	0	0
AC203847.3_FG004	0	0	0	0	0	0
AC203847.3_FG009	0	0	0	0	0	0
AC203855.2_FG001	0	0	0	0	0	0
AC203862.4_FG001	0	2.43498	0	0	0.430831	0.107794
AC203862.4_FG002	0	0	0	0	0.143611	0
AC203865.3_FG001	0.313329	1.89386	0.222228	0.871726	2.46978	1.08121
AC203900.3_FG006	0	0	0	0	0	0
AC203909.3_FG003	3.21828	3.42725	2.49762	2.57434	1.75012	1.94193
AC203909.3_FG006	0	0	0	0	0	0
AC203909.3_FG007	0	0	0	0	0	0
AC203909.3_FG010	0	0	0	0	0	0
AC203925.3_FG002	0	0	0	0	0	0
AC203928.4_FG001	0	0	0	0	0	0
AC203944.4_FG002	0	0	0	0	0	0
AC203955.3_FG002	0	0	0	0	0	0
AC203955.3_FG005	0	0	0	0	0	0
AC203956.3_FG004	0	0	0	0	0	0
AC203957.3_FG004	0.110514	0	0	0.102521	0.172012	0
AC203966.5_FG002	0	0	0	0	0	0
AC203966.5_FG003	0	0.51254	0	0	2.64179	0
AC203966.5_FG005	0.441178	0.205757	0.294499	1.12774	0.574441	0.270302
AC203966.5_FG006	0	0	0	0	0	0
AC203972.3_FG001	0	0	0	0	0	0
AC203972.3_FG003	0	0	0	0	0	0
AC203976.4_FG001	0	0	0	0	0	0
AC203980.3_FG003	0	0	0	0	0	0
AC203985.4_FG001	26.4267	7.76842	16.097	28.7971	18.0633	20.5908
AC203985.4_FG005	3.42647	5.09315	1.21143	1.41811	9.67549	2.7561
AC203986.3_FG013	0	0	0	0	0	0
AC203989.4_FG001	0	0	0	0	0	0
AC204007.3_FG001	0	0.102879	0	0	0	0
AC204007.3_FG008	0	0	0	0	0	0
AC204009.3_FG009	0	0	0	0	0	0
AC204015.3_FG006	0	0	0	0	0	0
AC204017.4_FG003	0	0	0	0	0	0
AC204035.3_FG003	0	0	0	0	0	0
AC204048.3_FG002	0	0	0	0	0	0
AC204050.4_FG006	0.0915523	0.975889	0	0	0.803256	0
AC204051.3_FG001	0	0	0	0	0	0
AC204060.3_FG010	0	0	0	0	0	0
AC204070.3_FG004	0	0	0	0	0	0
AC204088.3_FG010	0	0	0	0	0	0
AC204212.4_FG001	0.183105	0.360342	0.111114	0.238818	1.14888	0.162508
AC204213.1_FG007	0	0	0	0.051257	0	0
AC204231.3_FG010	0	0	0	0	0	0
AC204252.3_FG001	0	0	0	0	0	0
AC204254.3_FG001	0	0	0	0	0	0
AC204271.3_FG003	0	0	0	0	0	0
AC204277.3_FG006	4.30433	4.49452	4.8462	6.38259	6.11203	6.54033
AC204292.4_FG002	0	0	0	0	0	0
AC204292.4_FG003	2.37597	2.68662	0.86896	1.07975	2.00734	1.189
AC204292.4_FG005	0	0	0	0	0	0
AC204292.4_FG006	0	0	0	0	0	0
AC204298.3_FG006	0	0	0	0	0	0
AC204300.3_FG003	0	0	0	0	0	0
AC204300.3_FG009	0	0	0	0	0	0
AC204306.3_FG007	0	0	0	0	0	0
AC204311.4_FG004	0	0	0	0	0	0
AC204325.3_FG003	0	0	0	0	0	0
AC204351.3_FG004	0	0	0	0	0	0
AC204352.3_FG012	0	0	0	0	0	0
AC204359.3_FG004	0	0	0	0	0	0
AC204359.3_FG005	0	0.512134	0	0	0.868341	0
AC204377.3_FG001	0	0	0	0	0	0
AC204381.3_FG001	0	0	0.26001	0.102521	0	0
AC204383.2_FG002	0	0	0	0	0	0
AC204387.3_FG002	0.276284	0	0	0	0	0
AC204437.3_FG004	0	0.263545	0	0	0.28722	0
AC204472.3_FG002	0	0	0	0	0	0
AC204476.3_FG004	0	0	0	0	0	0
AC204502.4_FG006	0	0.119408	0	0	1.86533	0
AC204515.4_FG003	0	0	0	0	0	0
AC204515.4_FG006	1.14249	0.580508	0.176116	0.136297	1.66331	0.107794
AC204519.3_FG003	0	0	0	0	0	0
AC204520.3_FG005	0	0	0	0	0	0
AC204530.4_FG002	0	0	0	0	0.516035	0
AC204530.4_FG003	0	0	0	0	0.28722	0.107794
AC204530.4_FG006	0	0	0	0	0	0
AC204539.4_FG001	0	0	0	0	0	0
AC204539.4_FG002	0	0.0720683	0.333342	0.34134	1.49291	0.648399
AC204539.4_FG003	0	0	0	0	0	0
AC204540.3_FG001	0	0	0	0	0	0
AC204552.3_FG001	0	0	0	0	0	0
AC204563.3_FG011	0	0	0	0	0	0
AC204569.3_FG002	0	0	0	0	0	0
AC204573.3_FG002	0	0	0	0	0	0
AC204573.3_FG015	0	0	0	0	0	0
AC204581.3_FG003	0	0	0	0	0	0
AC204591.3_FG002	0	0	0	0	0	0
AC204605.3_FG008	0	0	0	0	0	0
AC204611.4_FG001	0.129036	0.432143	0.267279	6.01684	0.430831	2.10607
AC204618.3_FG001	0	0	0	0	0	0
AC204619.3_FG003	0	0	0	0	0	0
AC204621.4_FG006	0	0	0	0	0	0
AC204636.3_FG003	0	0	0	0	0	0
AC204641.5_FG001	0	0	0	0	0	0
AC204641.5_FG003	0	0	0	0	0	0
AC204659.3_FG005	0	0	0	0	0	0
AC204662.3_FG005	0	0	0	0	0	0
AC204679.3_FG003	0	0	0	0	0	0
AC204687.3_FG001	0	0	0	0	0	0
AC204690.4_FG005	0	0	0	0	0	0
AC204703.3_FG007	0	0.273725	0	0	0.890063	0
AC204707.4_FG001	0	0	0	0	0	0
AC204710.4_FG003	0	0	0	0	0	0
AC204711.3_FG002	0	0	0	0	0	0
AC204711.3_FG003	0	0.0679683	0	0	0	0
AC204712.3_FG002	0.258073	0.102879	0.111114	0	1.00527	0
AC204712.3_FG006	0	0	0	0	0	0
AC204717.3_FG005	0	0	0	0	0	0
AC204763.2_FG001	0	0.724645	0	0.136297	0.746452	0
AC204768.3_FG001	0	0	0	0	0	0
AC204772.2_FG002	0	0	0	0	0	0
AC204821.3_FG004	0	0	0	0	0	0
AC204845.3_FG008	0	0	0	0	0	0
AC204868.3_FG004	0	0	0	0	0	0
AC204887.4_FG003	0	0	0	0	0	0
AC204891.4_FG001	0	0	0	0	0	0
AC204893.3_FG001	0	0	0	0	0	0
AC204897.3_FG007	0	0	0	0	0	0
AC204931.3_FG002	0	0	0	0	0	0
AC204931.3_FG004	0	0	0	0	0	0
AC204944.3_FG004	0	0	0	0	0	0
AC204953.3_FG002	0	0	0	0	0	0
AC205008.4_FG002	0	0.0514393	0	0	0	0.162508
AC205012.3_FG002	1.41596	0.119408	0.496776	0.769205	0.28722	0
AC205026.3_FG003	0	0	0	0	0	0
AC205033.4_FG004	0	0	0	0	0	0
AC205035.3_FG004	0	0	0	0	0	0
AC205057.3_FG002	0.129036	0.524841	0.144544	0.136297	0.574441	0
AC205057.3_FG004	0	0	0	0	0	0
AC205060.2_FG002	0.331541	0	0	0	0.28722	0
AC205077.3_FG003	0	0	0	0	0	0
AC205078.3_FG009	0	0	0	0	0	0
AC205100.3_FG001	0	0	0	0	0	0
AC205104.3_FG003	0	0	0	0	0	0
AC205106.3_FG004	0	0	0	0	0	0
AC205110.4_FG001	0	0	0	0	0	0
AC205122.4_FG003	6.3189	1.76613	3.72635	9.32811	23.6941	2.92351
AC205122.4_FG005	0	0	0.0650023	0	0.344023	0
AC205122.4_FG006	0	0	0	0	0	0
AC205122.4_FG007	0	0	0	0	0	0
AC205122.4_FG008	0	0	0	0	0	0
AC205122.4_FG009	0	0	0	0	0	0
AC205122.4_FG010	0	0	0	0	0	0
AC205154.3_FG001	0	0	0.0650023	0.238818	0	0.215588
AC205154.3_FG005	0	0	0	0	0	0
AC205155.3_FG001	0	0	0	0	0	0
AC205158.3_FG004	0	0	0	0	0	0.162508
AC205165.3_FG002	0	0	0	0	0	0
AC205171.3_FG001	0	0	0	0	0	0
AC205173.3_FG001	0	0	0	0	0	0
AC205175.3_FG001	0	0	0	0	0	0.162508
AC205175.3_FG002	0	0	0	0	0	0
AC205250.3_FG004	0.588425	2.74467	0.333342	0.630017	0.688047	0.973414
AC205250.3_FG006	0	0	0	0	0	0
AC205251.3_FG002	0	0	0	0	0	0
AC205269.3_FG003	0	0	0	0	0	0
AC205274.3_FG001	0.129036	0	0	0.0527497	0.28722	0.107794
AC205320.3_FG004	0.0915523	0	0	0	1.11888	0
AC205324.3_FG003	0	0	0	0	0	0
AC205326.3_FG002	0	0.0679683	0	0	0.172012	0
AC205331.3_FG004	0	0	0	0	0	0
AC205336.3_FG003	0	0	0	0	0.143611	0
AC205345.3_FG002	0	0	0	0	0	0
AC205362.4_FG002	1.78055	0.298455	0.92855	3.11485	1.63491	0.975047
AC205369.3_FG001	0	0	0	0	0	0
AC205376.4_FG003	0.349625	0.323312	0.111114	0.102521	0.143611	0
AC205376.4_FG008	0.681915	0.864682	0.222228	0.238818	0.975267	0.325016
AC205379.3_FG012	0	0	0	0	0	0
AC205395.3_FG003	0	0	0	0	0	0
AC205405.3_FG001	0	0	0	0	0	0
AC205411.3_FG001	0	0	0	0	0	0
AC205413.4_FG001	0	0	0	0	0	0
AC205413.4_FG002	0	0	0	0	0	0
AC205413.4_FG003	0	0	0	0	0	0
AC205417.3_FG003	0	0	0	0	0	0
AC205419.3_FG001	0.16577	1.7131	0.111114	0.272594	11.474	0
AC205425.3_FG006	0	0	0	0	0	0
AC205466.3_FG003	0	0	0	0	0	0
AC205470.3_FG008	0	0	0	0	0	0
AC205471.4_FG003	0.23955	0.42011	0.535618	0.408891	0	0.215588
AC205471.4_FG007	7.74933	37.8675	2.57716	3.86441	34.5956	3.62336
AC205471.4_FG008	0	0.273725	0	0	0.143611	0
AC205476.3_FG007	0	0	0	0	0	0
AC205484.3_FG005	0	0	0	0	0	0
AC205485.3_FG011	0	0	0	0	0	0
AC205490.4_FG004	0	0	0	0	0	0
AC205496.3_FG002	0	0	0	0	0	0
AC205500.3_FG002	0	0	0	0	0	0
AC205502.4_FG004	0	0	0	0	0	0
AC205511.3_FG002	0	0	0	0	0	0
AC205513.3_FG003	0	0	0	0	0	0
AC205521.3_FG003	6.61998	78.1867	10.4877	13.5978	135.725	13.774
AC205532.3_FG001	0	0	0	0	0	0
AC205534.3_FG001	0	0	0	0	0	0
AC205534.3_FG002	0	0	0	0	0	0
AC205544.3_FG004	0	0	0	0	0	0
AC205558.3_FG002	0	0	0	0	0.143611	0
AC205560.3_FG003	0	0	0	0	0	0
AC205562.3_FG002	0	0	0	0	0	0
AC205567.3_FG002	0	0	0	0	0	0
AC205574.3_FG006	0	0	0	0	0	0
AC205591.4_FG006	0	0	0	0	0	0
AC205592.3_FG001	0	0	0	0	0	0
AC205595.3_FG007	0	0	0	0	0	0
AC205605.3_FG002	0.00653933	0	0	0	0.0122865	0
AC205608.4_FG004	1.01271	2.53811	0.841739	1.09753	0.718051	0.487524
AC205615.4_FG002	0	0	0	0	0	0
AC205619.3_FG003	0	0	0	0	0	0
AC205664.3_FG001	0	0	0	0	0	0
AC205672.3_FG001	0	0	0	0	0	0
AC205673.3_FG006	0	0	0	0	0	0
AC205677.3_FG001	0.257323	0.144137	0.195007	0.136297	1.29249	0
AC205695.3_FG008	0	0	0	0	0	0
AC205703.4_FG001	0.0552567	0.123508	0	0	0.143611	0
AC205703.4_FG002	49.5459	121.878	53.7789	32.7741	130.508	30.9623
AC205703.4_FG005	0	0	0	0	0	0
AC205703.4_FG006	2.69963	13.4631	1.33231	3.25413	20.6086	3.88876
AC205703.4_FG010	0.497622	0.691855	0	0	2.72539	0
AC205709.3_FG001	0	0.102879	0	0.102521	0	0
AC205712.3_FG003	0	0	0	0	0.688047	0
AC205713.4_FG004	0	0	0	0	0	0
AC205722.3_FG004	0	0	0	0	0	0
AC205725.3_FG010	0	0	0	0	0	0
AC205726.4_FG003	0	0	0	0	0	0
AC205730.3_FG001	0	0	0	0	0	0
AC205730.3_FG002	0	0.135936	0.0722717	0	0.487634	0
AC205735.3_FG006	0	0	0	0	0	0
AC205813.4_FG008	0	0	0	0	0	0
AC205814.3_FG001	0	0	0	0	0	0
AC205833.3_FG002	0	0	0	0	0	0
AC205834.3_FG003	0	0	0	0	0	0
AC205853.3_FG014	0	0	0	0	0	0
AC205886.3_FG001	0	0	0	0.39409	0	0.162508
AC205888.4_FG004	0	0	0	0	0	0
AC205907.3_FG004	0	0	0	0	0	0
AC205968.3_FG001	0	0	0	0	0	0
AC205972.3_FG002	0	0	0	0	0	0
AC205976.3_FG004	0.16577	0.0679683	0.241119	0	0	0
AC205982.3_FG014	0	0	0	0	0	0
AC206030.4_FG001	0	1.29497	0	0	1.26249	0
AC206031.3_FG007	0	0	0	0	0	0
AC206156.3_FG003	0	0	0	0	0	0
AC206156.3_FG009	0	0	0	0	0	0
AC206160.3_FG001	0	0	0	0	0	0
AC206165.3_FG007	0	0	0	0	0	0
AC206165.3_FG009	0	0	0	0	0	0
AC206165.3_FG019	0	0	0	0	0	0
AC206166.3_FG002	0	0	0	0	0	0
AC206168.2_FG003	0	0	0	0	0	0
AC206169.3_FG002	0	0	0	0	0	0
AC206184.4_FG002	0	0	0	0	0	0
AC206185.3_FG002	0	0	0	0	0	0
AC206186.3_FG001	0	0	0	0	0	0
AC206194.3_FG003	0	0	0	0	0	0
AC206198.3_FG001	0	0	0	0	0	0
AC206199.3_FG005	0	0	0	0	0	0
AC206201.3_FG004	0	0	0	0	0	0
AC206201.3_FG009	0	0	0	0	0	0
AC206217.2_FG006	0	0	0	0	0	0
AC206223.3_FG001	0	0.119408	0.111114	0	0.143611	0
AC206223.3_FG004	0	0	0	0	0	0
AC206223.3_FG006	0	0	0	0	1.3493	0
AC206223.3_FG007	0.258073	0.380704	0.0722717	0	0	0
AC206223.3_FG008	0	0	0	0	0.172012	0
AC206223.3_FG010	0	0	0.111114	0	0	0
AC206227.4_FG001	0	0	0	0	0	0
AC206259.3_FG002	0	0	0	0	0	0
AC206259.3_FG003	12.6198	26.6724	36.4143	23.0131	16.7243	27.5391
AC206262.3_FG004	0	0	0	0	0	0
AC206265.3_FG006	0	0	0	0	0	0
AC206266.3_FG001	0	0	0	0	0	0
AC206273.3_FG004	0	0.0514393	0	0	0	0
AC206274.3_FG008	0	0	0	0	0	0
AC206285.3_FG003	0	0	0	0	0	0
AC206285.3_FG005	0	0	0	0	0	0
AC206312.3_FG008	0	0	0	0	0	0
AC206319.2_FG004	0	0.0514393	0	0	0	0
AC206325.3_FG003	0	0	0	0	0	0
AC206332.3_FG005	0	0	0	0	0	0
AC206349.2_FG002	0	0	0	0	0	0
AC206350.3_FG005	0	0.154318	0	0	0	0
AC206392.3_FG004	0	0	0	0	0	0
AC206425.3_FG002	0	0.102879	0	0	0.659645	0
AC206425.3_FG004	0	0	0	0	0	0
AC206503.3_FG001	0	0	0	0	0	0
AC206514.2_FG002	0	0	0	0	0	0
AC206519.2_FG002	0	0	0	0	0	0
AC206547.2_FG002	0	0	0	0	0	0
AC206582.2_FG002	0	0	0	0	0.143611	0.162508
AC206610.4_FG004	0	0	0	0	0	0
AC206610.4_FG005	0	0	0	0	0	0
AC206611.3_FG002	0	0	0	0	0	0
AC206611.3_FG003	0	0	0	0	0	0
AC206634.3_FG004	0	0	0	0	0	0
AC206638.3_FG007	0	0	0	0	0	0
AC206638.3_FG015	0	0	0	0	0	0
AC206642.4_FG001	17.3966	22.9829	8.74866	14.0564	46.4741	20.5446
AC206647.3_FG003	0	0	0	0	0	0
AC206655.3_FG004	0	0	0	0	0	0
AC206695.3_FG001	0	0	0	0	0	0
AC206698.2_FG002	0	0	0	0	0	0
AC206700.3_FG003	0	0	0	0	0	0
AC206749.3_FG003	0	0	0	0	0	0
AC206763.3_FG002	0	0	0	0	0	0
AC206764.4_FG001	0	0	0.0240893	0.051259	0	0
AC206764.4_FG003	0	0	0	0	0	0
AC206768.3_FG005	0.626659	0.356242	0.111114	0.580158	0.315622	0.595318
AC206768.3_FG006	0	0	0	0	0	0
AC206780.3_FG004	0	0	0	0	0	0
AC206788.3_FG008	0	0	0	0	0	0
AC206788.3_FG015	54.2027	82.789	26.818	23.8135	13.1425	8.21196
AC206831.3_FG015	0	0	0	0	0	0
AC206832.3_FG004	0	0	0	0	0	0
AC206840.3_FG002	0.0915523	0.102879	0	0	0.430831	0
AC206898.3_FG006	0	0	0	0	0	0
AC206901.3_FG005	0	0.257196	0	0	0	0
AC206941.2_FG002"; gene_name "OLE18	0	0	0	0	0	0
AC206946.2_FG009	0	0	0	0	0	0
AC206951.3_FG014	0	0	0	0	0	0
AC206951.3_FG016	0.110514	0.349894	0	0	0.143611	0
AC206951.3_FG017	27.6116	31.1792	9.95574	11.3824	33.2367	17.8898
AC206952.3_FG001	0	0	0	0	0	0
AC206968.3_FG001	0	0	0	0	0	0
AC206968.3_FG003	0	0	0	0	0	0
AC206969.3_FG001	0	0	0	0	0	0
AC206980.3_FG007	0	0	0	0	0.28722	0
AC206989.4_FG002	0	0	0	0	0.172012	0
AC206999.1_FG002	0	0	0	0	0	0
AC206999.1_FG007	0	0	0	0	0	0
AC207011.3_FG001	0	0	0	0	0	0
AC207019.3_FG003	0	0	0	0	0	0
AC207024.3_FG002	0	0	0	0	0	0
AC207043.3_FG002	1.7868	1.14859	0.922341	0.546383	1.03367	0.810906
AC207043.3_FG004	0.129036	0	0	0	0	0.162508
AC207080.3_FG005	0	0	0	0	0	0
AC207104.3_FG001	0	0	0	0	0	0
AC207107.4_FG001	0	0	0	0	0	0
AC207107.4_FG002	0	0	0	0	0	0
AC207119.3_FG001	0	0	0	0	0	0
AC207188.3_FG002	0	0	0	0	0	0
AC207189.4_FG002	0	0	0	0	0	0
AC207205.3_FG004	0	0	0	0	0.143611	0
AC207206.3_FG001	0	0	0	0	0	0
AC207206.3_FG003	0	0	0	0	0	0
AC207225.3_FG001	0	0	0	0	0	0
AC207225.3_FG003	0	0	0	0	0	0
AC207231.3_FG001	0	0	0	0	0	0
AC207254.3_FG005	0	0	0	0	0	0
AC207260.3_FG003	0	0	0	0	0	0
AC207260.3_FG004	0	0	0	0	0	0
AC207265.3_FG002	0.368586	0.140037	0.0722717	0	1.20568	0
AC207309.3_FG007	0.129036	0.135936	0	0.136297	0.430831	0.162508
AC207309.3_FG010	0	0	0	0	0	0
AC207321.3_FG003	0.0552567	0	0	0	0	0
AC207328.3_FG003	0	0	0	0	0	0
AC207342.3_FG001	0	0	0	0	0	0
AC207342.3_FG007	0.0915523	0.205757	0	0	0.430831	0
AC207342.3_FG008	0.184293	0	0	0	3.15943	0.487524
AC207347.3_FG005	0.77153	0.527089	0	0.75023	0.602843	0.325016
AC207383.3_FG003	0	0	0	0	0	0
AC207389.3_FG004	0	0	0	0	0	0
AC207397.3_FG001	0	0	0.222228	0	0	0
AC207427.3_FG005	0	0	0	0	0	0
AC207454.3_FG004	0	0	0	0	0	0
AC207472.3_FG001	0	0	0.111114	0	0	0
AC207533.2_FG002	0	0	0	0	0	0
AC207544.3_FG011	0	0	0	0	0	0
AC207546.3_FG004	0	0	0	0	0	0
AC207549.3_FG010	0	0	0	0	0	0
AC207575.3_FG004	0	0	0	0	0	0
AC207619.3_FG001	0	0	0	0	0	0
AC207620.2_FG007	0	0	0	0	0	0
AC207628.4_FG002	0.110448	0.0720523	0.307467	0	0	0
AC207628.4_FG003	0.146809	0.222286	0.405613	0.102521	0.430831	0.162508
AC207628.4_FG005	0	0	0	0	0	0
AC207628.4_FG009	0.460577	0.102879	0.28723	0.257793	0.803256	0.162508
AC207628.4_FG010	0	0	0	0	0.574441	0
AC207628.4_FG011	0.110579	1.09531	0.307692	0	2.81059	0
AC207649.3_FG002	0	0	0	0	0	0
AC207652.3_FG001	0	0	0	0	0	0
AC207655.2_FG003	0	0	0	0	0	0
AC207656.3_FG002	0.258073	0	0.241119	0.272594	0	0
AC207722.2_FG009"; gene_name "CAB1	22165	6495.83	29604.2	32151.8	8962.98	21807.4
AC207728.2_FG003	0	0	0	0	0	0
AC207732.3_FG010	0	0	0	0	0	0
AC207733.3_FG001	0	0.203905	0	0.102521	0	0
AC207733.3_FG007	0	0	0	0	0	0
AC207740.3_FG005	0	0	0	0	0	0
AC207755.3_FG005	0	0	0	0	0	0
AC207756.3_FG001	0	0	0	0	0	0
AC207767.2_FG001	0	0	0	0	0	0
AC207784.3_FG007	0	0	0	0	0	0
AC207790.2_FG001	0	0	0	0	0	0
AC207793.3_FG002	0	0	0	0	0	0
AC207798.2_FG003	0	0	0	0	0	0
AC207803.3_FG003	0	0	0	0	0	0
AC207814.3_FG002	0	0	0	0	0	0
AC207814.3_FG003	0	0.0720683	0	0	0	0
AC207888.3_FG009	0	0.102879	0	0	0	0
AC207890.3_FG002	0.457762	0.135936	0.26001	0.105499	4.62072	0.270302
AC207896.4_FG003	0	0	0	0	0	0
AC208023.3_FG001	242.152	345.128	229.849	185.356	232.323	240.825
AC208026.3_FG005	0	0	0	0	0	0
AC208031.3_FG002	0	0	0	0	0	0
AC208031.3_FG005	0	0	0	0	0	0
AC208035.3_FG002	0	0	0	0	0	0
AC208042.3_FG005	0	0	0	0	0.172012	0
AC208079.3_FG001	0	0	0	0	0	0
AC208082.3_FG008	0	0	0	0	0.143611	0
AC208109.2_FG004	0	0	0	0	0	0
AC208110.2_FG001	0	0	0	0	0	0
AC208110.2_FG005	0	0	0	0	0	0
AC208110.2_FG006	3.90033	6.76619	4.17543	7.66288	6.56966	3.78096
AC208110.2_FG007	3.9815	332.579	4.30145	5.64835	220.343	7.7326
AC208110.2_FG011	0	0	0	0	0	0
AC208113.3_FG001	0	0	0	0	0	0
AC208113.3_FG005	0.0552567	0	0.111114	0.102521	0.344023	0
AC208113.3_FG009	0	0.360342	0.111114	0.408891	0	0
AC208122.2_FG003	0	0	0	0	0	0
AC208126.3_FG001	0	0	0	0	0	0
AC208201.3_FG001	22.7493	21.3929	18.575	16.7158	22.2087	18.9742
AC208201.3_FG002	0.348875	0.154318	0.111114	0.408891	0.574441	0
AC208201.3_FG003	0	0.0514393	0	0	0.143611	0
AC208204.3_FG006	0.349938	2.01112	0.306121	0.481152	2.15958	0.595442
AC208212.3_FG001	0	0	0	0	0	0
AC208217.3_FG001	0	0	0	0	0	0
AC208221.3_FG002	0.863083	34.0763	1.04152	0	3.32983	0
AC208308.3_FG003	0	0	0	0	0	0
AC208308.3_FG004	0	0	0	0	0	0
AC208327.4_FG002	0	0	0	0	0	0
AC208327.4_FG003	4.84481	11.2019	3.55867	7.19315	25.3714	13.2366
AC208327.4_FG006	8.43489	16.1162	10.5391	10.3496	12.1088	11.0775
AC208337.2_FG003	0	0	0	0	0	0
AC208338.3_FG010	0	0	0	0	0	0
AC208341.4_FG005	1.67672	0.238815	1.45982	2.84098	1.92374	1.40459
AC208341.4_FG006	0	0.0679683	0	0.136297	0	0
AC208341.4_FG007	0	0	0	0	0	0
AC208341.4_FG008	0.0645153	0.0257187	0.1111	0	0	0
AC208346.3_FG004	0.570652	0.174947	0	0.272594	0.574441	0.162508
AC208348.3_FG012	0.404882	0.154318	0	0	0.143611	0
AC208358.3_FG005	0	0	0	0	0	0
AC208406.3_FG004	0	0	0	0	0	0
AC208411.3_FG013	0	0	0	0	0	0
AC208418.3_FG009	0	0	0	0	0	0
AC208422.3_FG001	0	0	0	0	0	0
AC208422.3_FG002	0	0	0	0	0	0
AC208423.3_FG002	0	0	0	0	0	0
AC208434.3_FG001	0	0	0	0	0	0
AC208434.3_FG007	0	0	0	0	0	0
AC208436.3_FG007	0	0	0	0	0	0
AC208440.3_FG003	0.0552567	0	0	0	0	0
AC208445.3_FG001	0	0	0	0	0	0
AC208453.3_FG003	0	0	0	0	0	0
AC208454.3_FG002	0	0	0	0	0.143611	0
AC208458.3_FG011	0	0	0	0	0	0
AC208516.2_FG008	0	0	0	0	0	0
AC208521.3_FG002	0	0	0	0	0	0
AC208530.3_FG003	0	0	0	0	0	0
AC208539.3_FG002	0	0	0	0	0	0
AC208539.3_FG003	0	0	0	0	0	0
AC208559.3_FG003	0	0	0	0	0	0
AC208564.3_FG004	0	0	0	0	0	0
AC208571.4_FG001	0	0.170847	0.554509	0.360314	0.28722	0.107794
AC208576.3_FG001	0	0	0	0	0	0
AC208577.3_FG005	0	0	0	0	0	0
AC208579.3_FG001	0	0	0	0	0	0
AC208606.3_FG007	0	0	0	0	0	0
AC208610.3_FG010	0	0	0	0	0	0
AC208625.3_FG004	0	0	0	0	0	0
AC208630.3_FG001	0	0	0	0	0	0
AC208641.3_FG009	0	0	0	0	0	0
AC208649.4_FG003	0	0	0	0	0	0
AC208663.3_FG002	0	0	0	0	0	0
AC208678.3_FG002	0	0	0	0	0	0
AC208680.3_FG001	0	0	0	0	0	0
AC208702.3_FG007	0	0	0	0	0	0
AC208711.3_FG005	0	0	0	0	0	0
AC208724.3_FG001	0	0	0	0	0	0
AC208826.3_FG003	0	0	0	0	0	0
AC208826.3_FG004	0	0	0	0	0	0
AC208848.3_FG005	0	0	0	0	0	0
AC208855.3_FG002	0	0	0	0	0	0
AC208860.3_FG002	0	0	0	0	0	0
AC208892.3_FG005	0	0	0	0	0	0
AC208895.3_FG001	0	0	0	0	0	0
AC208895.3_FG004	0	0	0	0	0	0
AC208897.3_FG003	0.86493	0.800895	2.24163	1.16505	1.05279	2.50285
AC208897.3_FG004	2.15538	0	1.17073	2.71233	0	0.971782
AC208905.3_FG004	0	0	0	0	0	0
AC208915.3_FG010	0	0	0	0	0	0
AC208916.3_FG003	0	0	0	0	0	0
AC208920.3_FG001	0	0	0	0	0	0
AC208930.3_FG007	0	0	0	0	0	0
AC208974.3_FG001	0	0	0	0	0	0
AC209015.3_FG004	0	0	0	0	0	0
AC209016.3_FG010	0	0	0	0	0	0
AC209029.2_FG002	0	0	0	0	0	0
AC209050.3_FG001	0	0	0	0	0	0
AC209050.3_FG003	0.349625	0	0.28723	0	0.646246	0.215588
AC209051.3_FG003	0	0	0	0	0	0
AC209062.3_FG002	0	0	0	0	0	0
AC209073.3_FG001	0	0	0	0	0	0
AC209073.3_FG002	0	0	0	0	0	0
AC209074.3_FG007	0	0	0	0	0	0
AC209080.3_FG004	0	0	0	0	0	0
AC209093.3_FG006	0	0	0	0	0	0
AC209168.3_FG007	0	0	0	0	0	0
AC209169.3_FG007	0	0	0	0	0	0
AC209177.3_FG001	0	0	0	0	0.659645	0
AC209206.3_FG004	0	0	0	0	0	0
AC209206.3_FG011	0	0.432411	0	0.205043	0	0.325016
AC209206.3_FG014	0	0	0	0	0	0
AC209208.3_FG001	0.129036	1.45048	0.752434	0.378093	1.95053	0.162508
AC209208.3_FG002"; gene_name "PIP1-2	0	0	0	0.564162	3.87748	0.487524
AC209208.3_FG003	0	0.119408	0	0	0.459232	0
AC209208.3_FG004	0	0	0	0	0	0
AC209208.3_FG005	1.28811	3.51229	2.15409	0.981398	5.82801	1.40622
AC209212.3_FG005	0	0	0	0	0	0
AC209213.4_FG002	0	0	0	0	0	0
AC209215.4_FG004	0	0.135936	0.111114	0	0	0
AC209215.4_FG006	0	0	0	0	0	0
AC209242.3_FG003	0.0915523	0	0	0.136297	0.143611	0
AC209257.4_FG003	0	0	0	0	0.143611	0.107794
AC209257.4_FG004	0	0	0	0	0	0
AC209257.4_FG006	0.23955	0	0	0	0	0
AC209257.4_FG008	0	0	0	0	0	0
AC209332.3_FG011	0	0	0	0	0	0.162508
AC209356.4_FG001	0	0	0	0	0	0
AC209364.3_FG004	0	0	0	0	0	0
AC209364.3_FG007	0	0	0	0	0	0
AC209364.3_FG009	0.129036	0.290254	0	0	0.430831	0.162508
AC209374.4_FG002	1.66944	0.35429	0.333342	2.20331	2.49195	0.701479
AC209377.3_FG003	0	0	0	0	0.602843	0
AC209381.3_FG002	0	0	0	0	0	0
AC209381.3_FG007	0	0	0	0	0	0
AC209438.4_FG002	0	0	0	0	0	0
AC209460.3_FG002	0	0	0	0	0.172012	0
AC209463.4_FG013	0	0	0	0	0	0
AC209624.2_FG001	0	0	0	0	0	0
AC209624.2_FG003	0	0	0	0	0	0
AC209626.2_FG013	0	0	0	0.205043	0	0
AC209629.2_FG003	0	0	0	0	0	0
AC209629.2_FG007	0	0	0	0	0	0
AC209636.2_FG003	1.39938	2.84067	0.222228	0.60211	25.2658	0.487524
AC209647.2_FG001	0	0	0	0	0	0
AC209647.2_FG002	0	0	0	0	0	0
AC209651.2_FG001	0	0	0	0	0	0
AC209664.3_FG002	0	0	0	0	0.344023	0
AC209675.3_FG001	0	0	0	0	0	0
AC209697.3_FG005	0	0	0	0	0	0
AC209698.3_FG004	0	0	0	0	0	0
AC209704.3_FG003	0.110514	0	0	0	0	0
AC209705.3_FG004	0	0.144137	0	0.136297	0.143611	0
AC209710.4_FG002	0	0	0	0	0	0
AC209718.1_FG009	0	0	0	0	0	0
AC209723.3_FG003	0	0	0	0	0	0
AC209723.3_FG004	0	0	0	0	0	0
AC209729.3_FG003	0	0	0	0	0	0
AC209732.3_FG001	0	0	0	0	0	0
AC209734.3_FG005	0	0	0	0	0	0
AC209737.3_FG006	0	0	0	0	0	0
AC209738.3_FG005	0	0	0	0	0	0
AC209739.3_FG003	0	0	0	0	0.28722	0
AC209744.3_FG001	0	0	0	0.102521	0	0.107794
AC209755.3_FG001	0	0	0	0	0	0
AC209768.3_FG005	0	0	0	0	0	0
AC209768.3_FG016	0	0.102879	0	0	0	0
AC209778.3_FG002	0	0	0	0	0	0
AC209780.2_FG003	0	0	0	0	0	0
AC209784.3_FG007	0.624283	0.195576	0.111114	1.98712	1.32089	0.107794
AC209784.3_FG011	0	0.370523	0	0	0	0
AC209810.3_FG002	0	0	0	0	0	0
AC209811.3_FG001	0	0	0	0	0	0
AC209819.3_FG003	0	0	0	0	0	0
AC209819.3_FG005	0	0	0	0	0	0
AC209819.3_FG006	0	0	0	0	0	0
AC209819.3_FG007	0	0	0	0	0	0
AC209819.3_FG008	0	0	0	0	0	0
AC209819.3_FG009	0.0552567	0.0720683	0	0.325343	0.28722	0.325016
AC209819.3_FG010	0	0	0	0	0	0
AC209819.3_FG012	0.754945	3.81908	0.508398	0.427865	2.03895	0.431177
AC209828.3_FG006	0	0	0	0	0	0
AC209831.3_FG003	0	0	0	0	0	0
AC209835.4_FG004	0	0	0	0	0	0
AC209845.4_FG010	0	0	0	0.136297	0.315622	0
AC209852.3_FG004	0	0	0	0	0	0
AC209858.4_FG002	16.4277	19.6798	4.26617	5.97142	42.0677	8.81054
AC209858.4_FG003	0	0	0	0	0.344023	0
AC209858.4_FG004	0	0	0	0	0.28722	0.325016
AC209859.2_FG006	0	0	0	0	0	0.215588
AC209860.3_FG001	0	0	0	0	0	0
AC209860.3_FG004	0.449032	0.071735	0.471573	0.369247	0	0.295108
AC209871.3_FG002	0	0	0	0	0	0
AC209877.3_FG002	0	0	0	0.0527497	0.28722	0
AC209884.3_FG007	0	0	0	0	0	0
[truncated: 37,383 more rows]

## Sheet: control
Genes upregulated in PLB	Base vs MA	Base vs tip
GRMZM2G000520	GRMZM2G000520	GRMZM2G000520
GRMZM2G001169	GRMZM2G001169	GRMZM2G001169
GRMZM2G002131	GRMZM2G002131	GRMZM2G002131
GRMZM2G003869	GRMZM2G003869	GRMZM2G003869
GRMZM2G004106	GRMZM2G004106	GRMZM2G004106
GRMZM2G005000	GRMZM2G005000	GRMZM2G005000
GRMZM2G005146	GRMZM2G005146	GRMZM2G005146
GRMZM2G006370	GRMZM2G006370	GRMZM2G006370
GRMZM2G009344	GRMZM2G009344	GRMZM2G009344
GRMZM2G011708	GRMZM2G011708	GRMZM2G011708
GRMZM2G012263	GRMZM2G012263	GRMZM2G012263
GRMZM2G013302	GRMZM2G013302	GRMZM2G013302
GRMZM2G013430	GRMZM2G013430	GRMZM2G013430
GRMZM2G016734	GRMZM2G016734	GRMZM2G016734
GRMZM2G016890	GRMZM2G016890	GRMZM2G016890
GRMZM2G017187	GRMZM2G017187	GRMZM2G017187
GRMZM2G017290	GRMZM2G017290	GRMZM2G017290
GRMZM2G019641	GRMZM2G019641	GRMZM2G019641
GRMZM2G020150	GRMZM2G020150	GRMZM2G020150
GRMZM2G022972	GRMZM2G022972	GRMZM2G022972
GRMZM2G023237	GRMZM2G023237	GRMZM2G023237
GRMZM2G024476	GRMZM2G024476	GRMZM2G024476
GRMZM2G027098	GRMZM2G027098	GRMZM2G027098
GRMZM2G027627	GRMZM2G027627	GRMZM2G027627
GRMZM2G027857	GRMZM2G027857	GRMZM2G027857
GRMZM2G028110	GRMZM2G028110	GRMZM2G028110
GRMZM2G031028	GRMZM2G031028	GRMZM2G031028
GRMZM2G033430	GRMZM2G033430	GRMZM2G033430
GRMZM2G033962	GRMZM2G033962	GRMZM2G033962
GRMZM2G035405	GRMZM2G035405	GRMZM2G035405
GRMZM2G036297	GRMZM2G036297	GRMZM2G036297
GRMZM2G038623	GRMZM2G038623	GRMZM2G038623
GRMZM2G039399	GRMZM2G039399	GRMZM2G039399
GRMZM2G040689	GRMZM2G040689	GRMZM2G040689
GRMZM2G042101	GRMZM2G042101	GRMZM2G042101
GRMZM2G042171	GRMZM2G042171	GRMZM2G042171
GRMZM2G044442	GRMZM2G044442	GRMZM2G044442
GRMZM2G046474	GRMZM2G046474	GRMZM2G046474
GRMZM2G046587	GRMZM2G046587	GRMZM2G046587
GRMZM2G047681	GRMZM2G047681	GRMZM2G047681
GRMZM2G049373	GRMZM2G049373	GRMZM2G049373
GRMZM2G050641	GRMZM2G050641	GRMZM2G050641
GRMZM2G050933	GRMZM2G050933	GRMZM2G050933
GRMZM2G051683	GRMZM2G051683	GRMZM2G051683
GRMZM2G051984	GRMZM2G051984	GRMZM2G051984
GRMZM2G053140	GRMZM2G053140	GRMZM2G053140
GRMZM2G053779	GRMZM2G053779	GRMZM2G053779
GRMZM2G054115	GRMZM2G054115	GRMZM2G054115
GRMZM2G054803	GRMZM2G054803	GRMZM2G054803
GRMZM2G056407	GRMZM2G056407	GRMZM2G056407
GRMZM2G056600	GRMZM2G056600	GRMZM2G056600
GRMZM2G059496	GRMZM2G059496	GRMZM2G059496
GRMZM2G059693	GRMZM2G059693	GRMZM2G059693
GRMZM2G059799	GRMZM2G059799	GRMZM2G059799
GRMZM2G062724	GRMZM2G062724	GRMZM2G062724
GRMZM2G066426	GRMZM2G066426	GRMZM2G066426
GRMZM2G067426	GRMZM2G067426	GRMZM2G067426
GRMZM2G067915	GRMZM2G067915	GRMZM2G067915
GRMZM2G069325	GRMZM2G069325	GRMZM2G069325
GRMZM2G069713	GRMZM2G069713	GRMZM2G069713
GRMZM2G070287	GRMZM2G070287	GRMZM2G070287
GRMZM2G070375	GRMZM2G070375	GRMZM2G070375
GRMZM2G071101	GRMZM2G071101	GRMZM2G071101
GRMZM2G071705	GRMZM2G071705	GRMZM2G071705
GRMZM2G073044	GRMZM2G073044	GRMZM2G073044
GRMZM2G074381	GRMZM2G074381	GRMZM2G074381
GRMZM2G074946	GRMZM2G074946	GRMZM2G074946
GRMZM2G075845	GRMZM2G075845	GRMZM2G075845
GRMZM2G075988	GRMZM2G075988	GRMZM2G075988
GRMZM2G076778	GRMZM2G076778	GRMZM2G076778
GRMZM2G079127	GRMZM2G079127	GRMZM2G079127
GRMZM2G079440	GRMZM2G079440	GRMZM2G079440
GRMZM2G080103	GRMZM2G080103	GRMZM2G080103
GRMZM2G080270	GRMZM2G080270	GRMZM2G080270
GRMZM2G080650	GRMZM2G080650	GRMZM2G080650
GRMZM2G081504	GRMZM2G081504	GRMZM2G081504
GRMZM2G082434	GRMZM2G082434	GRMZM2G082434
GRMZM2G087507	GRMZM2G087507	GRMZM2G087507
GRMZM2G087896	GRMZM2G087896	GRMZM2G087896
GRMZM2G089501	GRMZM2G089501	GRMZM2G089501
GRMZM2G090595	GRMZM2G090595	GRMZM2G090595
GRMZM2G091837	GRMZM2G091837	GRMZM2G091837
GRMZM2G092281	GRMZM2G092281	GRMZM2G092281
GRMZM2G093195	GRMZM2G093195	GRMZM2G093195
GRMZM2G095302	GRMZM2G095302	GRMZM2G095302
GRMZM2G096048	GRMZM2G096048	GRMZM2G096048
GRMZM2G096475	GRMZM2G096475	GRMZM2G096475
GRMZM2G097989	GRMZM2G097989	GRMZM2G097989
GRMZM2G098179	GRMZM2G098179	GRMZM2G098179
GRMZM2G099002	GRMZM2G099002	GRMZM2G099002
GRMZM2G099454	GRMZM2G099454	GRMZM2G099454
GRMZM2G100650	GRMZM2G100650	GRMZM2G100650
GRMZM2G101511	GRMZM2G101511	GRMZM2G101511
GRMZM2G107597	GRMZM2G107597	GRMZM2G107597
GRMZM2G109252	GRMZM2G109252	GRMZM2G109252
GRMZM2G113554	GRMZM2G113554	GRMZM2G113554
GRMZM2G113761	GRMZM2G113761	GRMZM2G113761
GRMZM2G114153	GRMZM2G114153	GRMZM2G114153
GRMZM2G114322	GRMZM2G114322	GRMZM2G114322
GRMZM2G116167	GRMZM2G116167	GRMZM2G116167
GRMZM2G116185	GRMZM2G116185	GRMZM2G116185
GRMZM2G116538	GRMZM2G116538	GRMZM2G116538
GRMZM2G119370	GRMZM2G119370	GRMZM2G119370
GRMZM2G121649	GRMZM2G121649	GRMZM2G121649
GRMZM2G121826	GRMZM2G121826	GRMZM2G121826
GRMZM2G123029	GRMZM2G123029	GRMZM2G123029
GRMZM2G125832	GRMZM2G125832	GRMZM2G125832
GRMZM2G125976	GRMZM2G125976	GRMZM2G125976
GRMZM2G127123	GRMZM2G127123	GRMZM2G127123
GRMZM2G128212	GRMZM2G128212	GRMZM2G128212
GRMZM2G128215	GRMZM2G128215	GRMZM2G128215
GRMZM2G129879	GRMZM2G129879	GRMZM2G129879
GRMZM2G131912	GRMZM2G131912	GRMZM2G131912
GRMZM2G132185	GRMZM2G132185	GRMZM2G132185
GRMZM2G133653	GRMZM2G133653	GRMZM2G133653
GRMZM2G135277	GRMZM2G135277	GRMZM2G135277
GRMZM2G135359	GRMZM2G135359	GRMZM2G135359
GRMZM2G136081	GRMZM2G136081	GRMZM2G136081
GRMZM2G137329	GRMZM2G137329	GRMZM2G137329
GRMZM2G137352	GRMZM2G137352	GRMZM2G137352
GRMZM2G137366	GRMZM2G137366	GRMZM2G137366
GRMZM2G139175	GRMZM2G139175	GRMZM2G139175
GRMZM2G139223	GRMZM2G139223	GRMZM2G139223
GRMZM2G139284	GRMZM2G139284	GRMZM2G139284
GRMZM2G141975	GRMZM2G141975	GRMZM2G141975
GRMZM2G144873	GRMZM2G144873	GRMZM2G144873
GRMZM2G144936	GRMZM2G144936	GRMZM2G144936
GRMZM2G145374	GRMZM2G145374	GRMZM2G145374
GRMZM2G145390	GRMZM2G145390	GRMZM2G145390
GRMZM2G145579	GRMZM2G145579	GRMZM2G145579
GRMZM2G145909	GRMZM2G145909	GRMZM2G145909
GRMZM2G148925	GRMZM2G148925	GRMZM2G148925
GRMZM2G149647	GRMZM2G149647	GRMZM2G149647
GRMZM2G149808	GRMZM2G149808	GRMZM2G149808
GRMZM2G151903	GRMZM2G151903	GRMZM2G151903
GRMZM2G151993	GRMZM2G151993	GRMZM2G151993
GRMZM2G152354	GRMZM2G152354	GRMZM2G152354
GRMZM2G152739	GRMZM2G152739	GRMZM2G152739
GRMZM2G153184	GRMZM2G153184	GRMZM2G153184
GRMZM2G153333	GRMZM2G153333	GRMZM2G153333
GRMZM2G154641	GRMZM2G154641	GRMZM2G154641
GRMZM2G155357	GRMZM2G155357	GRMZM2G155357
GRMZM2G156255	GRMZM2G156255	GRMZM2G156255
GRMZM2G156307	GRMZM2G156307	GRMZM2G156307
GRMZM2G156861	GRMZM2G156861	GRMZM2G156861
GRMZM2G157350	GRMZM2G157350	GRMZM2G157350
GRMZM2G159285	GRMZM2G159285	GRMZM2G159285
GRMZM2G159399	GRMZM2G159399	GRMZM2G159399
GRMZM2G161154	GRMZM2G161154	GRMZM2G161154
GRMZM2G162276	GRMZM2G162276	GRMZM2G162276
GRMZM2G163307	GRMZM2G163307	GRMZM2G163307
GRMZM2G163418	GRMZM2G163418	GRMZM2G163418
GRMZM2G164945	GRMZM2G164945	GRMZM2G164945
GRMZM2G165390	GRMZM2G165390	GRMZM2G165390
GRMZM2G165998	GRMZM2G165998	GRMZM2G165998
GRMZM2G166524	GRMZM2G166524	GRMZM2G166524
GRMZM2G166976	GRMZM2G166976	GRMZM2G166976
GRMZM2G167637	GRMZM2G167637	GRMZM2G167637
GRMZM2G167812	GRMZM2G167812	GRMZM2G167812
GRMZM2G168917	GRMZM2G168917	GRMZM2G168917
GRMZM2G169270	GRMZM2G169270	GRMZM2G169270
GRMZM2G169372	GRMZM2G169372	GRMZM2G169372
GRMZM2G173536	GRMZM2G173536	GRMZM2G173536
GRMZM2G174347	GRMZM2G174347	GRMZM2G174347
GRMZM2G178797	GRMZM2G178797	GRMZM2G178797
GRMZM2G179432	GRMZM2G179432	GRMZM2G179432
GRMZM2G180430	GRMZM2G180430	GRMZM2G180430
GRMZM2G181607	GRMZM2G181607	GRMZM2G181607
GRMZM2G305159	GRMZM2G305159	GRMZM2G305159
GRMZM2G306345	GRMZM2G306345	GRMZM2G306345
GRMZM2G307992	GRMZM2G307992	GRMZM2G307992
GRMZM2G330218	GRMZM2G330218	GRMZM2G330218
GRMZM2G332225	GRMZM2G332225	GRMZM2G332225
GRMZM2G336448	GRMZM2G336448	GRMZM2G336448
GRMZM2G352678	GRMZM2G352678	GRMZM2G352678
GRMZM2G358931	GRMZM2G358931	GRMZM2G358931
GRMZM2G359892	GRMZM2G359892	GRMZM2G359892
GRMZM2G376416	GRMZM2G376416	GRMZM2G376416
GRMZM2G394941	GRMZM2G394941	GRMZM2G394941
GRMZM2G396541	GRMZM2G396541	GRMZM2G396541
GRMZM2G402653	GRMZM2G402653	GRMZM2G402653
GRMZM2G402977	GRMZM2G402977	GRMZM2G402977
GRMZM2G404603	GRMZM2G404603	GRMZM2G404603
GRMZM2G407825	GRMZM2G407825	GRMZM2G407825
GRMZM2G409771	GRMZM2G409771	GRMZM2G409771
GRMZM2G413829	GRMZM2G413829	GRMZM2G413829
GRMZM2G413897	GRMZM2G413897	GRMZM2G413897
GRMZM2G416622	GRMZM2G416622	GRMZM2G416622
GRMZM2G424112	GRMZM2G424112	GRMZM2G424112
GRMZM2G426613	GRMZM2G426613	GRMZM2G426613
GRMZM2G438253	GRMZM2G438253	GRMZM2G438253
GRMZM2G444567	GRMZM2G444567	GRMZM2G444567
GRMZM2G445684	GRMZM2G445684	GRMZM2G445684
GRMZM2G449257	GRMZM2G449257	GRMZM2G449257
GRMZM2G449950	GRMZM2G449950	GRMZM2G449950
GRMZM2G452896	GRMZM2G452896	GRMZM2G452896
GRMZM2G453139	GRMZM2G453139	GRMZM2G453139
GRMZM2G461159	GRMZM2G461159	GRMZM2G461159
GRMZM2G472248	GRMZM2G472248	GRMZM2G472248
GRMZM2G475059	GRMZM2G475059	GRMZM2G475059
GRMZM2G475263	GRMZM2G475263	GRMZM2G475263
GRMZM5G803365	GRMZM5G803365	GRMZM5G803365
GRMZM5G834837	GRMZM5G834837	GRMZM5G834837
GRMZM5G836250	GRMZM5G836250	GRMZM5G836250
GRMZM5G839794	GRMZM5G839794	GRMZM5G839794
GRMZM5G842695	GRMZM5G842695	GRMZM5G842695
GRMZM5G844703	GRMZM5G844703	GRMZM5G844703
GRMZM5G851485	GRMZM5G851485	GRMZM5G851485
GRMZM5G856297	GRMZM5G856297	GRMZM5G856297
GRMZM5G857641	GRMZM5G857641	GRMZM5G857641
GRMZM5G863420	GRMZM5G863420	GRMZM5G863420
GRMZM5G872256	GRMZM5G872256	GRMZM5G872256
GRMZM5G875732	GRMZM5G875732	GRMZM5G875732
GRMZM5G882821	GRMZM5G882821	GRMZM5G882821
GRMZM2G073540
GRMZM2G080354
GRMZM2G152981
GRMZM2G073805
GRMZM2G473711
GRMZM2G069028
GRMZM2G040911
GRMZM2G503279
GRMZM2G131888
GRMZM2G393433
GRMZM2G425629
GRMZM2G023557
GRMZM2G066304
GRMZM2G038677
GRMZM5G846550
GRMZM2G013170
GRMZM2G382557
GRMZM2G367330
GRMZM2G148693
GRMZM2G117347
GRMZM2G389285
GRMZM2G009633
GRMZM2G142685
GRMZM2G055434
GRMZM2G054111
GRMZM2G028677
GRMZM2G442008
GRMZM2G138937
GRMZM2G079727
GRMZM2G387127
GRMZM2G165433
GRMZM2G046262
GRMZM2G118821
GRMZM2G155260
GRMZM5G837685
GRMZM2G123016
GRMZM2G153438
GRMZM5G859271
GRMZM2G420385
GRMZM2G067463
GRMZM2G027336
GRMZM5G812272
GRMZM2G427319
GRMZM2G439598
GRMZM2G152962
GRMZM2G057140
GRMZM2G135192
GRMZM2G553174
GRMZM2G101682
GRMZM2G153586
GRMZM2G366873
GRMZM2G306998
GRMZM2G032443
GRMZM5G892627
GRMZM2G017606
GRMZM2G106921
GRMZM2G171460
GRMZM2G116491
GRMZM2G343972
GRMZM5G845644
GRMZM2G101499
GRMZM2G110369
GRMZM5G845472
GRMZM2G434500
GRMZM2G010274
GRMZM2G083239
GRMZM2G399072
GRMZM2G146665
GRMZM2G027891
GRMZM2G023921
GRMZM2G056750
GRMZM2G001106
GRMZM2G078129
GRMZM5G834952
GRMZM2G106185
GRMZM2G316362
GRMZM2G094955
GRMZM2G108997
GRMZM2G122846
GRMZM2G457370
GRMZM2G054509
GRMZM2G305311
GRMZM2G174537
GRMZM2G028252
GRMZM2G046601
GRMZM2G135452
GRMZM5G884935
GRMZM2G085964
GRMZM2G031620
GRMZM2G042181
GRMZM2G070961
GRMZM2G008468
GRMZM2G418223
GRMZM2G050137
GRMZM2G107199
GRMZM2G137510
GRMZM2G173771
GRMZM2G420001
GRMZM2G058491
GRMZM2G166445
GRMZM2G057907
GRMZM2G170602
GRMZM2G070092
GRMZM2G456840
GRMZM2G110473
GRMZM2G589424
GRMZM2G003059
GRMZM2G171108
GRMZM2G385313
GRMZM2G581240
GRMZM2G122537
GRMZM2G428555
GRMZM2G015804
GRMZM2G415711
GRMZM2G178182
GRMZM2G157043
GRMZM2G456059
GRMZM2G003784
GRMZM2G006964
GRMZM2G394328
GRMZM2G051689
GRMZM2G118490
GRMZM2G010474
GRMZM2G111731
GRMZM2G171324
GRMZM2G128986
GRMZM2G174114
GRMZM2G103773
GRMZM2G125037
GRMZM2G000431
GRMZM2G168229
GRMZM2G086577
GRMZM2G158647
GRMZM2G480687
GRMZM2G079805
GRMZM5G878640
GRMZM5G812419
GRMZM2G134497
GRMZM2G390025
GRMZM2G047759
GRMZM2G422373
GRMZM5G802816
GRMZM2G055404
GRMZM2G157825
GRMZM2G449951
GRMZM5G856908
GRMZM2G103270
GRMZM2G070442
GRMZM5G805685
GRMZM2G172448
GRMZM2G418194
GRMZM5G899694
GRMZM2G409265
GRMZM5G835128
GRMZM2G079430
GRMZM2G590708
GRMZM2G129135
GRMZM2G045981

## Sheet: tissue specific genes
		87_leaf7_10cm_tip	87_leaf7_1cm_base	87_leaf7_3cm_mid_above	nil_leaf7_10cm_tip	nil_leaf7_1cm_base	nil_leaf7_3cm_mid_above
LG1	GRMZM2G036297	1.1752	6.99888	0.59	0.917901	2.94252	0.0650023
bel14	GRMZM2G125976	1.2154	18.9921	1.99581	1.59831	23.1904	4.37465
ZmPIN1a	GRMZM2G098643	1.56365	17.1572	11.9858	7.35642	21.8079	16.8053
BOP-Like	GRMZM2G039867	0.533168	13.7471	0.569048	0.552338	26.1682	1.18737
Lg3	GRMZM2G087741	0	0.0514393	0	0	0	0
BEL12	GRMZM2G154641	4.39576	58.5392	12.2445	6.83479	88.6978	15.6195
BEL14	GRMZM2G125976	1.2154	18.9921	1.99581	1.59831	23.1904	4.37465
BR6Ox2	GRMZM2G103773	0	0	0	0.272594	0.28722	0.540605
DWF4	GRMZM2G107199	0	0.0514393	0.111114	0	0.172012	0.162508
GA2Ox	GRMZM2G152354	3.16453	20.2568	2.48929	2.59927	14.2346	4.81072
SBP3	GRMZM2G101499	0	0.358222	0	0	0.28722	0
OUTER CELL LAYER1 (OCL1)	GRMZM2G026643	10.3574	19.1903	11.7063	37.6396	26.9195	33.7265
PDF2-like	GRMZM2G130442	4.15884	8.88975	4.2469	14.1739	9.41506	9.82724
ATML1-like	GRMZM2G122897	30.554	15.8905	25.7122	43.0192	17.416	34.027
brown midrib1 (bm1)	GRMZM5G844562	227.286	402.63	216.959	243.434	576.023	189.112
REVOLUTA	GRMZM2G469551	0.312141	3.42606	0.752434	0.800089	6.51285	1.08121
ARF3	GRMZM2G030710	3.29206	8.40695	2.62036	7.65418	10.968	5.46239
ARF3	GRMZM2G441325	0.258072	4.43846	0.32066	1.21604	13.837	3.02314
