# Supplementary material for: ZmIBH1-1 regulates plant architecture in maize
Source: J Exp Bot. 2020 Jan 28;71(10):2943–55. doi: 10.1093/jxb/eraa052 (PMC7260713; doi:10.1093/jxb/eraa052)
Supplement: eraa052_suppl_Supplementary_Table_S5 [file eraa052_suppl_supplementary_table_s5.xlsx]

## Sheet: Summary of the AgriGo results
GO term	Ontology	Description	Number in input list	Number in BG/Ref	p-value	FDR
GO:0071554	P	cell wall organization or biogenesis	58	289	3.4e-16	1.2e-12
GO:0071669	P	plant-type cell wall organization or biogenesis	35	115	1e-14	1.7e-11	X
GO:0005975	P	carbohydrate metabolic process	135	1246	2.1e-14	2.4e-11
GO:0005976	P	polysaccharide metabolic process	54	311	6.2e-13	5.3e-10
GO:0070882	P	cellular cell wall organization or biogenesis	31	110	1.8e-12	1.2e-09	X
GO:0044264	P	cellular polysaccharide metabolic process	46	250	5.6e-12	3.2e-09
GO:0044036	P	cell wall macromolecule metabolic process	27	95	4.1e-11	2e-08	X
GO:0009832	P	plant-type cell wall biogenesis	23	67	5.1e-11	2.2e-08	X
GO:0006629	P	lipid metabolic process	105	993	7.4e-11	2.8e-08
GO:0009733	P	response to auxin stimulus	43	244	9.2e-11	3.1e-08
GO:0009653	P	anatomical structure morphogenesis	70	551	1.3e-10	4e-08
GO:0010383	P	cell wall polysaccharide metabolic process	19	47	2.6e-10	7.4e-08	X
GO:0042546	P	cell wall biogenesis	26	100	4.8e-10	1.1e-07	X
GO:0010033	P	response to organic substance	105	1030	4.8e-10	1.1e-07
GO:0009734	P	auxin mediated signaling pathway	29	125	4.9e-10	1.1e-07
GO:0071365	P	cellular response to auxin stimulus	29	131	1.2e-09	2.6e-07
GO:0033692	P	cellular polysaccharide biosynthetic process	34	180	1.8e-09	3.6e-07
GO:0048856	P	anatomical structure development	122	1306	2.4e-09	4.6e-07
GO:0000271	P	polysaccharide biosynthetic process	34	184	2.9e-09	5.2e-07
GO:0032787	P	monocarboxylic acid metabolic process	57	439	3.4e-09	5.8e-07
GO:0010382	P	cellular cell wall macromolecule metabolic process	15	34	7.8e-09	1.3e-06	X
GO:0044262	P	cellular carbohydrate metabolic process	81	762	9.5e-09	1.5e-06
GO:0032502	P	developmental process	144	1671	1.1e-08	1.5e-06
GO:0010410	P	hemicellulose metabolic process	15	35	1.1e-08	1.5e-06
GO:0009719	P	response to endogenous stimulus	87	848	1.2e-08	1.7e-06
GO:0009699	P	phenylpropanoid biosynthetic process	22	86	1.3e-08	1.7e-06
GO:0008361	P	regulation of cell size	42	286	1.8e-08	2.3e-06
GO:0050896	P	response to stimulus	260	3551	2.3e-08	2.7e-06
GO:0044042	P	glucan metabolic process	35	214	2.7e-08	3.2e-06
GO:0042221	P	response to chemical stimulus	166	2052	4.2e-08	4.8e-06
GO:0006073	P	cellular glucan metabolic process	34	210	5.2e-08	5.8e-06
GO:0009725	P	response to hormone stimulus	80	787	6.7e-08	7.2e-06
GO:0006633	P	fatty acid biosynthetic process	33	203	7.5e-08	7.8e-06
GO:0023033	P	signaling pathway	34	214	7.8e-08	7.9e-06
GO:0090066	P	regulation of anatomical structure size	42	304	8.5e-08	7.9e-06
GO:0032535	P	regulation of cellular component size	42	304	8.5e-08	7.9e-06
GO:0044283	P	small molecule biosynthetic process	80	792	8.6e-08	7.9e-06
GO:0009698	P	phenylpropanoid metabolic process	25	125	9.4e-08	8.5e-06
GO:0006631	P	fatty acid metabolic process	40	283	1e-07	8.8e-06
GO:0009664	P	plant-type cell wall organization	17	58	1.1e-07	9.6e-06
GO:0019748	P	secondary metabolic process	41	302	1.8e-07	1.5e-05
GO:0016049	P	cell growth	39	279	1.9e-07	1.5e-05
GO:0030243	P	cellulose metabolic process	20	85	1.9e-07	1.5e-05
GO:0030244	P	cellulose biosynthetic process	19	81	4e-07	3.1e-05
GO:0046394	P	carboxylic acid biosynthetic process	55	494	6.3e-07	4.7e-05
GO:0016053	P	organic acid biosynthetic process	55	494	6.3e-07	4.7e-05
GO:0040007	P	growth	44	355	6.5e-07	4.7e-05
GO:0048589	P	developmental growth	35	250	7.5e-07	5.4e-05
GO:0009755	P	hormone-mediated signaling pathway	37	275	8.7e-07	6.1e-05
GO:0071555	P	cell wall organization	24	137	1.4e-06	9.4e-05
GO:0048869	P	cellular developmental process	51	458	1.6e-06	0.00011
GO:0071495	P	cellular response to endogenous stimulus	41	335	2e-06	0.00013
GO:0032989	P	cellular component morphogenesis	36	276	2.3e-06	0.00015
GO:0071310	P	cellular response to organic substance	47	414	2.5e-06	0.00016
GO:0045491	P	xylan metabolic process	11	29	2.6e-06	0.00016
GO:0006970	P	response to osmotic stress	56	538	3.3e-06	0.0002
GO:0032870	P	cellular response to hormone stimulus	38	306	3.5e-06	0.00021
GO:0019438	P	aromatic compound biosynthetic process	29	201	3.9e-06	0.00023
GO:0065008	P	regulation of biological quality	71	753	4.4e-06	0.00025
GO:0009834	P	secondary cell wall biogenesis	11	32	5.6e-06	0.00032
GO:0007275	P	multicellular organismal development	124	1563	6.1e-06	0.00034
GO:0060560	P	developmental growth involved in morphogenesis	27	185	6.8e-06	0.00037
GO:0009826	P	unidimensional cell growth	27	185	6.8e-06	0.00037
GO:0000902	P	cell morphogenesis	32	247	9.4e-06	0.0005
GO:0070592	P	cell wall polysaccharide biosynthetic process	9	21	9.7e-06	0.00051
GO:0009833	P	primary cell wall biogenesis	6	6	1e-05	0.00054
GO:0034637	P	cellular carbohydrate biosynthetic process	36	300	1.2e-05	0.00061
GO:0048364	P	root development	34	275	1.2e-05	0.00061
GO:0022622	P	root system development	34	275	1.2e-05	0.00061
GO:0048513	P	organ development	68	739	1.4e-05	0.00069
GO:0048731	P	system development	68	739	1.4e-05	0.00069
GO:0006950	P	response to stress	164	2243	1.5e-05	0.00071
GO:0044038	P	cell wall macromolecule biosynthetic process	9	23	1.7e-05	0.0008
GO:0070589	P	cellular component macromolecule biosynthetic process	9	23	1.7e-05	0.0008
GO:0009250	P	glucan biosynthetic process	22	141	1.9e-05	0.00086
GO:0009753	P	response to jasmonic acid stimulus	21	131	2e-05	0.00091
GO:0008610	P	lipid biosynthetic process	48	469	2.4e-05	0.0011
GO:0009886	P	post-embryonic morphogenesis	17	93	2.9e-05	0.0013
GO:0009943	P	adaxial/abaxial axis specification	7	13	3.1e-05	0.0013
GO:0070887	P	cellular response to chemical stimulus	49	488	3.1e-05	0.0013
GO:0009800	P	cinnamic acid biosynthetic process	6	8	3.1e-05	0.0013
GO:0009803	P	cinnamic acid metabolic process	6	8	3.1e-05	0.0013
GO:0009944	P	polarity specification of adaxial/abaxial axis	7	13	3.1e-05	0.0013
GO:0009651	P	response to salt stress	49	491	3.6e-05	0.0015
GO:0010817	P	regulation of hormone levels	19	116	3.8e-05	0.0015
GO:0016051	P	carbohydrate biosynthetic process	36	319	4e-05	0.0016
GO:0065001	P	specification of axis polarity	7	14	4.5e-05	0.0018
GO:0032501	P	multicellular organismal process	126	1674	4.9e-05	0.0019
GO:0042398	P	cellular amino acid derivative biosynthetic process	24	176	5.7e-05	0.0022
GO:0010417	P	glucuronoxylan biosynthetic process	7	15	6.3e-05	0.0024
GO:0010413	P	glucuronoxylan metabolic process	7	15	6.3e-05	0.0024
GO:0060918	P	auxin transport	11	44	6.7e-05	0.0025
GO:0048528	P	post-embryonic root development	15	81	7.3e-05	0.0027
GO:0009607	P	response to biotic stimulus	60	666	7.8e-05	0.0028
GO:0009914	P	hormone transport	11	45	8e-05	0.0029
GO:0007242	P	intracellular signaling cascade	56	610	8.5e-05	0.003
GO:0045492	P	xylan biosynthetic process	7	16	8.7e-05	0.0031
GO:0048646	P	anatomical structure formation involved in morphogenesis	18	116	0.00011	0.0038
GO:0044255	P	cellular lipid metabolic process	58	645	0.00011	0.0037
GO:0006559	P	L-phenylalanine catabolic process	6	11	0.00011	0.0038
GO:0044281	P	small molecule metabolic process	166	2372	0.00011	0.0038
GO:0009798	P	axis specification	8	24	0.00013	0.0043
GO:0009628	P	response to abiotic stimulus	106	1397	0.00015	0.0049
GO:0007389	P	pattern specification process	19	131	0.00016	0.0053
GO:0010411	P	xyloglucan metabolic process	5	7	0.00017	0.0057
GO:0009074	P	aromatic amino acid family catabolic process	6	13	0.00023	0.0072
GO:0010315	P	auxin efflux	6	13	0.00023	0.0072
GO:0010015	P	root morphogenesis	19	136	0.00025	0.0078
GO:0009813	P	flavonoid biosynthetic process	9	36	0.00031	0.0096
GO:0006725	P	cellular aromatic compound metabolic process	36	359	0.00034	0.011
GO:0051716	P	cellular response to stimulus	72	893	0.00036	0.011
GO:0009743	P	response to carbohydrate stimulus	19	142	0.0004	0.012
GO:0051707	P	response to other organism	54	622	0.0004	0.012
GO:0006949	P	syncytium formation	5	9	0.00041	0.012
GO:0030154	P	cell differentiation	34	336	0.00042	0.012
GO:0009629	P	response to gravity	11	56	0.00042	0.012
GO:0042180	P	cellular ketone metabolic process	79	1008	0.00043	0.012
GO:0009955	P	adaxial/abaxial pattern formation	7	23	0.00053	0.015
GO:0048527	P	lateral root development	12	68	0.00055	0.016
GO:0048438	P	floral whorl development	17	123	0.00057	0.016
GO:0003002	P	regionalization	16	113	0.00065	0.018
GO:0048437	P	floral organ development	18	139	0.0008	0.022
GO:0006066	P	alcohol metabolic process	37	393	0.00084	0.023
GO:0019752	P	carboxylic acid metabolic process	76	987	0.00086	0.024
GO:0043436	P	oxoacid metabolic process	76	987	0.00086	0.024
GO:0006575	P	cellular amino acid derivative metabolic process	28	269	0.00088	0.024
GO:0006082	P	organic acid metabolic process	76	989	0.00091	0.024
GO:0019439	P	aromatic compound catabolic process	8	34	0.00093	0.025
GO:0009926	P	auxin polar transport	8	34	0.00093	0.025
GO:0019953	P	sexual reproduction	15	106	0.00095	0.025
GO:0009932	P	cell tip growth	15	107	0.001	0.027
GO:0048569	P	post-embryonic organ development	18	144	0.0011	0.03
GO:0010025	P	wax biosynthetic process	6	19	0.0011	0.03
GO:0007017	P	microtubule-based process	23	210	0.0013	0.034
GO:0009685	P	gibberellin metabolic process	6	20	0.0014	0.036
GO:0051704	P	multi-organism process	67	863	0.0014	0.036
GO:0010054	P	trichoblast differentiation	10	57	0.0016	0.04
GO:0048588	P	developmental cell growth	16	125	0.0017	0.042
GO:0048468	P	cell development	24	229	0.0018	0.044
GO:0006558	P	L-phenylalanine metabolic process	6	21	0.0018	0.043
GO:0009958	P	positive gravitropism	6	21	0.0018	0.043
GO:0010166	P	wax metabolic process	6	21	0.0018	0.043
GO:0009739	P	response to gibberellin stimulus	12	80	0.0019	0.046
GO:0016798	F	hydrolase activity, acting on glycosyl bonds	68	526	1.2e-10	1.2e-07
GO:0016757	F	transferase activity, transferring glycosyl groups	82	729	7.3e-10	2.4e-07
GO:0004553	F	hydrolase activity, hydrolyzing O-glycosyl compounds	62	477	6.7e-10	2.4e-07
GO:0016758	F	transferase activity, transferring hexosyl groups	67	566	4.4e-09	1.1e-06
GO:0003824	F	catalytic activity	705	11519	1.3e-08	2.6e-06
GO:0016760	F	cellulose synthase (UDP-forming) activity	16	54	2.3e-07	3.3e-05
GO:0016759	F	cellulose synthase activity	16	54	2.3e-07	3.3e-05
GO:0005506	F	iron ion binding	70	712	1.3e-06	0.00015
GO:0008194	F	UDP-glycosyltransferase activity	32	222	1.3e-06	0.00015
GO:0005200	F	structural constituent of cytoskeleton	10	22	2e-06	0.0002
GO:0016684	F	oxidoreductase activity, acting on peroxide as acceptor	29	216	1.3e-05	0.0011
GO:0004601	F	peroxidase activity	29	216	1.3e-05	0.0011
GO:0045548	F	phenylalanine ammonia-lyase activity	6	8	3.1e-05	0.0024
GO:0046527	F	glucosyltransferase activity	20	131	5.8e-05	0.0039
GO:0016762	F	xyloglucan:xyloglucosyl transferase activity	10	35	5.6e-05	0.0039
GO:0016740	F	transferase activity	282	4374	0.00011	0.0068
GO:0020037	F	heme binding	53	575	0.00012	0.0069
GO:0046906	F	tetrapyrrole binding	54	591	0.00013	0.007
GO:0016209	F	antioxidant activity	29	250	0.00014	0.0074
GO:0035251	F	UDP-glucosyltransferase activity	18	119	0.00015	0.0074
GO:0015020	F	glucuronosyltransferase activity	8	26	0.0002	0.0096
GO:0016787	F	hydrolase activity	241	3710	0.00026	0.012
GO:0004497	F	monooxygenase activity	28	255	0.00041	0.018
GO:0016491	F	oxidoreductase activity	141	2055	0.00081	0.034
GO:0009505	C	plant-type cell wall	61	229	3.9e-22	1.9e-19
GO:0005618	C	cell wall	98	659	2.6e-18	6.2e-16
GO:0030312	C	external encapsulating structure	99	680	6.1e-18	9.8e-16
GO:0005886	C	plasma membrane	221	2404	1.1e-15	1.4e-13
GO:0005576	C	extracellular region	79	575	2.3e-13	2.2e-11
GO:0016020	C	membrane	410	5709	2.6e-12	2.1e-10
GO:0044459	C	plasma membrane part	80	663	5.9e-11	4.1e-09
GO:0031224	C	intrinsic to membrane	157	1790	6.9e-10	4.1e-08
GO:0044425	C	membrane part	214	2755	7.6e-09	4.1e-07
GO:0031225	C	anchored to membrane	17	53	3.8e-08	1.7e-06
GO:0046658	C	anchored to plasma membrane	17	53	3.8e-08	1.7e-06
GO:0031226	C	intrinsic to plasma membrane	19	69	4.7e-08	1.9e-06
GO:0048046	C	apoplast	46	376	5e-07	1.9e-05
GO:0005911	C	cell-cell junction	58	547	1.3e-06	3.5e-05
GO:0055044	C	symplast	58	547	1.3e-06	3.5e-05
GO:0016021	C	integral to membrane	138	1723	1.1e-06	3.5e-05
GO:0009506	C	plasmodesma	58	547	1.3e-06	3.5e-05
GO:0030054	C	cell junction	58	547	1.3e-06	3.5e-05
GO:0005874	C	microtubule	19	102	7.8e-06	0.0002
GO:0005794	C	Golgi apparatus	57	620	7.1e-05	0.0017
GO:0005768	C	endosome	22	184	0.0006	0.014
GO:0044464	C	cell part	695	12261	0.0015	0.03
GO:0009986	C	cell surface	5	13	0.0015	0.03
GO:0005623	C	cell	695	12261	0.0015	0.03
GO:0015630	C	microtubule cytoskeleton	23	215	0.0018	0.034
GO:0055028	C	cortical microtubule	5	15	0.0025	0.044
GO:0005881	C	cytoplasmic microtubule	5	15	0.0025	0.044

## Sheet: cell wall organization_1
Ontology: Biological Process
Description: cell wall organization or biogenesis
Annotated/Total number in query list: 58/1347
Annotated/Total number in background/reference: 289/25864
Gene ID	arabi.symbol	mapman_category	Tair10_ANN
GRMZM2G097277	ARAF,ARAF1,ASD1,ATASD1	not assigned.no ontology	alpha-L-arabinofuranosidase 1 (ASD1); FUNCTIONS IN: hydrolase activity, acting on glycosyl bonds, xylan 1,4-beta-xylosidase activity, alpha-N-arabinofuranosidase activity; INVOLVED IN: xylan catabolic process; LOCATED IN: apoplast, vacuole, plant-type cell wall; EXPRESSED IN: 23 plant structures; EXPRESSED DURING: 13 growth stages; CONTAINS InterPro DOMAIN/s: Alpha-L-arabinofuranosidase, C-termin…
GRMZM2G136895	ATBXL4,XYL4	cell wall.degradation.cellulases and beta -1,4-glucanases	beta-D-xylosidase 4 (XYL4); FUNCTIONS IN: xylan 1,4-beta-xylosidase activity, hydrolase activity, hydrolyzing O-glycosyl compounds; INVOLVED IN: xylan catabolic process; LOCATED IN: apoplast, cell wall; EXPRESSED IN: 24 plant structures; EXPRESSED DURING: 13 growth stages; CONTAINS InterPro DOMAIN/s: Glycoside hydrolase, family 3, N-terminal (InterPro:IPR001764), Glycoside hydrolase, family 3, C-…
GRMZM2G027723	AtCESA1,CESA1,RSW1	cell wall.cellulose synthesis.cellulose synthase	cellulose synthase 1 (CESA1); FUNCTIONS IN: cellulose synthase activity, transferase activity, transferring glycosyl groups; INVOLVED IN: primary cell wall biogenesis, cellulose biosynthetic process, plant-type cell wall biogenesis, hyperosmotic salinity response; LOCATED IN: Golgi apparatus, plasma membrane; EXPRESSED IN: 26 plant structures; EXPRESSED DURING: 16 growth stages; CONTAINS InterPro…
GRMZM2G039454	AtCESA1,CESA1,RSW1	cell wall.cellulose synthesis.cellulose synthase	cellulose synthase 1 (CESA1); FUNCTIONS IN: cellulose synthase activity, transferase activity, transferring glycosyl groups; INVOLVED IN: primary cell wall biogenesis, cellulose biosynthetic process, plant-type cell wall biogenesis, hyperosmotic salinity response; LOCATED IN: Golgi apparatus, plasma membrane; EXPRESSED IN: 26 plant structures; EXPRESSED DURING: 16 growth stages; CONTAINS InterPro…
GRMZM2G112336	AtCESA1,CESA1,RSW1	cell wall.cellulose synthesis.cellulose synthase	cellulose synthase 1 (CESA1); FUNCTIONS IN: cellulose synthase activity, transferase activity, transferring glycosyl groups; INVOLVED IN: primary cell wall biogenesis, cellulose biosynthetic process, plant-type cell wall biogenesis, hyperosmotic salinity response; LOCATED IN: Golgi apparatus, plasma membrane; EXPRESSED IN: 26 plant structures; EXPRESSED DURING: 16 growth stages; CONTAINS InterPro…
GRMZM2G111642	ATCESA3,ATH-B,CESA3,CEV1,IXR1	cell wall.cellulose synthesis.cellulose synthase	CONSTITUTIVE EXPRESSION OF VSP 1 (CEV1); FUNCTIONS IN: cellulose synthase activity, transferase activity, transferring glycosyl groups; INVOLVED IN: primary cell wall biogenesis, cellulose biosynthetic process, defense response; LOCATED IN: Golgi apparatus, plasma membrane; EXPRESSED IN: 27 plant structures; EXPRESSED DURING: 14 growth stages; CONTAINS InterPro DOMAIN/s: Cellulose synthase (Inter…
GRMZM2G424832	ATCESA3,ATH-B,CESA3,CEV1,IXR1	cell wall.cellulose synthesis.cellulose synthase	CONSTITUTIVE EXPRESSION OF VSP 1 (CEV1); FUNCTIONS IN: cellulose synthase activity, transferase activity, transferring glycosyl groups; INVOLVED IN: primary cell wall biogenesis, cellulose biosynthetic process, defense response; LOCATED IN: Golgi apparatus, plasma membrane; EXPRESSED IN: 27 plant structures; EXPRESSED DURING: 14 growth stages; CONTAINS InterPro DOMAIN/s: Cellulose synthase (Inter…
GRMZM2G142898	ATCESA7,CESA7,IRX3,MUR10	cell wall.cellulose synthesis.cellulose synthase	IRREGULAR XYLEM 3 (IRX3); FUNCTIONS IN: cellulose synthase activity; INVOLVED IN: cellulose biosynthetic process, plant-type cell wall biogenesis, secondary cell wall biogenesis, rhamnogalacturonan I side chain metabolic process; LOCATED IN: plasma membrane, chloroplast; EXPRESSED IN: 27 plant structures; EXPRESSED DURING: 14 growth stages; CONTAINS InterPro DOMAIN/s: Cellulose synthase (InterPro…
GRMZM2G037413	ATCESA8,CESA8,IRX1,LEW2	cell wall.cellulose synthesis.cellulose synthase	IRREGULAR XYLEM 1 (IRX1); FUNCTIONS IN: cellulose synthase activity, transferase activity, transferring glycosyl groups; INVOLVED IN: in 7 processes; LOCATED IN: cell wall, plasma membrane; EXPRESSED IN: 21 plant structures; EXPRESSED DURING: 9 growth stages; CONTAINS InterPro DOMAIN/s: Cellulose synthase (InterPro:IPR005150); BEST Arabidopsis thaliana protein match is: cellulose synthase A4 (TAI…
GRMZM2G129189	ATCHITIV,ATEP3,CHIV,EP3	stress.biotic	homolog of carrot EP3-3 chitinase (EP3); FUNCTIONS IN: chitinase activity; INVOLVED IN: somatic embryogenesis, plant-type hypersensitive response; LOCATED IN: cell wall; EXPRESSED IN: 18 plant structures; EXPRESSED DURING: 6 growth stages; CONTAINS InterPro DOMAIN/s: Chitin-binding, type 1, conserved site (InterPro:IPR018371), Glycoside hydrolase, family 19 (InterPro:IPR016283), Chitin-binding, t…
GRMZM2G168364	ATCTL1,CTL1,ELP,ELP1,ERH2,HOT2,POM1	stress.biotic	POM-POM1 (POM1); FUNCTIONS IN: chitinase activity; INVOLVED IN: in 9 processes; LOCATED IN: endomembrane system; EXPRESSED IN: 25 plant structures; EXPRESSED DURING: 13 growth stages; CONTAINS InterPro DOMAIN/s: Glycoside hydrolase, family 19 (InterPro:IPR016283), Glycoside hydrolase, family 19, catalytic (InterPro:IPR000726); BEST Arabidopsis thaliana protein match is: chitinase-like protein 2 (…
GRMZM2G105844	AT-EXP1,ATEXP1,ATEXPA1,ATHEXP ALPHA 1.2,EXP1,EXPA1	cell wall.modification	expansin A1 (EXPA1); CONTAINS InterPro DOMAIN/s: Pollen allergen, N-terminal (InterPro:IPR014734), Rare lipoprotein A (InterPro:IPR005132), Pollen allergen/expansin, C-terminal (InterPro:IPR007117), Barwin-related endoglucanase (InterPro:IPR009009), Expansin (InterPro:IPR002963), Expansin/Lol pI (InterPro:IPR007118), Expansin 45, endoglucanase-like (InterPro:IPR007112); BEST Arabidopsis thaliana …
GRMZM2G339122	AT-EXP1,ATEXP1,ATEXPA1,ATHEXP ALPHA 1.2,EXP1,EXPA1	cell wall.modification	expansin A1 (EXPA1); CONTAINS InterPro DOMAIN/s: Pollen allergen, N-terminal (InterPro:IPR014734), Rare lipoprotein A (InterPro:IPR005132), Pollen allergen/expansin, C-terminal (InterPro:IPR007117), Barwin-related endoglucanase (InterPro:IPR009009), Expansin (InterPro:IPR002963), Expansin/Lol pI (InterPro:IPR007118), Expansin 45, endoglucanase-like (InterPro:IPR007112); BEST Arabidopsis thaliana …
GRMZM2G074585	ATEXP11,ATEXPA11,ATHEXP ALPHA 1.14,EXP11,EXPA11	cell wall.modification	expansin 11 (EXPA11); INVOLVED IN: plant-type cell wall modification involved in multidimensional cell growth, unidimensional cell growth, plant-type cell wall loosening; LOCATED IN: cell wall; EXPRESSED IN: 14 plant structures; EXPRESSED DURING: 9 growth stages; CONTAINS InterPro DOMAIN/s: Barwin-related endoglucanase (InterPro:IPR009009), Pollen allergen, N-terminal (InterPro:IPR014734), Expans…
GRMZM2G072121	ATEXP13,ATEXPA13,ATHEXP ALPHA 1.22,EXP13,EXPA13	cell wall.modification	expansin A13 (EXPA13); INVOLVED IN: plant-type cell wall modification involved in multidimensional cell growth, unidimensional cell growth, plant-type cell wall loosening; LOCATED IN: extracellular region; EXPRESSED IN: 23 plant structures; EXPRESSED DURING: 13 growth stages; CONTAINS InterPro DOMAIN/s: Barwin-related endoglucanase (InterPro:IPR009009), Pollen allergen, N-terminal (InterPro:IPR01…
GRMZM2G368886	ATEXP3,ATEXPA3,ATHEXP ALPHA 1.9,EXP3	cell wall.modification	EXP3; INVOLVED IN: in 6 processes; LOCATED IN: endomembrane system, extracellular region; EXPRESSED IN: 21 plant structures; EXPRESSED DURING: 13 growth stages; CONTAINS InterPro DOMAIN/s: Barwin-related endoglucanase (InterPro:IPR009009), Pollen allergen, N-terminal (InterPro:IPR014734), Expansin (InterPro:IPR002963), Rare lipoprotein A (InterPro:IPR005132), Expansin/Lol pI (InterPro:IPR007118),…
GRMZM2G445169	ATEXP4,ATEXPA4,ATHEXP ALPHA 1.6,EXPA4	cell wall.modification	expansin A4 (EXPA4); CONTAINS InterPro DOMAIN/s: Barwin-related endoglucanase (InterPro:IPR009009), Pollen allergen, N-terminal (InterPro:IPR014734), Expansin (InterPro:IPR002963), Rare lipoprotein A (InterPro:IPR005132), Expansin/Lol pI (InterPro:IPR007118), Expansin 45, endoglucanase-like (InterPro:IPR007112), Pollen allergen/expansin, C-terminal (InterPro:IPR007117); BEST Arabidopsis thaliana …
GRMZM2G361064	ATEXP8,ATEXPA8,ATHEXP ALPHA 1.11,EXP8,EXPA8	cell wall.modification	expansin A8 (EXPA8); INVOLVED IN: plant-type cell wall modification involved in multidimensional cell growth, syncytium formation, unidimensional cell growth, plant-type cell wall loosening; LOCATED IN: endomembrane system, extracellular region; EXPRESSED IN: 21 plant structures; EXPRESSED DURING: 10 growth stages; CONTAINS InterPro DOMAIN/s: Pollen allergen, N-terminal (InterPro:IPR014734), Rare…
GRMZM2G000581	ATGUT1,GUT2,IRX10	misc.UDP glucosyl and glucoronyl transferases	GUT2; FUNCTIONS IN: glucuronoxylan glucuronosyltransferase activity, catalytic activity; INVOLVED IN: secondary cell wall biogenesis, glucuronoxylan biosynthetic process; LOCATED IN: endomembrane system, membrane; EXPRESSED IN: 25 plant structures; EXPRESSED DURING: 14 growth stages; CONTAINS InterPro DOMAIN/s: Exostosin-like (InterPro:IPR004263); BEST Arabidopsis thaliana protein match is: Exost…
GRMZM5G898668	ATGUT1,GUT2,IRX10	misc.UDP glucosyl and glucoronyl transferases	GUT2; FUNCTIONS IN: glucuronoxylan glucuronosyltransferase activity, catalytic activity; INVOLVED IN: secondary cell wall biogenesis, glucuronoxylan biosynthetic process; LOCATED IN: endomembrane system, membrane; EXPRESSED IN: 25 plant structures; EXPRESSED DURING: 14 growth stages; CONTAINS InterPro DOMAIN/s: Exostosin-like (InterPro:IPR004263); BEST Arabidopsis thaliana protein match is: Exost…
GRMZM2G145518	ATHCHIB,B-CHI,CHI-B,HCHIB,PR-3,PR3	stress.biotic	basic chitinase (HCHIB); FUNCTIONS IN: chitinase activity; INVOLVED IN: response to cadmium ion, defense response to fungus, jasmonic acid and ethylene-dependent systemic resistance, ethylene mediated signaling pathway; LOCATED IN: plasma membrane, vacuole; EXPRESSED IN: 10 plant structures; EXPRESSED DURING: LP.06 six leaves visible, LP.04 four leaves visible, 4 anthesis, petal differentiation a…
GRMZM2G389582	ATHCHIB,B-CHI,CHI-B,HCHIB,PR-3,PR3	stress.biotic	basic chitinase (HCHIB); FUNCTIONS IN: chitinase activity; INVOLVED IN: response to cadmium ion, defense response to fungus, jasmonic acid and ethylene-dependent systemic resistance, ethylene mediated signaling pathway; LOCATED IN: plasma membrane, vacuole; EXPRESSED IN: 10 plant structures; EXPRESSED DURING: LP.06 six leaves visible, LP.04 four leaves visible, 4 anthesis, petal differentiation a…
GRMZM2G039325	ATMAP70-2,MAP70-2	cell.organisation	microtubule-associated proteins 70-2 (MAP70-2); FUNCTIONS IN: microtubule binding; INVOLVED IN: cytoskeleton organization; LOCATED IN: microtubule; EXPRESSED IN: 23 plant structures; EXPRESSED DURING: 13 growth stages; CONTAINS InterPro DOMAIN/s: Myosin II heavy chain-like (InterPro:IPR009768); BEST Arabidopsis thaliana protein match is: microtubule-associated proteins 70-1 (TAIR:AT1G68060.1); Ha…
GRMZM5G832989	ATMAP70-2,MAP70-2	cell.organisation	microtubule-associated proteins 70-2 (MAP70-2); FUNCTIONS IN: microtubule binding; INVOLVED IN: cytoskeleton organization; LOCATED IN: microtubule; EXPRESSED IN: 23 plant structures; EXPRESSED DURING: 13 growth stages; CONTAINS InterPro DOMAIN/s: Myosin II heavy chain-like (InterPro:IPR009768); BEST Arabidopsis thaliana protein match is: microtubule-associated proteins 70-1 (TAIR:AT1G68060.1); Ha…
GRMZM2G136106	ATPME2,PME2	cell wall.pectin*esterases.PME	pectin methylesterase 2 (PME2); FUNCTIONS IN: pectinesterase activity; INVOLVED IN: cell wall modification; LOCATED IN: extracellular region, plant-type cell wall; EXPRESSED IN: sepal, flower, root, carpel; EXPRESSED DURING: 4 anthesis, petal differentiation and expansion stage; CONTAINS InterPro DOMAIN/s: Pectinesterase, active site (InterPro:IPR018040), Pectin lyase fold/virulence factor (Inter…
GRMZM2G175499	ATPME44,PME44	cell wall.pectin*esterases.PME	pectin methylesterase 44 (PME44); FUNCTIONS IN: enzyme inhibitor activity, pectinesterase activity; INVOLVED IN: cell wall modification; LOCATED IN: endomembrane system, cell wall, plant-type cell wall; EXPRESSED IN: 22 plant structures; EXPRESSED DURING: 13 growth stages; CONTAINS InterPro DOMAIN/s: Pectinesterase, active site (InterPro:IPR018040), Pectin lyase fold/virulence factor (InterPro:IP…
GRMZM2G115762	ATXT1,XT1,XXT1	misc.UDP glucosyl and glucoronyl transferases	xylosyltransferase 1 (XT1); FUNCTIONS IN: xyloglucan 6-xylosyltransferase activity, UDP-xylosyltransferase activity, transferase activity, transferring glycosyl groups, transferase activity; INVOLVED IN: polysaccharide biosynthetic process, xyloglucan biosynthetic process, root hair elongation; LOCATED IN: mitochondrion, integral to membrane; EXPRESSED IN: 24 plant structures; EXPRESSED DURING: 1…
GRMZM2G009282	ATXYL1,TRG1,XYL1	misc.gluco-, galacto- and mannosidases.alpha-galactosidase	alpha-xylosidase 1 (XYL1); FUNCTIONS IN: xyloglucan 1,6-alpha-xylosidase activity, xylan 1,4-beta-xylosidase activity, alpha-N-arabinofuranosidase activity, hydrolase activity, hydrolyzing O-glycosyl compounds; INVOLVED IN: response to cadmium ion, xylan catabolic process, xyloglucan metabolic process; LOCATED IN: apoplast, cell wall, chloroplast, plant-type cell wall; EXPRESSED IN: 26 plant stru…
GRMZM2G031004	ATXYN1,RXF12	not assigned.no ontology	RXF12; FUNCTIONS IN: endo-1,4-beta-xylanase activity, hydrolase activity, hydrolyzing O-glycosyl compounds; INVOLVED IN: carbohydrate metabolic process; LOCATED IN: cell wall; EXPRESSED IN: 24 plant structures; EXPRESSED DURING: 10 growth stages; CONTAINS InterPro DOMAIN/s: Glycoside hydrolase, family 10 (InterPro:IPR001000), Carbohydrate-binding, CenC-like (InterPro:IPR003305), Glycoside hydrola…
GRMZM2G113137	CESA6,E112,IXR2,PRC1	cell wall.cellulose synthesis.cellulose synthase	cellulose synthase 6 (CESA6); FUNCTIONS IN: cellulose synthase activity, transferase activity, transferring glycosyl groups; INVOLVED IN: in 6 processes; LOCATED IN: cortical microtubule, transverse to long axis, Golgi apparatus, cellulose synthase complex, plasma membrane, membrane; EXPRESSED IN: 25 plant structures; EXPRESSED DURING: 15 growth stages; CONTAINS InterPro DOMAIN/s: Cellulose synth…
GRMZM2G071970	COB	cell wall.cellulose synthesis.COBRA	COBRA (COB); FUNCTIONS IN: molecular_function unknown; INVOLVED IN: response to salt stress, multidimensional cell growth, cellulose microfibril organization; LOCATED IN: in 6 components; EXPRESSED IN: 23 plant structures; EXPRESSED DURING: 13 growth stages; CONTAINS InterPro DOMAIN/s: Glycosyl-phosphatidyl inositol-anchored, plant (InterPro:IPR006918), COBRA-like (InterPro:IPR017391); BEST Arabi…
GRMZM5G826714	COB	cell wall.cellulose synthesis.COBRA	COBRA (COB); FUNCTIONS IN: molecular_function unknown; INVOLVED IN: response to salt stress, multidimensional cell growth, cellulose microfibril organization; LOCATED IN: in 6 components; EXPRESSED IN: 23 plant structures; EXPRESSED DURING: 13 growth stages; CONTAINS InterPro DOMAIN/s: Glycosyl-phosphatidyl inositol-anchored, plant (InterPro:IPR006918), COBRA-like (InterPro:IPR017391); BEST Arabi…
GRMZM2G167497	COBL4,IRX6	cell wall.cellulose synthesis.COBRA	IRREGULAR XYLEM 6 (IRX6); INVOLVED IN: secondary cell wall biogenesis; LOCATED IN: plasma membrane, anchored to membrane; EXPRESSED IN: 21 plant structures; EXPRESSED DURING: 12 growth stages; CONTAINS InterPro DOMAIN/s: Glycosyl-phosphatidyl inositol-anchored, plant (InterPro:IPR006918), COBRA-like (InterPro:IPR017391); BEST Arabidopsis thaliana protein match is: COBRA-like extracellular glycosy…
GRMZM2G463904	ER,QRP1	signalling.receptor kinases.leucine rich repeat XI	ERECTA (ER); CONTAINS InterPro DOMAIN/s: Protein kinase, ATP binding site (InterPro:IPR017441), Protein kinase, catalytic domain (InterPro:IPR000719), Leucine-rich repeat-containing N-terminal domain, type 2 (InterPro:IPR013210), Leucine-rich repeat (InterPro:IPR001611), Serine/threonine-protein kinase-like domain (InterPro:IPR017442), Protein kinase-like domain (InterPro:IPR011009), Serine/threo…
GRMZM2G479243	FEI1	signalling.receptor kinases.leucine rich repeat XI	FEI 1 (FEI1); FUNCTIONS IN: protein serine/threonine kinase activity, kinase activity, ATP binding; INVOLVED IN: protein amino acid phosphorylation, transmembrane receptor protein tyrosine kinase signaling pathway, plant-type cell wall organization, unidimensional cell growth; LOCATED IN: endomembrane system; EXPRESSED IN: 23 plant structures; EXPRESSED DURING: 13 growth stages; CONTAINS InterPro…
GRMZM5G886952	FEI1	signalling.receptor kinases.leucine rich repeat XI	FEI 1 (FEI1); FUNCTIONS IN: protein serine/threonine kinase activity, kinase activity, ATP binding; INVOLVED IN: protein amino acid phosphorylation, transmembrane receptor protein tyrosine kinase signaling pathway, plant-type cell wall organization, unidimensional cell growth; LOCATED IN: endomembrane system; EXPRESSED IN: 23 plant structures; EXPRESSED DURING: 13 growth stages; CONTAINS InterPro…
GRMZM2G149024	GATL2	misc.UDP glucosyl and glucoronyl transferases	galacturonosyltransferase-like 2 (GATL2); FUNCTIONS IN: transferase activity, transferring hexosyl groups, polygalacturonate 4-alpha-galacturonosyltransferase activity, transferase activity, transferring glycosyl groups; INVOLVED IN: carbohydrate biosynthetic process; LOCATED IN: endomembrane system; EXPRESSED IN: 21 plant structures; EXPRESSED DURING: 11 growth stages; CONTAINS InterPro DOMAIN/s…
GRMZM2G113506	GAUT14	misc.UDP glucosyl and glucoronyl transferases	galacturonosyltransferase 14 (GAUT14); CONTAINS InterPro DOMAIN/s: Glycosyl transferase, family 8 (InterPro:IPR002495); BEST Arabidopsis thaliana protein match is: galacturonosyltransferase 13 (TAIR:AT3G01040.2); Has 1751 Blast hits to 1745 proteins in 385 species: Archae - 0; Bacteria - 750; Metazoa - 147; Fungi - 0; Plants - 822; Viruses - 2; Other Eukaryotes - 30 (source: NCBI BLink).
GRMZM2G018416	GPDL2,MRH5,SHV3	lipid metabolism.lipid degradation.lysophospholipases.glycerophosphodiester phosphodiesterase	SHAVEN 3 (SHV3); FUNCTIONS IN: glycerophosphodiester phosphodiesterase activity, kinase activity; INVOLVED IN: in 8 processes; LOCATED IN: anchored to plasma membrane, plasma membrane, anchored to membrane, plant-type cell wall; EXPRESSED IN: 28 plant structures; EXPRESSED DURING: 13 growth stages; CONTAINS InterPro DOMAIN/s: PLC-like phosphodiesterase, TIM beta/alpha-barrel domain (InterPro:IPR0…
GRMZM2G059825	GUT1	misc.UDP glucosyl and glucoronyl transferases	GUT1; CONTAINS InterPro DOMAIN/s: Exostosin-like (InterPro:IPR004263); BEST Arabidopsis thaliana protein match is: Exostosin family protein (TAIR:AT1G27440.1); Has 30201 Blast hits to 17322 proteins in 780 species: Archae - 12; Bacteria - 1396; Metazoa - 17338; Fungi - 3422; Plants - 5037; Viruses - 0; Other Eukaryotes - 2996 (source: NCBI BLink).
GRMZM2G448834	GUT1	misc.UDP glucosyl and glucoronyl transferases	GUT1; CONTAINS InterPro DOMAIN/s: Exostosin-like (InterPro:IPR004263); BEST Arabidopsis thaliana protein match is: Exostosin family protein (TAIR:AT1G27440.1); Has 30201 Blast hits to 17322 proteins in 780 species: Archae - 12; Bacteria - 1396; Metazoa - 17338; Fungi - 3422; Plants - 5037; Viruses - 0; Other Eukaryotes - 2996 (source: NCBI BLink).
GRMZM2G150302	I14H,IRX14-L	misc.UDP glucosyl and glucoronyl transferases	IRREGULAR XYLEM 14-LIKE (IRX14-L); CONTAINS InterPro DOMAIN/s: Glycosyl transferase, family 43 (InterPro:IPR005027); BEST Arabidopsis thaliana protein match is: Nucleotide-diphospho-sugar transferases superfamily protein (TAIR:AT4G36890.1); Has 1807 Blast hits to 1807 proteins in 277 species: Archae - 0; Bacteria - 0; Metazoa - 736; Fungi - 347; Plants - 385; Viruses - 0; Other Eukaryotes - 339 (…
GRMZM2G001079	IRX9	protein.glycosylation	IRREGULAR XYLEM 9 (IRX9); CONTAINS InterPro DOMAIN/s: Glycosyl transferase, family 43 (InterPro:IPR005027); BEST Arabidopsis thaliana protein match is: Nucleotide-diphospho-sugar transferases superfamily protein (TAIR:AT1G27600.2); Has 591 Blast hits to 584 proteins in 85 species: Archae - 0; Bacteria - 0; Metazoa - 323; Fungi - 0; Plants - 254; Viruses - 0; Other Eukaryotes - 14 (source: NCBI BL…
GRMZM2G048194	LYM1	not assigned.no ontology	lysm domain GPI-anchored protein 1 precursor (LYM1); FUNCTIONS IN: molecular_function unknown; INVOLVED IN: cell wall macromolecule catabolic process; LOCATED IN: anchored to plasma membrane, plasma membrane, anchored to membrane; EXPRESSED IN: 24 plant structures; EXPRESSED DURING: 13 growth stages; CONTAINS InterPro DOMAIN/s: Peptidoglycan-binding lysin domain (InterPro:IPR018392), Peptidoglyca…
GRMZM2G421463	LYM1	not assigned.no ontology	lysm domain GPI-anchored protein 1 precursor (LYM1); FUNCTIONS IN: molecular_function unknown; INVOLVED IN: cell wall macromolecule catabolic process; LOCATED IN: anchored to plasma membrane, plasma membrane, anchored to membrane; EXPRESSED IN: 24 plant structures; EXPRESSED DURING: 13 growth stages; CONTAINS InterPro DOMAIN/s: Peptidoglycan-binding lysin domain (InterPro:IPR018392), Peptidoglyca…
GRMZM2G048762	PNT1	not assigned.no ontology	PEANUT 1 (PNT1); FUNCTIONS IN: mannosyltransferase activity, transferase activity, transferring glycosyl groups, alpha-1,4-mannosyltransferase activity; INVOLVED IN: GPI anchor biosynthetic process, cellulose biosynthetic process, plant-type cell wall biogenesis, embryo development, cell division; LOCATED IN: integral to membrane, endoplasmic reticulum membrane; CONTAINS InterPro DOMAIN/s: Mannos…
GRMZM2G321839	RCI3,RCI3A	misc.peroxidases	RARE COLD INDUCIBLE GENE 3 (RCI3); FUNCTIONS IN: peroxidase activity; INVOLVED IN: response to desiccation, response to cold, hyperosmotic salinity response; LOCATED IN: endoplasmic reticulum; EXPRESSED IN: 12 plant structures; EXPRESSED DURING: 4 anthesis, petal differentiation and expansion stage, E expanded cotyledon stage; CONTAINS InterPro DOMAIN/s: Haem peroxidase (InterPro:IPR010255), Plan…
GRMZM2G413006	TCH4,XTH22	cell wall.modification	Touch 4 (TCH4); CONTAINS InterPro DOMAIN/s: Xyloglucan endotransglucosylase/hydrolase (InterPro:IPR016455), Xyloglucan endo-transglycosylase, C-terminal (InterPro:IPR010713), Concanavalin A-like lectin/glucanase, subgroup (InterPro:IPR013320), Concanavalin A-like lectin/glucanase (InterPro:IPR008985), Glycoside hydrolase, family 16 (InterPro:IPR000757), Glycoside hydrolase, family 16, active site…
GRMZM2G007953	WAT1	development.unspecified	Walls Are Thin 1 (WAT1); INVOLVED IN: positive regulation of auxin metabolic process, positive regulation of tryptophan metabolic process, secondary cell wall biogenesis, unidimensional cell growth; LOCATED IN: plant-type vacuole membrane, plasma membrane, membrane; EXPRESSED IN: 28 plant structures; EXPRESSED DURING: 13 growth stages; CONTAINS InterPro DOMAIN/s: Protein of unknown function DUF6,…
GRMZM5G804575	WAT1	development.unspecified	Walls Are Thin 1 (WAT1); INVOLVED IN: positive regulation of auxin metabolic process, positive regulation of tryptophan metabolic process, secondary cell wall biogenesis, unidimensional cell growth; LOCATED IN: plant-type vacuole membrane, plasma membrane, membrane; EXPRESSED IN: 28 plant structures; EXPRESSED DURING: 13 growth stages; CONTAINS InterPro DOMAIN/s: Protein of unknown function DUF6,…
GRMZM2G166944	XTH25,XTR3	cell wall.modification	xyloglucan endotransglucosylase/hydrolase 25 (XTH25); FUNCTIONS IN: hydrolase activity, acting on glycosyl bonds, xyloglucan:xyloglucosyl transferase activity; INVOLVED IN: plant-type cell wall biogenesis; LOCATED IN: endomembrane system, cell wall, apoplast; EXPRESSED IN: 9 plant structures; EXPRESSED DURING: 8 growth stages; CONTAINS InterPro DOMAIN/s: Xyloglucan endotransglucosylase/hydrolase …
GRMZM2G024024	0	protein.postranslational modification.kinase.receptor like cytoplasmatic kinase VII	Protein kinase superfamily protein; FUNCTIONS IN: kinase activity; INVOLVED IN: protein amino acid phosphorylation, cell wall macromolecule catabolic process; LOCATED IN: plasma membrane; EXPRESSED IN: 21 plant structures; EXPRESSED DURING: 13 growth stages; CONTAINS InterPro DOMAIN/s: Peptidoglycan-binding lysin domain (InterPro:IPR018392), Protein kinase, catalytic domain (InterPro:IPR000719), …
GRMZM2G025182	0	cell wall.pectin*esterases.PME	Plant invertase/pectin methylesterase inhibitor superfamily; FUNCTIONS IN: enzyme inhibitor activity, pectinesterase activity; INVOLVED IN: cell wall modification; LOCATED IN: endomembrane system, cell wall, plant-type cell wall; EXPRESSED IN: flower; CONTAINS InterPro DOMAIN/s: Pectinesterase, active site (InterPro:IPR018040), Pectin lyase fold/virulence factor (InterPro:IPR011050), Pectinestera…
GRMZM2G034360	0	secondary metabolism.phenylpropanoids	HXXXD-type acyl-transferase family protein; CONTAINS InterPro DOMAIN/s: Transferase (InterPro:IPR003480); BEST Arabidopsis thaliana protein match is: HXXXD-type acyl-transferase family protein (TAIR:AT5G63560.1); Has 2970 Blast hits to 2949 proteins in 200 species: Archae - 0; Bacteria - 2; Metazoa - 0; Fungi - 233; Plants - 2727; Viruses - 0; Other Eukaryotes - 8 (source: NCBI BLink).
GRMZM2G046163	0	amino acid metabolism.synthesis.aromatic aa.tryptophan.tryptophan synthase	Aldolase-type TIM barrel family protein; CONTAINS InterPro DOMAIN/s: Tryptophan synthase, alpha chain, active site (InterPro:IPR018204), Aldolase-type TIM barrel (InterPro:IPR013785), Ribulose-phosphate binding barrel (InterPro:IPR011060), Tryptophan synthase, alpha chain (InterPro:IPR002028); BEST Arabidopsis thaliana protein match is: tryptophan synthase alpha chain (TAIR:AT3G54640.1); Has 7706…
GRMZM2G064360	0	stress.biotic	Chitinase family protein; FUNCTIONS IN: chitinase activity; INVOLVED IN: carbohydrate metabolic process, cell wall macromolecule catabolic process; LOCATED IN: cell wall; EXPRESSED IN: 18 plant structures; EXPRESSED DURING: 13 growth stages; CONTAINS InterPro DOMAIN/s: Glycoside hydrolase, family 19 (InterPro:IPR016283), Glycoside hydrolase, family 19, catalytic (InterPro:IPR000726); BEST Arabido…
GRMZM2G136800	0	not assigned.unknown	Domain of unknown function (DUF23); CONTAINS InterPro DOMAIN/s: Protein of unknown function DUF23 (InterPro:IPR008166); BEST Arabidopsis thaliana protein match is: Domain of unknown function (DUF23) (TAIR:AT5G44670.1); Has 195 Blast hits to 195 proteins in 24 species: Archae - 2; Bacteria - 7; Metazoa - 43; Fungi - 0; Plants - 139; Viruses - 0; Other Eukaryotes - 4 (source: NCBI BLink).
GRMZM5G876303	0	misc.UDP glucosyl and glucoronyl transferases	Galactosyl transferase GMA12/MNN10 family protein; FUNCTIONS IN: transferase activity, transferring glycosyl groups, transferase activity; INVOLVED IN: biological_process unknown; LOCATED IN: integral to membrane; EXPRESSED IN: 18 plant structures; EXPRESSED DURING: 9 growth stages; CONTAINS InterPro DOMAIN/s: Galactosyl transferase (InterPro:IPR008630); BEST Arabidopsis thaliana protein match is…

## Sheet: cell wall organization_2
			Gene ID	Yu87-1_base	Yu87-1_tip	Yu87-1_middle	NIL_base	NIL_middle	nil_tip
CESA1-1	AtCESA1,CESA1,RSW1	cell wall.cellulose synthesis.cellulose synthase	GRMZM2G027723	46.86	3.64798	5.63233	73.4187	5.39951	3.80051
CESA1-2	AtCESA1,CESA1,RSW1	cell wall.cellulose synthesis.cellulose synthase	GRMZM2G039454	28.9594	5.38237	7.39704	39.6816	8.15888	3.52196
CESA1-3	AtCESA1,CESA1,RSW1	cell wall.cellulose synthesis.cellulose synthase	GRMZM2G112336	46.5329	2.30755	4.61012	82.8226	7.02296	2.55069
CESA3-1	ATCESA3,ATH-B,CESA3,CEV1,IXR1	cell wall.cellulose synthesis.cellulose synthase	GRMZM2G111642	45.8828	7.28369	5.21641	110.55	11.0211	12.7921
CESA32	ATCESA3,ATH-B,CESA3,CEV1,IXR1	cell wall.cellulose synthesis.cellulose synthase	GRMZM2G424832	32.0171	2.88956	1.67371	66.0694	2.43109	2.66682
CESA7	ATCESA7,CESA7,IRX3,MUR10	cell wall.cellulose synthesis.cellulose synthase	GRMZM2G142898	16.3591	0.77228	2.05752	47.9842	2.59359	2.67984
CESA8	ATCESA8,CESA8,IRX1,LEW2	cell wall.cellulose synthesis.cellulose synthase	GRMZM2G037413	26.9279	0.366805	0.434482	48.5034	1.40706	0.676222
EP3	ATCHITIV,ATEP3,CHIV,EP3	stress.biotic	GRMZM2G129189	484.346	66.4684	13.1266	432.727	20.1518	18.2447
ELP1	ATCTL1,CTL1,ELP,ELP1,ERH2,HOT2,POM1	stress.biotic	GRMZM2G168364	70.0797	8.86286	10.4825	105.205	11.3992	6.14038
EXP1	AT-EXP1,ATEXP1,ATEXPA1,ATHEXP ALPHA 1.2,EXP1,EXPA1	cell wall.modification	GRMZM2G105844	1.35051	0.0552567	0	7.69014	0	0.360314
EXP2	AT-EXP1,ATEXP1,ATEXPA1,ATHEXP ALPHA 1.2,EXP1,EXPA1	cell wall.modification	GRMZM2G339122	610.605	4.54194	18.2518	558.709	25.7269	5.08956
EXP11	ATEXP11,ATEXPA11,ATHEXP ALPHA 1.14,EXP11,EXPA11	cell wall.modification	GRMZM2G074585	1.99701	0.055257	0	2.52498	0	0.136297
EXP13	ATEXP13,ATEXPA13,ATHEXP ALPHA 1.22,EXP13,EXPA13	cell wall.modification	GRMZM2G072121	2.84331	0.294807	0.176116	9.44346	0	0.205043
EXP3	ATEXP3,ATEXPA3,ATHEXP ALPHA 1.9,EXP3	cell wall.modification	GRMZM2G368886	71.535	1.54544	3.88634	108.639	1.40459	1.37727
EXPA4	ATEXP4,ATEXPA4,ATHEXP ALPHA 1.6,EXPA4	cell wall.modification	GRMZM2G445169	14.9295	0.496434	0	5.53758	0.162508	0
EXP8	ATEXP8,ATEXPA8,ATHEXP ALPHA 1.11,EXP8,EXPA8	cell wall.modification	GRMZM2G361064	45.9129	0.661766	0.914011	31.0638	0.595318	0.310542
COB-1	COB	cell wall.cellulose synthesis.COBRA	GRMZM2G071970	17.7802	3.0721	4.60667	32.9726	2.91861	4.74983
COB-2	COB	cell wall.cellulose synthesis.COBRA	GRMZM5G826714	28.891	1.76484	3.81513	54.9176	2.64994	1.77731
COBL4	COBL4,IRX6	cell wall.cellulose synthesis.COBRA	GRMZM2G167497	5.70143	0.055257	0.248388	20.8278	1.9452	0.155271

## Sheet: response to auxin stimulus_1
Ontology: Biological Process
Description: response to auxin stimulus
Annotated/Total number in query list: 43/1347
Annotated/Total number in background/reference: 244/25864
Gene ID	mapman_category	arabi.symbol	mapman_DESCRIPTION	Tair10_ANN
GRMZM2G012636	hormone metabolism.auxin.induced-regulated-responsive-activated	0	'weakly similar to ( 126) loc_os09g37470 12009.m06694 protein OsSAUR52 - Auxin-responsive SAUR gene family member, expressed no original description'	SAUR-like auxin-responsive protein family ; CONTAINS InterPro DOMAIN/s: Auxin responsive SAUR protein (InterPro:IPR003676); BEST Arabidopsis thaliana protein match is: SAUR-like auxin-responsive protein family (TAIR:AT1G29450.1); Has 853 Blast hits to 839 proteins in 22 species: Archae - 0; Bacteria - 0; Metazoa - 0; Fungi - 0; Plants - 853; Viruses - 0; Other Eukaryotes - 0 (source: NCBI BLink).
GRMZM2G015049	hormone metabolism.auxin.induced-regulated-responsive-activated	0	'very weakly similar to (95.1) AT1G75580 | Symbols: | auxin-responsive protein, putative | chr1:28377530-28377856 FORWARDweakly similar to ( 113) loc_os06g04590 12006.m05189 protein OsSAUR24 - Auxin-responsive SAUR gene family member, expressedAuxin_inducible no original description'	SAUR-like auxin-responsive protein family ; CONTAINS InterPro DOMAIN/s: Auxin responsive SAUR protein (InterPro:IPR003676); BEST Arabidopsis thaliana protein match is: SAUR-like auxin-responsive protein family (TAIR:AT1G19830.1); Has 1403 Blast hits to 1386 proteins in 27 species: Archae - 0; Bacteria - 0; Metazoa - 0; Fungi - 0; Plants - 1402; Viruses - 0; Other Eukaryotes - 1 (source: NCBI BLin…
GRMZM2G042429	hormone metabolism.auxin.induced-regulated-responsive-activated	0	'weakly similar to ( 129) loc_os09g37470 12009.m06694 protein OsSAUR52 - Auxin-responsive SAUR gene family member, expressed no original description'	SAUR-like auxin-responsive protein family ; CONTAINS InterPro DOMAIN/s: Auxin responsive SAUR protein (InterPro:IPR003676); BEST Arabidopsis thaliana protein match is: SAUR-like auxin-responsive protein family (TAIR:AT1G29450.1); Has 853 Blast hits to 839 proteins in 22 species: Archae - 0; Bacteria - 0; Metazoa - 0; Fungi - 0; Plants - 853; Viruses - 0; Other Eukaryotes - 0 (source: NCBI BLink).
GRMZM2G045243	hormone metabolism.auxin.induced-regulated-responsive-activated	0	'very weakly similar to (90.1) AT5G20820 | Symbols: | auxin-responsive protein-related | chr5:7046911-7047294 REVERSEweakly similar to ( 184) loc_os09g26590 12009.m05811 protein OsSAUR37 - Auxin-responsive SAUR gene family member, expressed no original description'	SAUR-like auxin-responsive protein family ; CONTAINS InterPro DOMAIN/s: Auxin responsive SAUR protein (InterPro:IPR003676); BEST Arabidopsis thaliana protein match is: SAUR-like auxin-responsive protein family (TAIR:AT1G72430.1); Has 120 Blast hits to 120 proteins in 13 species: Archae - 0; Bacteria - 0; Metazoa - 0; Fungi - 0; Plants - 120; Viruses - 0; Other Eukaryotes - 0 (source: NCBI BLink).
GRMZM2G125424	transport.ABC transporters and multidrug resistance systems	0	'nearly identical (1850) AT3G28860 | Symbols: ATMDR1, ATMDR11, PGP19, MDR11, MDR1, ATPGP19, ABCB19, ATABCB19 | ABCB19; ATPase, coupled to transmembrane movement of substances / auxin efflux transmembrane transporter | chr3:10870287-10877286 REVERSEhighly similar to ( 952) MDR_ORYSA Putative multidrug resistance protein (P-glycoprotein) - Oryza sativa (Rice)nearly identical (2115) loc_os04g38570 1…	NA
GRMZM2G151656	hormone metabolism.auxin.induced-regulated-responsive-activated	0	'very weakly similar to (88.2) AT1G29500 | Symbols: | auxin-responsive protein, putative | chr1:10321290-10321697 FORWARDweakly similar to ( 161) loc_os09g37470 12009.m06694 protein OsSAUR52 - Auxin-responsive SAUR gene family member, expressed no original description'	SAUR-like auxin-responsive protein family ; CONTAINS InterPro DOMAIN/s: Auxin responsive SAUR protein (InterPro:IPR003676); BEST Arabidopsis thaliana protein match is: SAUR-like auxin-responsive protein family (TAIR:AT1G29450.1); Has 853 Blast hits to 839 proteins in 22 species: Archae - 0; Bacteria - 0; Metazoa - 0; Fungi - 0; Plants - 853; Viruses - 0; Other Eukaryotes - 0 (source: NCBI BLink).
GRMZM2G343365	hormone metabolism.auxin.induced-regulated-responsive-activated	0	'weakly similar to ( 147) loc_os09g37470 12009.m06694 protein OsSAUR52 - Auxin-responsive SAUR gene family member, expressed no original description'	SAUR-like auxin-responsive protein family ; CONTAINS InterPro DOMAIN/s: Auxin responsive SAUR protein (InterPro:IPR003676); BEST Arabidopsis thaliana protein match is: SAUR-like auxin-responsive protein family (TAIR:AT1G29450.1); Has 853 Blast hits to 839 proteins in 22 species: Archae - 0; Bacteria - 0; Metazoa - 0; Fungi - 0; Plants - 853; Viruses - 0; Other Eukaryotes - 0 (source: NCBI BLink).
GRMZM2G315375	transport.ABC transporters and multidrug resistance systems	ABCB1,ATPGP1,PGP1	'highly similar to ( 631) AT2G36910 | Symbols: ATPGP1, PGP1, ABCB1 | ABCB1 (ATP BINDING CASSETTE SUBFAMILY B1); ATPase, coupled to transmembrane movement of substances / auxin efflux transmembrane transporter/ calmodulin binding | chr2:15502162-15507050 FORWARDmoderately similar to ( 315) MDR_ORYSA Putative multidrug resistance protein (P-glycoprotein) - Oryza sativa (Rice)highly similar to ( 697…	ATP binding cassette subfamily B1 (ABCB1); FUNCTIONS IN: ATPase activity, coupled to transmembrane movement of substances, calmodulin binding, auxin efflux transmembrane transporter activity; INVOLVED IN: in 10 processes; LOCATED IN: plasma membrane; EXPRESSED IN: 26 plant structures; EXPRESSED DURING: 13 growth stages; CONTAINS InterPro DOMAIN/s: ATPase, AAA+ type, core (InterPro:IPR003593), ABC…
GRMZM2G085236	transport.ABC transporters and multidrug resistance systems	ABCB19,ATABCB19,ATMDR1,ATMDR11,ATPGP19,MDR1,MDR11,PGP19	'nearly identical (1707) AT3G28860 | Symbols: ATMDR1, ATMDR11, PGP19, MDR11, MDR1, ATPGP19, ABCB19, ATABCB19 | ABCB19; ATPase, coupled to transmembrane movement of substances / auxin efflux transmembrane transporter | chr3:10870287-10877286 REVERSEhighly similar to ( 949) MDR_ORYSA Putative multidrug resistance protein (P-glycoprotein) - Oryza sativa (Rice)nearly identical (1808) loc_os04g38570 1…	ATP binding cassette subfamily B19 (ABCB19); FUNCTIONS IN: ATPase activity, coupled to transmembrane movement of substances, auxin efflux transmembrane transporter activity; INVOLVED IN: in 14 processes; LOCATED IN: plasma membrane; EXPRESSED IN: 28 plant structures; EXPRESSED DURING: 13 growth stages; CONTAINS InterPro DOMAIN/s: ATPase, AAA+ type, core (InterPro:IPR003593), ABC transporter-like …
GRMZM2G103559	protein.postranslational modification	ABR,PID	'moderately similar to ( 358) AT2G34650 | Symbols: PID, ABR | PID (PINOID); kinase/ protein kinase/ protein serine/threonine kinase | chr2:14589934-14591557 REVERSEmoderately similar to ( 299) G11A_ORYSA Protein kinase G11A (EC 2.7.11.1) - Oryza sativa (Rice)moderately similar to ( 461) loc_os03g44020 12003.m09444 protein protein kinase G11A, putative, expressedS_TKc S_TKc Pkinase SPS1 Pkinase_Ty…	PINOID (PID); CONTAINS InterPro DOMAIN/s: Protein kinase, catalytic domain (InterPro:IPR000719), Serine/threonine-protein kinase domain (InterPro:IPR002290), Serine/threonine-protein kinase-like domain (InterPro:IPR017442), Protein kinase-like domain (InterPro:IPR011009), Serine/threonine-protein kinase, active site (InterPro:IPR008271); BEST Arabidopsis thaliana protein match is: D6 protein kina…
GRMZM2G162525	RNA.regulation of transcription.Argonaute	AGO1	'highly similar to ( 947) AT1G48410 | Symbols: AGO1 | AGO1 (ARGONAUTE 1); endoribonuclease/ miRNA binding / protein binding / siRNA binding | chr1:17886285-17891892 REVERSEnearly identical (1035) loc_os04g47870 12004.m09728 protein PINHEAD protein, putative, expressedPiwi_ago-like Piwi Piwi_piwi-like_Euk Piwi-like no original description'	ARGONAUTE 1 (AGO1); FUNCTIONS IN: protein binding, endoribonuclease activity, siRNA binding, miRNA binding; INVOLVED IN: in 11 processes; LOCATED IN: cytosol, nucleus, cytoplasm; EXPRESSED IN: 25 plant structures; EXPRESSED DURING: 13 growth stages; CONTAINS InterPro DOMAIN/s: Domain of unknown function DUF1785 (InterPro:IPR014811), Stem cell self-renewal protein Piwi (InterPro:IPR003165), Argona…
GRMZM2G153233	RNA.regulation of transcription.ARF, Auxin Response Factor family	ARF16	'highly similar to ( 668) AT4G30080 | Symbols: ARF16 | ARF16 (AUXIN RESPONSE FACTOR 16); miRNA binding / transcription factor | chr4:14703369-14705564 REVERSEhighly similar to ( 980) loc_os10g33940 12010.m06222 protein auxin response factor 16, putative, expressedAuxin_resp B3 no original description'	auxin response factor 16 (ARF16); CONTAINS InterPro DOMAIN/s: Aux/IAA-ARF-dimerisation (InterPro:IPR011525), Transcriptional factor B3 (InterPro:IPR003340), AUX/IAA protein (InterPro:IPR003311), Auxin response factor (InterPro:IPR010525); BEST Arabidopsis thaliana protein match is: auxin response factor 10 (TAIR:AT2G28350.1); Has 30201 Blast hits to 17322 proteins in 780 species: Archae - 12; Bac…
GRMZM2G159399	RNA.regulation of transcription.ARF, Auxin Response Factor family	ARF16	'moderately similar to ( 456) AT4G30080 | Symbols: ARF16 | ARF16 (AUXIN RESPONSE FACTOR 16); miRNA binding / transcription factor | chr4:14703369-14705564 REVERSEhighly similar to ( 525) loc_os10g33940 12010.m06222 protein auxin response factor 16, putative, expressedAuxin_resp B3 no original description'	auxin response factor 16 (ARF16); CONTAINS InterPro DOMAIN/s: Aux/IAA-ARF-dimerisation (InterPro:IPR011525), Transcriptional factor B3 (InterPro:IPR003340), AUX/IAA protein (InterPro:IPR003311), Auxin response factor (InterPro:IPR010525); BEST Arabidopsis thaliana protein match is: auxin response factor 10 (TAIR:AT2G28350.1); Has 30201 Blast hits to 17322 proteins in 780 species: Archae - 12; Bac…
GRMZM2G035405	RNA.regulation of transcription.ARF, Auxin Response Factor family	ARF6	'moderately similar to ( 463) AT1G30330 | Symbols: ARF6 | ARF6 (AUXIN RESPONSE FACTOR 6); transcription factor | chr1:10686125-10690036 REVERSEnearly identical (1051) loc_os06g46410 12006.m091759 protein auxin response factor 6, putative, expressedAuxin_resp no original description'	auxin response factor 6 (ARF6); FUNCTIONS IN: sequence-specific DNA binding transcription factor activity; INVOLVED IN: flower development, response to auxin stimulus, regulation of transcription, DNA-dependent; LOCATED IN: nucleus; EXPRESSED IN: 28 plant structures; EXPRESSED DURING: 13 growth stages; CONTAINS InterPro DOMAIN/s: Aux/IAA-ARF-dimerisation (InterPro:IPR011525), Transcriptional fact…
GRMZM2G078274	RNA.regulation of transcription.ARF, Auxin Response Factor family	ARF6	'highly similar to ( 665) AT5G37020 | Symbols: ARF8 | ARF8 (AUXIN RESPONSE FACTOR 8); transcription factor | chr5:14630151-14633916 FORWARDnearly identical (1194) loc_os04g57610 12004.m35224 protein auxin response factor 8, putative, expressedAuxin_resp B3 no original description'	auxin response factor 6 (ARF6); FUNCTIONS IN: sequence-specific DNA binding transcription factor activity; INVOLVED IN: flower development, response to auxin stimulus, regulation of transcription, DNA-dependent; LOCATED IN: nucleus; EXPRESSED IN: 28 plant structures; EXPRESSED DURING: 13 growth stages; CONTAINS InterPro DOMAIN/s: Aux/IAA-ARF-dimerisation (InterPro:IPR011525), Transcriptional fact…
GRMZM2G475882	RNA.regulation of transcription.ARF, Auxin Response Factor family	ARF6	'highly similar to ( 528) AT1G30330 | Symbols: ARF6 | ARF6 (AUXIN RESPONSE FACTOR 6); transcription factor | chr1:10686125-10690036 REVERSEnearly identical (1164) loc_os04g57610 12004.m35224 protein auxin response factor 8, putative, expressedAuxin_resp no original description'	auxin response factor 6 (ARF6); FUNCTIONS IN: sequence-specific DNA binding transcription factor activity; INVOLVED IN: flower development, response to auxin stimulus, regulation of transcription, DNA-dependent; LOCATED IN: nucleus; EXPRESSED IN: 28 plant structures; EXPRESSED DURING: 13 growth stages; CONTAINS InterPro DOMAIN/s: Aux/IAA-ARF-dimerisation (InterPro:IPR011525), Transcriptional fact…
GRMZM2G102845	RNA.regulation of transcription.ARF, Auxin Response Factor family	ARF7,BIP,IAA21,IAA23,IAA25,MSG1,NPH4,TIR5	'highly similar to ( 563) AT1G19220 | Symbols: ARF19, IAA22, ARF11 | ARF19 (AUXIN RESPONSE FACTOR 19); DNA binding / transcription factor | chr1:6628395-6632779 REVERSEnearly identical (1207) loc_os06g48950 12006.m09421 protein auxin response factor 19, putative, expressedAuxin_resp B3 no original description'	NON-PHOTOTROPHIC HYPOCOTYL (NPH4); CONTAINS InterPro DOMAIN/s: Aux/IAA-ARF-dimerisation (InterPro:IPR011525), Transcriptional factor B3 (InterPro:IPR003340), AUX/IAA protein (InterPro:IPR003311), Auxin response factor (InterPro:IPR010525); BEST Arabidopsis thaliana protein match is: auxin response factor 19 (TAIR:AT1G19220.1); Has 127290 Blast hits to 55954 proteins in 2093 species: Archae - 44; …
GRMZM2G028980	RNA.regulation of transcription.ARF, Auxin Response Factor family	ARF8,ATARF8	'highly similar to ( 708) AT1G30330 | Symbols: ARF6 | ARF6 (AUXIN RESPONSE FACTOR 6); transcription factor | chr1:10686125-10690036 REVERSEnearly identical (1311) loc_os02g06910 12002.m06038 protein auxin response factor 6, putative, expressedAuxin_resp B3 no original description'	auxin response factor 8 (ARF8); FUNCTIONS IN: sequence-specific DNA binding transcription factor activity; INVOLVED IN: flower development, response to auxin stimulus, fruit development, regulation of transcription, DNA-dependent; LOCATED IN: nucleus; EXPRESSED IN: 31 plant structures; EXPRESSED DURING: 13 growth stages; CONTAINS InterPro DOMAIN/s: Aux/IAA-ARF-dimerisation (InterPro:IPR011525), T…
GRMZM2G403620	RNA.regulation of transcription.MYB domain transcription factor family	AS1,ATMYB91,ATPHAN,MYB91	'weakly similar to ( 186) AT2G37630 | Symbols: ATPHAN, AS1, ATMYB91, MYB91 | AS1 (ASYMMETRIC LEAVES 1); DNA binding / protein homodimerization/ transcription factor | chr2:15781798-15782901 REVERSEvery weakly similar to ( 100) GAM1_ORYSA Transcription factor GAMYB (OsGAMyb) - Oryza sativa (Rice)weakly similar to ( 181) loc_os12g38400 12012.m26938 protein protein ASYMMETRIC LEAVES1, putative, expr…	ASYMMETRIC LEAVES 1 (AS1); CONTAINS InterPro DOMAIN/s: SANT, DNA-binding (InterPro:IPR001005), Homeodomain-like (InterPro:IPR009057), Myb, DNA-binding (InterPro:IPR014778), HTH transcriptional regulator, Myb-type, DNA-binding (InterPro:IPR017930), Homeodomain-related (InterPro:IPR012287), Myb transcription factor (InterPro:IPR015495); BEST Arabidopsis thaliana protein match is: myb domain protein…
GRMZM2G004161	protein.degradation.ubiquitin.E3.BTB/POZ Cullin3.BTB/POZ	ATBT2,BT2	'weakly similar to ( 197) AT5G63160 | Symbols: BT1 | BT1 (BTB AND TAZ DOMAIN PROTEIN 1); protein binding / transcription regulator | chr5:25333485-25335399 REVERSEmoderately similar to ( 283) loc_os01g68020 12001.m12906 protein protein binding protein, putative, expressed no original description'	BTB and TAZ domain protein 2 (BT2); CONTAINS InterPro DOMAIN/s: BTB/POZ (InterPro:IPR013069), Zinc finger, TAZ-type (InterPro:IPR000197), BTB/POZ fold (InterPro:IPR011333), Kelch related (InterPro:IPR013089), BTB/POZ-like (InterPro:IPR000210); BEST Arabidopsis thaliana protein match is: BTB and TAZ domain protein 1 (TAIR:AT5G63160.1); Has 1199 Blast hits to 1199 proteins in 89 species: Archae - 0…
GRMZM2G151227	secondary metabolism.flavonoids.chalcones	ATCHS,CHS,TT4	'highly similar to ( 666) AT5G13930 | Symbols: CHS, TT4, ATCHS | TT4 (TRANSPARENT TESTA 4); naringenin-chalcone synthase | chr5:4488762-4490035 FORWARDhighly similar to ( 761) CHS1_MAIZE Chalcone synthase WHP1 (EC 2.3.1.74) (Naringenin-chalcone synthase WHP1) (White pollen) - Zea mays (Maize)highly similar to ( 721) loc_os11g32650 12011.m07166 protein chalcone synthase, putative, expressedChal_st…	TRANSPARENT TESTA 4 (TT4); FUNCTIONS IN: naringenin-chalcone synthase activity; INVOLVED IN: in 11 processes; LOCATED IN: plant-type vacuole membrane, endoplasmic reticulum, nucleus; EXPRESSED IN: 22 plant structures; EXPRESSED DURING: 14 growth stages; CONTAINS InterPro DOMAIN/s: Chalcone/stilbene synthase, N-terminal (InterPro:IPR001099), Thiolase-like (InterPro:IPR016039), Polyketide synthase,…
GRMZM2G039577	protein.degradation.ubiquitin	ATMCB1,MBP1,MCB1,RPN10	'moderately similar to ( 262) AT4G38630 | Symbols: RPN10, MCB1, ATMCB1, MBP1 | RPN10 (REGULATORY PARTICLE NON-ATPASE 10); peptide receptor | chr4:18057357-18059459 REVERSEmoderately similar to ( 294) loc_os03g13970 12003.m34816 protein 26S proteasome non-ATPase regulatory subunit 4, putative, expressedVWA_26S_proteasome_subunit RPN10 no original description'	regulatory particle non-ATPase 10 (RPN10); FUNCTIONS IN: peptide receptor activity; INVOLVED IN: in 19 processes; LOCATED IN: cytosol, proteasome regulatory particle, base subcomplex, proteasome complex, nucleus, membrane; EXPRESSED IN: 24 plant structures; EXPRESSED DURING: 15 growth stages; CONTAINS InterPro DOMAIN/s: Ssl1-like (InterPro:IPR007198), Ubiquitin interacting motif (InterPro:IPR0039…
GRMZM2G050550	RNA.regulation of transcription.MYB domain transcription factor family	ATMYB44,ATMYBR1,MYB44,MYBR1	'weakly similar to ( 199) AT5G67300 | Symbols: ATMYBR1, ATMYB44, MYBR1 | MYBR1 (MYB DOMAIN PROTEIN R1); DNA binding / transcription factor | chr5:26854109-26855026 FORWARDweakly similar to ( 106) GAM1_ORYSA Transcription factor GAMYB (OsGAMyb) - Oryza sativa (Rice)moderately similar to ( 224) loc_os09g01960 12009.m03570 protein sucrose responsive element binding protein, putative, expressedREB1 n…	myb domain protein r1 (MYBR1); CONTAINS InterPro DOMAIN/s: SANT, DNA-binding (InterPro:IPR001005), Homeodomain-like (InterPro:IPR009057), Myb, DNA-binding (InterPro:IPR014778), HTH transcriptional regulator, Myb-type, DNA-binding (InterPro:IPR017930), Homeodomain-related (InterPro:IPR012287), Myb transcription factor (InterPro:IPR015495); BEST Arabidopsis thaliana protein match is: myb domain pro…
GRMZM2G145444	RNA.regulation of transcription.MYB domain transcription factor family	ATMYB44,ATMYBR1,MYB44,MYBR1	'weakly similar to ( 187) AT5G67300 | Symbols: ATMYBR1, ATMYB44, MYBR1 | MYBR1 (MYB DOMAIN PROTEIN R1); DNA binding / transcription factor | chr5:26854109-26855026 FORWARDweakly similar to ( 113) ODO1_PETHY ODORANT1 protein (MYB-like protein ODO1) - Petunia hybrida (Petunia)moderately similar to ( 347) loc_os02g09480 12002.m06245 protein MYB transcription factor TaMYB1, putative, expressedREB1 no…	myb domain protein r1 (MYBR1); CONTAINS InterPro DOMAIN/s: SANT, DNA-binding (InterPro:IPR001005), Homeodomain-like (InterPro:IPR009057), Myb, DNA-binding (InterPro:IPR014778), HTH transcriptional regulator, Myb-type, DNA-binding (InterPro:IPR017930), Homeodomain-related (InterPro:IPR012287), Myb transcription factor (InterPro:IPR015495); BEST Arabidopsis thaliana protein match is: myb domain pro…
GRMZM2G162434	RNA.regulation of transcription.MYB domain transcription factor family	AtMYB60,MYB60	'moderately similar to ( 241) AT1G08810 | Symbols: MYB60, AtMYB60 | MYB60 (myb domain protein 60); DNA binding / transcription factor | chr1:2819279-2820329 REVERSEweakly similar to ( 184) MYB4_ORYSA Myb-related protein Myb4 (OsMyb4) (Transcription factor RLTR1) - Oryza sativa (Rice)moderately similar to ( 251) loc_os12g03150 12012.m04313 protein MYB60, putative, expressedREB1 no original descrip…	myb domain protein 60 (MYB60); CONTAINS InterPro DOMAIN/s: SANT, DNA-binding (InterPro:IPR001005), Homeodomain-like (InterPro:IPR009057), Myb, DNA-binding (InterPro:IPR014778), HTH transcriptional regulator, Myb-type, DNA-binding (InterPro:IPR017930), Homeodomain-related (InterPro:IPR012287), Myb transcription factor (InterPro:IPR015495); BEST Arabidopsis thaliana protein match is: myb domain pro…
GRMZM2G074267	hormone metabolism.auxin.signal transduction	ATPIN1,PIN1	'highly similar to ( 776) AT1G73590 | Symbols: PIN1, ATPIN1 | PIN1 (PIN-FORMED 1); transporter | chr1:27659772-27662876 FORWARDnearly identical (1009) PIN1_ORYSA Auxin efflux carrier component 1 (OsPIN1) (Ethylene insensitive root 1 homolog) - Oryza sativa (Rice)nearly identical (1009) loc_os02g50960 12002.m33866 protein auxin efflux carrier component 1, putative, expressedMem_trans no original d…	PIN-FORMED 1 (PIN1); FUNCTIONS IN: transporter activity; INVOLVED IN: in 14 processes; LOCATED IN: apical part of cell, plasma membrane, membrane, basal plasma membrane, cytoplasm; EXPRESSED IN: 25 plant structures; EXPRESSED DURING: 13 growth stages; CONTAINS InterPro DOMAIN/s: Auxin efflux carrier, subgroup (InterPro:IPR014024), Auxin efflux carrier (InterPro:IPR004776); BEST Arabidopsis thalia…
GRMZM2G031311	cell wall.precursor synthesis.UXS	ATRHM1,RHM1,ROL1	'highly similar to ( 891) AT1G78570 | Symbols: RHM1, ROL1, ATRHM1 | RHM1 (RHAMNOSE BIOSYNTHESIS 1); UDP-L-rhamnose synthase/ UDP-glucose 4,6-dehydratase/ catalytic | chr1:29550110-29552207 FORWARDvery weakly similar to (96.3) ARAE3_ORYSA Probable UDP-arabinose 4-epimerase 3 (EC 5.1.3.5) (UDP-D-xylose 4-epimerase 3) (UDP-galactose 4-epimerase-like protein 3) (OsUEL-3) - Oryza sativa (Rice)highly s…	rhamnose biosynthesis 1 (RHM1); CONTAINS InterPro DOMAIN/s: NAD-dependent epimerase/dehydratase (InterPro:IPR001509), NAD(P)-binding domain (InterPro:IPR016040), dTDP-4-dehydrorhamnose reductase (InterPro:IPR005913); BEST Arabidopsis thaliana protein match is: rhamnose biosynthesis 3 (TAIR:AT3G14790.1); Has 54880 Blast hits to 54585 proteins in 3085 species: Archae - 917; Bacteria - 31981; Metazo…
GRMZM2G166767	cell wall.precursor synthesis.UDP-glucose 4,6-dehydratase	ATRHM1,RHM1,ROL1	'nearly identical (1201) AT1G78570 | Symbols: RHM1, ROL1, ATRHM1 | RHM1 (RHAMNOSE BIOSYNTHESIS 1); UDP-L-rhamnose synthase/ UDP-glucose 4,6-dehydratase/ catalytic | chr1:29550110-29552207 FORWARDweakly similar to ( 102) ARAE3_ORYSA Probable UDP-arabinose 4-epimerase 3 (EC 5.1.3.5) (UDP-D-xylose 4-epimerase 3) (UDP-galactose 4-epimerase-like protein 3) (OsUEL-3) - Oryza sativa (Rice)nearly identic…	rhamnose biosynthesis 1 (RHM1); CONTAINS InterPro DOMAIN/s: NAD-dependent epimerase/dehydratase (InterPro:IPR001509), NAD(P)-binding domain (InterPro:IPR016040), dTDP-4-dehydrorhamnose reductase (InterPro:IPR005913); BEST Arabidopsis thaliana protein match is: rhamnose biosynthesis 3 (TAIR:AT3G14790.1); Has 54880 Blast hits to 54585 proteins in 3085 species: Archae - 917; Bacteria - 31981; Metazo…
GRMZM2G159854	not assigned.unknown	AXR4,RGR,RGR1	'weakly similar to ( 128) AT1G54990 | Symbols: AXR4, RGR, RGR1 | AXR4 (AUXIN RESISTANT 4) | chr1:20511565-20513489 FORWARDmoderately similar to ( 260) loc_os11g34140 12011.m07272 protein expressed protein no original description'	AUXIN RESISTANT 4 (AXR4); FUNCTIONS IN: molecular_function unknown; INVOLVED IN: response to auxin stimulus, response to mechanical stimulus, auxin polar transport; LOCATED IN: mitochondrion, endoplasmic reticulum, plasma membrane; EXPRESSED IN: 27 plant structures; EXPRESSED DURING: 13 growth stages; Has 139 Blast hits to 139 proteins in 43 species: Archae - 0; Bacteria - 61; Metazoa - 0; Fungi …
GRMZM2G100020	not assigned.unknown	BRX,NLM9	'weakly similar to ( 125) AT2G35600 | Symbols: BRXL1, ATBRXL1 | BRXL1 (BREVIS RADIX LIKE 1) | chr2:14941092-14943281 REVERSEmoderately similar to ( 280) loc_os03g63650 12003.m11233 protein expressed protein no original description'	BREVIS RADIX (BRX); CONTAINS InterPro DOMAIN/s: Disease resistance/zinc finger/chromosome condensation-like region (InterPro:IPR013591); BEST Arabidopsis thaliana protein match is: BREVIS RADIX-like 1 (TAIR:AT2G35600.1); Has 707 Blast hits to 407 proteins in 27 species: Archae - 0; Bacteria - 0; Metazoa - 2; Fungi - 0; Plants - 705; Viruses - 0; Other Eukaryotes - 0 (source: NCBI BLink).
GRMZM2G004699	cell wall.modification	EXGT-A4,XTH5	'moderately similar to ( 457) AT5G13870 | Symbols: EXGT-A4 | EXGT-A4 (ENDOXYLOGLUCAN TRANSFERASE A4); hydrolase, acting on glycosyl bonds / hydrolase, hydrolyzing O-glycosyl compounds / xyloglucan:xyloglucosyl transferase | chr5:4475089-4476217 REVERSEhighly similar to ( 509) XTH_WHEAT Probable xyloglucan endotransglucosylase/hydrolase precursor (EC 2.4.1.207) - Triticum aestivum (Wheat)highly si…	xyloglucan endotransglucosylase/hydrolase 5 (XTH5); FUNCTIONS IN: hydrolase activity, acting on glycosyl bonds, hydrolase activity, hydrolyzing O-glycosyl compounds, xyloglucan:xyloglucosyl transferase activity; INVOLVED IN: carbohydrate metabolic process, cellular glucan metabolic process; LOCATED IN: endomembrane system, cell wall, apoplast; EXPRESSED IN: 16 plant structures; EXPRESSED DURING: …
GRMZM2G077356	RNA.regulation of transcription.Aux/IAA family	IAA16	'weakly similar to ( 167) AT3G04730 | Symbols: IAA16 | IAA16; transcription factor | chr3:1288993-1290415 REVERSEmoderately similar to ( 210) IAA13_ORYSA Auxin-responsive protein IAA13 (Indoleacetic acid-induced protein 13) - Oryza sativa (Rice)moderately similar to ( 210) loc_os03g53150 12003.m10289 protein OsIAA13 - Auxin-responsive Aux/IAA gene family member, expressedAUX_IAA no original descr…	indoleacetic acid-induced protein 16 (IAA16); FUNCTIONS IN: sequence-specific DNA binding transcription factor activity; INVOLVED IN: response to auxin stimulus; LOCATED IN: nucleus; EXPRESSED IN: 22 plant structures; EXPRESSED DURING: 13 growth stages; CONTAINS InterPro DOMAIN/s: Aux/IAA-ARF-dimerisation (InterPro:IPR011525), AUX/IAA protein (InterPro:IPR003311); BEST Arabidopsis thaliana protei…
GRMZM2G159285	RNA.regulation of transcription.Aux/IAA family	IAA16	'weakly similar to ( 170) AT3G23050 | Symbols: IAA7, AXR2 | IAA7 (INDOLE-3-ACETIC ACID 7); transcription factor | chr3:8194768-8196716 FORWARDweakly similar to ( 189) IAA13_ORYSA Auxin-responsive protein IAA13 (Indoleacetic acid-induced protein 13) - Oryza sativa (Rice)weakly similar to ( 189) loc_os03g53150 12003.m10289 protein OsIAA13 - Auxin-responsive Aux/IAA gene family member, expressedAUX_…	indoleacetic acid-induced protein 16 (IAA16); FUNCTIONS IN: sequence-specific DNA binding transcription factor activity; INVOLVED IN: response to auxin stimulus; LOCATED IN: nucleus; EXPRESSED IN: 22 plant structures; EXPRESSED DURING: 13 growth stages; CONTAINS InterPro DOMAIN/s: Aux/IAA-ARF-dimerisation (InterPro:IPR011525), AUX/IAA protein (InterPro:IPR003311); BEST Arabidopsis thaliana protei…
GRMZM2G079957	hormone metabolism.auxin.induced-regulated-responsive-activated	IAA3,SHY2	'very weakly similar to (82.0) IAA31_ORYSA Auxin-responsive protein IAA31 (Indoleacetic acid-induced protein 31) - Oryza sativa (Rice)very weakly similar to (82.0) loc_os12g40900 12012.m07873 protein OsIAA31 - Auxin-responsive Aux/IAA gene family member, expressedAUX_IAA no original description'	SHORT HYPOCOTYL 2 (SHY2); FUNCTIONS IN: sequence-specific DNA binding transcription factor activity; INVOLVED IN: response to auxin stimulus, response to cyclopentenone, response to brassinosteroid stimulus; LOCATED IN: nucleus; EXPRESSED IN: 22 plant structures; EXPRESSED DURING: 13 growth stages; CONTAINS InterPro DOMAIN/s: Aux/IAA-ARF-dimerisation (InterPro:IPR011525), AUX/IAA protein (InterPr…
GRMZM2G128421	hormone metabolism.auxin.induced-regulated-responsive-activated	IAA3,SHY2	'weakly similar to ( 107) IAA12_ORYSA Auxin-responsive protein IAA12 (Indoleacetic acid-induced protein 12) - Oryza sativa (Rice)weakly similar to ( 107) loc_os03g43410 12003.m09387 protein OsIAA12 - Auxin-responsive Aux/IAA gene family member, expressedAUX_IAA no original description'	SHORT HYPOCOTYL 2 (SHY2); FUNCTIONS IN: sequence-specific DNA binding transcription factor activity; INVOLVED IN: response to auxin stimulus, response to cyclopentenone, response to brassinosteroid stimulus; LOCATED IN: nucleus; EXPRESSED IN: 22 plant structures; EXPRESSED DURING: 13 growth stages; CONTAINS InterPro DOMAIN/s: Aux/IAA-ARF-dimerisation (InterPro:IPR011525), AUX/IAA protein (InterPr…
GRMZM2G152796	RNA.regulation of transcription.Aux/IAA family	IAA3,SHY2	'weakly similar to ( 108) AT4G29080 | Symbols: PAP2, IAA27 | PAP2 (PHYTOCHROME-ASSOCIATED PROTEIN 2); transcription factor | chr4:14323665-14325213 REVERSEweakly similar to ( 123) IAA24_ORYSA Auxin-responsive protein IAA24 (Indoleacetic acid-induced protein 24) - Oryza sativa (Rice)weakly similar to ( 123) loc_os07g08460 12007.m29084 protein OsIAA24 - Auxin-responsive Aux/IAA gene family member, …	SHORT HYPOCOTYL 2 (SHY2); FUNCTIONS IN: sequence-specific DNA binding transcription factor activity; INVOLVED IN: response to auxin stimulus, response to cyclopentenone, response to brassinosteroid stimulus; LOCATED IN: nucleus; EXPRESSED IN: 22 plant structures; EXPRESSED DURING: 13 growth stages; CONTAINS InterPro DOMAIN/s: Aux/IAA-ARF-dimerisation (InterPro:IPR011525), AUX/IAA protein (InterPr…
GRMZM2G167794	RNA.regulation of transcription.Aux/IAA family	IAA3,SHY2	'weakly similar to ( 149) AT1G04240 | Symbols: SHY2, IAA3 | SHY2 (SHORT HYPOCOTYL 2); transcription factor | chr1:1128564-1129319 REVERSEweakly similar to ( 191) IAA31_ORYSA Auxin-responsive protein IAA31 (Indoleacetic acid-induced protein 31) - Oryza sativa (Rice)weakly similar to ( 191) loc_os12g40900 12012.m07873 protein OsIAA31 - Auxin-responsive Aux/IAA gene family member, expressedAUX_IAA n…	SHORT HYPOCOTYL 2 (SHY2); FUNCTIONS IN: sequence-specific DNA binding transcription factor activity; INVOLVED IN: response to auxin stimulus, response to cyclopentenone, response to brassinosteroid stimulus; LOCATED IN: nucleus; EXPRESSED IN: 22 plant structures; EXPRESSED DURING: 13 growth stages; CONTAINS InterPro DOMAIN/s: Aux/IAA-ARF-dimerisation (InterPro:IPR011525), AUX/IAA protein (InterPr…
GRMZM2G366373	RNA.regulation of transcription.Aux/IAA family	IAA3,SHY2	'weakly similar to ( 125) AT1G04240 | Symbols: SHY2, IAA3 | SHY2 (SHORT HYPOCOTYL 2); transcription factor | chr1:1128564-1129319 REVERSEweakly similar to ( 171) IAA12_ORYSA Auxin-responsive protein IAA12 (Indoleacetic acid-induced protein 12) - Oryza sativa (Rice)weakly similar to ( 171) loc_os03g43410 12003.m09387 protein OsIAA12 - Auxin-responsive Aux/IAA gene family member, expressedAUX_IAA n…	SHORT HYPOCOTYL 2 (SHY2); FUNCTIONS IN: sequence-specific DNA binding transcription factor activity; INVOLVED IN: response to auxin stimulus, response to cyclopentenone, response to brassinosteroid stimulus; LOCATED IN: nucleus; EXPRESSED IN: 22 plant structures; EXPRESSED DURING: 13 growth stages; CONTAINS InterPro DOMAIN/s: Aux/IAA-ARF-dimerisation (InterPro:IPR011525), AUX/IAA protein (InterPr…
GRMZM2G143352	RNA.regulation of transcription.Aux/IAA family	IAA33	'very weakly similar to (97.4) AT5G57420 | Symbols: IAA33 | IAA33 (INDOLE-3-ACETIC ACID INDUCIBLE 33); transcription factor | chr5:23270024-23270959 FORWARDvery weakly similar to (88.2) loc_os04g55950 12004.m10486 protein expressed protein no original description'	indole-3-acetic acid inducible 33 (IAA33); FUNCTIONS IN: sequence-specific DNA binding transcription factor activity; INVOLVED IN: response to auxin stimulus; LOCATED IN: nucleus; EXPRESSED IN: 11 plant structures; EXPRESSED DURING: 4 anthesis, F mature embryo stage, petal differentiation and expansion stage, E expanded cotyledon stage, D bilateral stage; CONTAINS InterPro DOMAIN/s: Aux/IAA-ARF-d…
GRMZM2G045057	transport.amino acids	LAX2	'highly similar to ( 712) AT1G77690 | Symbols: LAX3 | LAX3 (LIKE AUX1 3); amino acid transmembrane transporter/ auxin influx transmembrane transporter/ transporter | chr1:29201232-29203317 REVERSEhighly similar to ( 702) LAX3_MEDTR Auxin transporter-like protein 3 (AUX1-like protein 3) (MtLAX3) - Medicago truncatula (Barrel medic)highly similar to ( 699) loc_os11g06820 12011.m04879 protein auxin …	like AUXIN RESISTANT 2 (LAX2); CONTAINS InterPro DOMAIN/s: Amino acid transporter, transmembrane (InterPro:IPR013057); BEST Arabidopsis thaliana protein match is: like AUX1 3 (TAIR:AT1G77690.1); Has 1017 Blast hits to 1012 proteins in 134 species: Archae - 0; Bacteria - 2; Metazoa - 94; Fungi - 224; Plants - 668; Viruses - 0; Other Eukaryotes - 29 (source: NCBI BLink).
GRMZM2G353076	RNA.regulation of transcription.zf-HD	MIF2	'very weakly similar to (85.5) AT1G14440 | Symbols: AtHB31 | AtHB31 (ARABIDOPSIS THALIANA HOMEOBOX PROTEIN 31); DNA binding / transcription factor | chr1:4939076-4940014 REVERSEvery weakly similar to (80.1) loc_os08g37400 12008.m07726 protein ZF-HD protein dimerisation region containing protein, expressedZF-HD_dimer no original description'	mini zinc finger 2 (MIF2); CONTAINS InterPro DOMAIN/s: ZF-HD homeobox protein, Cys/His-rich dimerisation domain (InterPro:IPR006456); BEST Arabidopsis thaliana protein match is: mini zinc finger (TAIR:AT1G18835.1); Has 35333 Blast hits to 34131 proteins in 2444 species: Archae - 798; Bacteria - 22429; Metazoa - 974; Fungi - 991; Plants - 531; Viruses - 0; Other Eukaryotes - 9610 (source: NCBI BLi…
GRMZM2G413006	cell wall.modification	TCH4,XTH22	'moderately similar to ( 383) AT5G57560 | Symbols: TCH4, XTH22 | TCH4 (Touch 4); hydrolase, acting on glycosyl bonds / xyloglucan:xyloglucosyl transferase | chr5:23307296-23308235 REVERSEmoderately similar to ( 349) BRU1_SOYBN Brassinosteroid-regulated protein BRU1 precursor - Glycine max (Soybean)moderately similar to ( 474) loc_os06g48160 12006.m09342 protein xyloglucan endotransglucosylase/hyd…	Touch 4 (TCH4); CONTAINS InterPro DOMAIN/s: Xyloglucan endotransglucosylase/hydrolase (InterPro:IPR016455), Xyloglucan endo-transglycosylase, C-terminal (InterPro:IPR010713), Concanavalin A-like lectin/glucanase, subgroup (InterPro:IPR013320), Concanavalin A-like lectin/glucanase (InterPro:IPR008985), Glycoside hydrolase, family 16 (InterPro:IPR000757), Glycoside hydrolase, family 16, active site…
GRMZM2G166944	cell wall.modification	XTH25,XTR3	'moderately similar to ( 402) AT5G57550 | Symbols: XTR3 | XTR3 (XYLOGLUCAN ENDOTRANSGLYCOSYLASE 3); hydrolase, acting on glycosyl bonds / xyloglucan:xyloglucosyl transferase | chr5:23305055-23306384 REVERSEmoderately similar to ( 353) BRU1_SOYBN Brassinosteroid-regulated protein BRU1 precursor - Glycine max (Soybean)moderately similar to ( 481) loc_os06g48200 12006.m09346 protein xyloglucan endot…	xyloglucan endotransglucosylase/hydrolase 25 (XTH25); FUNCTIONS IN: hydrolase activity, acting on glycosyl bonds, xyloglucan:xyloglucosyl transferase activity; INVOLVED IN: plant-type cell wall biogenesis; LOCATED IN: endomembrane system, cell wall, apoplast; EXPRESSED IN: 9 plant structures; EXPRESSED DURING: 8 growth stages; CONTAINS InterPro DOMAIN/s: Xyloglucan endotransglucosylase/hydrolase …

## Sheet: response to auxin stimulus_2
			Gene	Yu87-1_base	Yu87-1_middle	Yu87-1_tip	NIL_base	NIL_middle	nil_tip
GRMZM2G153233	RNA.regulation of transcription.ARF, Auxin Response Factor family	ARF16	ARF16-1	13.6403	0.930407	0.6985	23.3324	1.19581	1.34052
GRMZM2G159399	RNA.regulation of transcription.ARF, Auxin Response Factor family	ARF16	ARF16-2	77.7622	10.7766	7.87368	120.593	22.6373	25.6289
GRMZM2G035405	RNA.regulation of transcription.ARF, Auxin Response Factor family	ARF6	ARF6-1	11.424	0.997905	0.312141	16.4504	1.56873	0.34134
GRMZM2G078274	RNA.regulation of transcription.ARF, Auxin Response Factor family	ARF6	ARF6-2	58.4054	6.15961	1.6164	88.8687	8.04782	2.48933
GRMZM2G475882	RNA.regulation of transcription.ARF, Auxin Response Factor family	ARF6	ARF6-3	9.79591	0.522937	0.441616	11.2039	1.67653	0.720399
GRMZM2G102845	RNA.regulation of transcription.ARF, Auxin Response Factor family	ARF7,BIP,IAA21,IAA23,IAA25,MSG1,NPH4,TIR5	ARF7	2.70684	0	0	3.58865	0	0.238818
GRMZM2G028980	RNA.regulation of transcription.ARF, Auxin Response Factor family	ARF8,ATARF8	ARF8	3.3909	0.111114	0.367836	7.57813	1.18737	0
GRMZM2G077356	RNA.regulation of transcription.Aux/IAA family	IAA16	IAA16	37.7996	2.50091	2.17016	75.9041	11.4523	6.12489
GRMZM2G159285	RNA.regulation of transcription.Aux/IAA family	IAA16	IAA16	125.767	4.32894	2.96171	211.161	7.4623	2.69396
GRMZM2G079957	hormone metabolism.auxin.induced-regulated-responsive-activated	IAA3,SHY2	IAA3-1	12.0334	0.974661	1.41715	12.7417	3.18891	2.91687
GRMZM2G128421	hormone metabolism.auxin.induced-regulated-responsive-activated	IAA3,SHY2	IAA3-2	65.9211	1.58255	0.331102	52.1012	0.86562	0.773378
GRMZM2G152796	RNA.regulation of transcription.Aux/IAA family	IAA3,SHY2	IAA3-3	3.65616	0.111114	0.055257	3.95948	0.107794	0
GRMZM2G167794	RNA.regulation of transcription.Aux/IAA family	IAA3,SHY2	IAA3-4	285.565	34.2451	32.4863	291.663	69.1337	62.0304
GRMZM2G366373	RNA.regulation of transcription.Aux/IAA family	IAA3,SHY2	IAA3-5	84.1842	0.504045	0.845309	67.2575	1.02649	0.552338
GRMZM2G143352	RNA.regulation of transcription.Aux/IAA family	IAA33	IAA33	4.98618	0.130005	0	4.47872	0.43281	0.0527497
GRMZM2G074267	hormone metabolism.auxin.signal transduction	ATPIN1,PIN1	PIN1	62.0518	16.1674	3.81309	123.952	25.1299	9.23787

## Sheet: cell growth_1
Description: cell growth
Annotated/Total number in query list: 39/1347
Annotated/Total number in background/reference: 279/25864
Gene ID	mapman_category	arabi.symbol	mapman_DESCRIPTION	Tair10_ANN
GRMZM2G033649	transport.misc	0	'moderately similar to ( 380) AT4G09160 | Symbols: | SEC14 cytosolic factor family protein / phosphoglyceride transfer family protein | chr4:5839761-5842158 FORWARDhighly similar to ( 604) loc_os01g65380 12001.m12651 protein patellin-5, putative, expressedSEC14 SEC14 CRAL_TRIO no original description'	SEC14 cytosolic factor family protein / phosphoglyceride transfer family protein; FUNCTIONS IN: transporter activity; INVOLVED IN: transport; LOCATED IN: chloroplast; CONTAINS InterPro DOMAIN/s: Cellular retinaldehyde-binding/triple function, C-terminal (InterPro:IPR001251), Cellular retinaldehyde-binding/triple function, N-terminal (InterPro:IPR008273), GOLD (InterPro:IPR009038), Phosphatidylino…
GRMZM2G060947	cell.organisation	0	'highly similar to ( 698) AT3G27960 | Symbols: | kinesin light chain-related | chr3:10380513-10382593 REVERSEnearly identical (1100) loc_os02g47880 12002.m100334 protein kinesin light chain, putative, expressed no original description'	Tetratricopeptide repeat (TPR)-like superfamily protein; FUNCTIONS IN: binding; INVOLVED IN: pollen tube growth; LOCATED IN: plasma membrane; EXPRESSED IN: 24 plant structures; EXPRESSED DURING: 14 growth stages; CONTAINS InterPro DOMAIN/s: Tetratricopeptide TPR-1 (InterPro:IPR001440), Tetratricopeptide-like helical (InterPro:IPR011990), Tetratricopeptide repeat-containing (InterPro:IPR013026), T…
GRMZM2G116846	misc.peroxidases	0	'moderately similar to ( 340) AT2G38380 | Symbols: | peroxidase 22 (PER22) (P22) (PRXEA) / basic peroxidase E | chr2:16076443-16078314 FORWARDmoderately similar to ( 295) PER2_CUCSA Peroxidase 2 (EC 1.11.1.7) (CUP2) (Fragment) - Cucumis sativus (Cucumber)moderately similar to ( 484) loc_os03g13200 12003.m06766 protein peroxidase 53 precursor, putative, expressedsecretory_peroxidase plant_peroxida…	Peroxidase superfamily protein; FUNCTIONS IN: peroxidase activity, heme binding; INVOLVED IN: response to oxidative stress, oxidation reduction; LOCATED IN: plasma membrane; EXPRESSED IN: root, cultured cell; CONTAINS InterPro DOMAIN/s: Haem peroxidase (InterPro:IPR010255), Plant peroxidase (InterPro:IPR000823), Peroxidases heam-ligand binding site (InterPro:IPR019793), Haem peroxidase, plant/fun…
GRMZM2G127404	not assigned.unknown	0	'moderately similar to ( 314) AT1G64980 | Symbols: | unknown protein | chr1:24137840-24138619 REVERSEmoderately similar to ( 384) loc_os10g37230 12010.m06519 protein expressed protein no original description'	Nucleotide-diphospho-sugar transferases superfamily protein; LOCATED IN: cellular_component unknown; EXPRESSED IN: 23 plant structures; EXPRESSED DURING: 15 growth stages; Has 703 Blast hits to 703 proteins in 58 species: Archae - 0; Bacteria - 90; Metazoa - 0; Fungi - 0; Plants - 45; Viruses - 4; Other Eukaryotes - 564 (source: NCBI BLink).
GRMZM2G150893	misc.peroxidases	0	'moderately similar to ( 315) AT5G06730 | Symbols: | peroxidase, putative | chr5:2080207-2081621 REVERSEmoderately similar to ( 268) PER2_CUCSA Peroxidase 2 (EC 1.11.1.7) (CUP2) (Fragment) - Cucumis sativus (Cucumber)moderately similar to ( 454) loc_os10g02040 12010.m03627 protein peroxidase 54 precursor, putative, expressedsecretory_peroxidase plant_peroxidase peroxidase ascorbate_peroxidase no …	Peroxidase superfamily protein; FUNCTIONS IN: peroxidase activity, heme binding; INVOLVED IN: response to oxidative stress, oxidation reduction; LOCATED IN: plasma membrane; EXPRESSED IN: root, cultured cell; CONTAINS InterPro DOMAIN/s: Haem peroxidase (InterPro:IPR010255), Plant peroxidase (InterPro:IPR000823), Peroxidases heam-ligand binding site (InterPro:IPR019793), Haem peroxidase, plant/fun…
GRMZM5G876303	misc.UDP glucosyl and glucoronyl transferases	0	'highly similar to ( 626) AT5G07720 | Symbols: | galactosyl transferase GMA12/MNN10 family protein | chr5:2455757-2457130 FORWARDhighly similar to ( 814) loc_os02g32750 12002.m100223 protein glycosyltransferase 5, putative, expressedGlyco_transf_34 no original description'	Galactosyl transferase GMA12/MNN10 family protein; FUNCTIONS IN: transferase activity, transferring glycosyl groups, transferase activity; INVOLVED IN: biological_process unknown; LOCATED IN: integral to membrane; EXPRESSED IN: 18 plant structures; EXPRESSED DURING: 9 growth stages; CONTAINS InterPro DOMAIN/s: Galactosyl transferase (InterPro:IPR008630); BEST Arabidopsis thaliana protein match is…
GRMZM2G103559	protein.postranslational modification	ABR,PID	'moderately similar to ( 358) AT2G34650 | Symbols: PID, ABR | PID (PINOID); kinase/ protein kinase/ protein serine/threonine kinase | chr2:14589934-14591557 REVERSEmoderately similar to ( 299) G11A_ORYSA Protein kinase G11A (EC 2.7.11.1) - Oryza sativa (Rice)moderately similar to ( 461) loc_os03g44020 12003.m09444 protein protein kinase G11A, putative, expressedS_TKc S_TKc Pkinase SPS1 Pkinase_Ty…	PINOID (PID); CONTAINS InterPro DOMAIN/s: Protein kinase, catalytic domain (InterPro:IPR000719), Serine/threonine-protein kinase domain (InterPro:IPR002290), Serine/threonine-protein kinase-like domain (InterPro:IPR017442), Protein kinase-like domain (InterPro:IPR011009), Serine/threonine-protein kinase, active site (InterPro:IPR008271); BEST Arabidopsis thaliana protein match is: D6 protein kina…
GRMZM2G133282	not assigned.no ontology.armadillo/beta-catenin repeat family protein	ARO1	'highly similar to ( 768) AT4G34940 | Symbols: ARO1 | ARO1 (ARMADILLO REPEAT ONLY 1); binding | chr4:16639760-16641754 FORWARDnearly identical (1073) loc_os09g36550 12009.m06604 protein armadillo/beta-catenin-like repeat family protein, expressed no original description'	armadillo repeat only 1 (ARO1); FUNCTIONS IN: binding; INVOLVED IN: pollen tube growth, actin cytoskeleton organization; LOCATED IN: nucleus, cytoplasm; EXPRESSED IN: 15 plant structures; EXPRESSED DURING: 6 growth stages; CONTAINS InterPro DOMAIN/s: Armadillo-like helical (InterPro:IPR011989), Armadillo (InterPro:IPR000225), Armadillo-type fold (InterPro:IPR016024); BEST Arabidopsis thaliana pro…
GRMZM2G042756	RNA.regulation of transcription.AP2/EREBP, APETALA2/Ethylene-responsive element binding protein family	ATCBF2,CBF2,DREB1C,FTQ4	'weakly similar to ( 123) AT5G51990 | Symbols: CBF4, DREB1D | CBF4 (C- REPEAT-BINDING FACTOR 4); DNA binding / transcription activator/ transcription factor | chr5:21117113-21117787 REVERSEmoderately similar to ( 247) loc_os04g48350 12004.m09771 protein dehydration-responsive element-binding protein 1D, putative, expressedAP2 AP2 no original description'	C-repeat/DRE binding factor 2 (CBF2); CONTAINS InterPro DOMAIN/s: DNA-binding, integrase-type (InterPro:IPR016177), Pathogenesis-related transcriptional factor/ERF, DNA-binding (InterPro:IPR001471); BEST Arabidopsis thaliana protein match is: C-repeat/DRE binding factor 1 (TAIR:AT4G25490.1); Has 30201 Blast hits to 17322 proteins in 780 species: Archae - 12; Bacteria - 1396; Metazoa - 17338; Fung…
GRMZM2G168364	stress.biotic	ATCTL1,CTL1,ELP,ELP1,ERH2,HOT2,POM1	'moderately similar to ( 446) AT1G05850 | Symbols: POM1, ERH2, ELP1, CTL1, ELP, HOT2, ATCTL1 | POM1 (POM-POM1); chitinase | chr1:1766833-1768117 REVERSEweakly similar to ( 184) CHI1_GOSHI Endochitinase 1 precursor (EC 3.2.1.14) - Gossypium hirsutum (Upland cotton)highly similar to ( 590) loc_os09g32080 12009.m060024 protein endochitinase A2 precursor, putative, expressedchitinase_glyco_hydro_19 G…	POM-POM1 (POM1); FUNCTIONS IN: chitinase activity; INVOLVED IN: in 9 processes; LOCATED IN: endomembrane system; EXPRESSED IN: 25 plant structures; EXPRESSED DURING: 13 growth stages; CONTAINS InterPro DOMAIN/s: Glycoside hydrolase, family 19 (InterPro:IPR016283), Glycoside hydrolase, family 19, catalytic (InterPro:IPR000726); BEST Arabidopsis thaliana protein match is: chitinase-like protein 2 (…
GRMZM2G301934	not assigned.no ontology	AtCXE18,CXE18	'moderately similar to ( 264) AT5G23530 | Symbols: AtCXE18 | AtCXE18 (Arabidopsis thaliana carboxyesterase 18); carboxylesterase | chr5:7933366-7934373 REVERSEweakly similar to ( 172) GID1_ORYSA Gibberellin receptor GID1 (EC 3.-.-.-) (Gibberellin-insensitive dwarf protein 1) (Protein GIBBERELLIN INSENSITIVE DWARF1) - Oryza sativa (Rice)moderately similar to ( 432) loc_os07g44910 12007.m079767 pro…	carboxyesterase 18 (CXE18); CONTAINS InterPro DOMAIN/s: Alpha/beta hydrolase fold-3 (InterPro:IPR013094); BEST Arabidopsis thaliana protein match is: alpha/beta-Hydrolases superfamily protein (TAIR:AT5G27320.1); Has 1807 Blast hits to 1807 proteins in 277 species: Archae - 0; Bacteria - 0; Metazoa - 736; Fungi - 347; Plants - 385; Viruses - 0; Other Eukaryotes - 339 (source: NCBI BLink).
GRMZM2G368799	minor CHO metabolism.myo-inositol.InsP-Kinases	ATIPK2BETA,IPK2B,IPK2BETA	'moderately similar to ( 261) AT5G61760 | Symbols: ATIPK2BETA, IPK2B, IPK2BETA | ATIPK2BETA; inositol or phosphatidylinositol kinase/ inositol trisphosphate 6-kinase | chr5:24813916-24814818 REVERSEmoderately similar to ( 381) loc_os02g32370 12002.m08330 protein inositol hexaphosphate kinase, putative, expressedIPK no original description'	inositol polyphosphate kinase 2 beta (IPK2BETA); CONTAINS InterPro DOMAIN/s: Inositol polyphosphate kinase (InterPro:IPR005522); BEST Arabidopsis thaliana protein match is: inositol polyphosphate kinase 2 alpha (TAIR:AT5G07370.4); Has 1807 Blast hits to 1807 proteins in 277 species: Archae - 0; Bacteria - 0; Metazoa - 736; Fungi - 347; Plants - 385; Viruses - 0; Other Eukaryotes - 339 (source: NC…
GRMZM2G039577	protein.degradation.ubiquitin	ATMCB1,MBP1,MCB1,RPN10	'moderately similar to ( 262) AT4G38630 | Symbols: RPN10, MCB1, ATMCB1, MBP1 | RPN10 (REGULATORY PARTICLE NON-ATPASE 10); peptide receptor | chr4:18057357-18059459 REVERSEmoderately similar to ( 294) loc_os03g13970 12003.m34816 protein 26S proteasome non-ATPase regulatory subunit 4, putative, expressedVWA_26S_proteasome_subunit RPN10 no original description'	regulatory particle non-ATPase 10 (RPN10); FUNCTIONS IN: peptide receptor activity; INVOLVED IN: in 19 processes; LOCATED IN: cytosol, proteasome regulatory particle, base subcomplex, proteasome complex, nucleus, membrane; EXPRESSED IN: 24 plant structures; EXPRESSED DURING: 15 growth stages; CONTAINS InterPro DOMAIN/s: Ssl1-like (InterPro:IPR007198), Ubiquitin interacting motif (InterPro:IPR0039…
GRMZM2G088765	misc.peroxidases	ATPA2,PA2	'moderately similar to ( 311) AT2G38380 | Symbols: | peroxidase 22 (PER22) (P22) (PRXEA) / basic peroxidase E | chr2:16076443-16078314 FORWARDmoderately similar to ( 269) PER2_CUCSA Peroxidase 2 (EC 1.11.1.7) (CUP2) (Fragment) - Cucumis sativus (Cucumber)moderately similar to ( 485) loc_os10g02040 12010.m03627 protein peroxidase 54 precursor, putative, expressedsecretory_peroxidase plant_peroxida…	peroxidase 2 (PA2); FUNCTIONS IN: peroxidase activity, heme binding; INVOLVED IN: oxidation reduction, response to oxidative stress; LOCATED IN: endomembrane system; EXPRESSED IN: 21 plant structures; EXPRESSED DURING: 11 growth stages; CONTAINS InterPro DOMAIN/s: Haem peroxidase (InterPro:IPR010255), Plant peroxidase (InterPro:IPR000823), Peroxidases heam-ligand binding site (InterPro:IPR019793)…
GRMZM2G157147	signalling.phosphinositides.phosphatidylinositol-4-phosphate 5-kinase	ATPIP5K1,ATPIPK1,PIP5K1	'highly similar to ( 892) AT1G21980 | Symbols: ATPIP5K1, ATPIPK1 | ATPIP5K1 (PHOSPHATIDYLINOSITOL-4-PHOSPHATE 5-KINASE 1); 1-phosphatidylinositol-4-phosphate 5-kinase/ actin filament binding / actin monomer binding / phosphatidylinositol phosphate kinase | chr1:7735053-7738309 FORWARDmoderately similar to ( 382) PI5K1_ORYSA Phosphatidylinositol-4-phosphate 5-kinase 1 precursor (EC 2.7.1.68) (1-ph…	phosphatidylinositol-4-phosphate 5-kinase 1 (PIP5K1); CONTAINS InterPro DOMAIN/s: Phosphatidylinositol-4-phosphate 5-kinase, core, subgroup (InterPro:IPR016034), Phosphatidylinositol-4-phosphate 5-kinase, plant (InterPro:IPR017163), MORN motif (InterPro:IPR003409), Phosphatidylinositol-4-phosphate 5-kinase, core (InterPro:IPR002498); BEST Arabidopsis thaliana protein match is: phosphatidylinosito…
GRMZM2G020484	transport.peptides and oligopeptides	ATPTR1,PTR1	'highly similar to ( 784) AT3G54140 | Symbols: ATPTR1, PTR1 | PTR1 (PEPTIDE TRANSPORTER 1); dipeptide transporter/ transporter/ tripeptide transporter | chr3:20045885-20048154 REVERSEhighly similar to ( 932) loc_os01g04950 12001.m42857 protein peptide transporter PTR2, putative, expressedPTR2 PTR2 no original description'	peptide transporter 1 (PTR1); FUNCTIONS IN: dipeptide transporter activity, tripeptide transporter activity, transporter activity; INVOLVED IN: dipeptide transport, oligopeptide transport, nitrogen compound metabolic process, tripeptide transport; LOCATED IN: plasma membrane, membrane; EXPRESSED IN: 40 plant structures; EXPRESSED DURING: 10 growth stages; CONTAINS InterPro DOMAIN/s: PTR2 family p…
GRMZM2G158679	signalling.G-proteins	ATROPGEF1,ROPGEF1	'highly similar to ( 595) AT4G38430 | Symbols: ATROPGEF1, ROPGEF1 | ROPGEF1; Rho guanyl-nucleotide exchange factor/ protein binding | chr4:17986643-17988659 FORWARDhighly similar to ( 867) loc_os09g37270 12009.m22184 protein pollen-specific kinase partner protein, putative, expressedPRONE no original description'	rho guanyl-nucleotide exchange factor 1 (ROPGEF1); CONTAINS InterPro DOMAIN/s: Rop nucleotide exchanger, PRONE (InterPro:IPR005512); BEST Arabidopsis thaliana protein match is: RHO guanyl-nucleotide exchange factor 7 (TAIR:AT5G02010.1); Has 308 Blast hits to 304 proteins in 16 species: Archae - 0; Bacteria - 0; Metazoa - 0; Fungi - 0; Plants - 308; Viruses - 0; Other Eukaryotes - 0 (source: NCBI …
GRMZM2G359664	signalling.G-proteins	ATROPGEF12,MEE64,ROPGEF12	'moderately similar to ( 469) AT1G79860 | Symbols: ATROPGEF12, ROPGEF12, MEE64 | ROPGEF12 (RHO GUANYL-NUCLEOTIDE EXCHANGE FACTOR 12); Rho guanyl-nucleotide exchange factor | chr1:30042172-30044092 REVERSEhighly similar to ( 674) loc_os05g48640 12005.m08935 protein pollen-specific kinase partner protein, putative, expressedPRONE no original description'	RHO guanyl-nucleotide exchange factor 12 (ROPGEF12); CONTAINS InterPro DOMAIN/s: Rop nucleotide exchanger, PRONE (InterPro:IPR005512); BEST Arabidopsis thaliana protein match is: RHO guanyl-nucleotide exchange factor 11 (TAIR:AT1G52240.1); Has 305 Blast hits to 303 proteins in 16 species: Archae - 0; Bacteria - 0; Metazoa - 0; Fungi - 0; Plants - 305; Viruses - 0; Other Eukaryotes - 0 (source: NC…
GRMZM2G377215	cell wall.cellulose synthesis.COBRA	ATSEB1,COBL7,SEB1	'highly similar to ( 651) AT4G16120 | Symbols: ATSEB1, COBL7, SEB1 | COBL7 (COBRA-LIKE 7) | chr4:9116591-9119138 REVERSEweakly similar to ( 154) COBL1_ORYSA COBRA-like 1 protein precursor (BRITTLE CULM1-like 6 protein) - Oryza sativa (Rice)nearly identical (1105) loc_os03g18910 12003.m07310 protein COBRA-like protein 7 precursor, putative, expressedPhytochel_synth no original description'	COBRA-like protein-7 precursor (COBL7); FUNCTIONS IN: molecular_function unknown; INVOLVED IN: biological_process unknown; LOCATED IN: anchored to plasma membrane, Golgi apparatus, anchored to membrane; EXPRESSED IN: 25 plant structures; EXPRESSED DURING: 13 growth stages; CONTAINS InterPro DOMAIN/s: Glycosyl-phosphatidyl inositol-anchored, plant (InterPro:IPR006918); BEST Arabidopsis thaliana pr…
GRMZM2G115762	misc.UDP glucosyl and glucoronyl transferases	ATXT1,XT1,XXT1	'highly similar to ( 672) AT4G02500 | Symbols: ATXT2, XXT2, XT2 | XT2 (UDP-XYLOSYLTRANSFERASE 2); UDP-xylosyltransferase/ transferase/ transferase, transferring glycosyl groups / xyloglucan 6-xylosyltransferase | chr4:1101638-1103345 FORWARDhighly similar to ( 749) loc_os03g18820 12003.m101316 protein glycosyltransferase 5, putative, expressedGlyco_transf_34 no original description'	xylosyltransferase 1 (XT1); FUNCTIONS IN: xyloglucan 6-xylosyltransferase activity, UDP-xylosyltransferase activity, transferase activity, transferring glycosyl groups, transferase activity; INVOLVED IN: polysaccharide biosynthetic process, xyloglucan biosynthetic process, root hair elongation; LOCATED IN: mitochondrion, integral to membrane; EXPRESSED IN: 24 plant structures; EXPRESSED DURING: 1…
GRMZM2G057000	hormone metabolism.brassinosteroid.synthesis-degradation.sterols.DWF1	CBB1,DIM,DIM1,DWF1,EVE1	'highly similar to ( 924) AT3G19820 | Symbols: DWF1, DIM, EVE1, DIM1, CBB1 | DWF1 (DWARF 1); calmodulin binding / catalytic | chr3:6879835-6881616 REVERSEhighly similar to ( 917) DIM_PEA Cell elongation protein diminuto - Pisum sativum (Garden pea)nearly identical (1107) loc_os10g25780 12010.m21783 protein cell elongation protein diminuto, putative, expressedGlcD no original description'	DWARF 1 (DWF1); FUNCTIONS IN: calmodulin binding, catalytic activity; INVOLVED IN: response to light stimulus, steroid biosynthetic process, unidimensional cell growth, brassinosteroid biosynthetic process; LOCATED IN: integral to membrane, plasma membrane, vacuole, membrane; EXPRESSED IN: 25 plant structures; EXPRESSED DURING: 14 growth stages; CONTAINS InterPro DOMAIN/s: FAD-linked oxidase, FAD…
GRMZM2G113137	cell wall.cellulose synthesis.cellulose synthase	CESA6,E112,IXR2,PRC1	'nearly identical (1559) AT5G64740 | Symbols: CESA6, IXR2, E112, PRC1 | CESA6 (CELLULOSE SYNTHASE 6); cellulose synthase/ transferase, transferring glycosyl groups | chr5:25881555-25886333 FORWARDnearly identical (2055) loc_os03g62090 12003.m11087 protein CESA5 - cellulose synthase, expressedCellulose_synt no original description'	cellulose synthase 6 (CESA6); FUNCTIONS IN: cellulose synthase activity, transferase activity, transferring glycosyl groups; INVOLVED IN: in 6 processes; LOCATED IN: cortical microtubule, transverse to long axis, Golgi apparatus, cellulose synthase complex, plasma membrane, membrane; EXPRESSED IN: 25 plant structures; EXPRESSED DURING: 15 growth stages; CONTAINS InterPro DOMAIN/s: Cellulose synth…
GRMZM2G071970	cell wall.cellulose synthesis.COBRA	COB	'highly similar to ( 651) AT5G60920 | Symbols: COB | COB (COBRA) | chr5:24511466-24513932 REVERSEhighly similar to ( 790) COBL3_ORYSA COBRA-like 3 protein precursor (BRITTLE CULM1-like 4 protein) - Oryza sativa (Rice)highly similar to ( 790) loc_os05g32110 12005.m083711 protein COBRA-like protein 4 precursor, putative, expressedPhytochel_synth no original description'	COBRA (COB); FUNCTIONS IN: molecular_function unknown; INVOLVED IN: response to salt stress, multidimensional cell growth, cellulose microfibril organization; LOCATED IN: in 6 components; EXPRESSED IN: 23 plant structures; EXPRESSED DURING: 13 growth stages; CONTAINS InterPro DOMAIN/s: Glycosyl-phosphatidyl inositol-anchored, plant (InterPro:IPR006918), COBRA-like (InterPro:IPR017391); BEST Arabi…
GRMZM5G826714	cell wall.cellulose synthesis.COBRA	COB	'highly similar to ( 642) AT5G60920 | Symbols: COB | COB (COBRA) | chr5:24511466-24513932 REVERSEhighly similar to ( 756) COBL3_ORYSA COBRA-like 3 protein precursor (BRITTLE CULM1-like 4 protein) - Oryza sativa (Rice)highly similar to ( 756) loc_os05g32110 12005.m083711 protein COBRA-like protein 4 precursor, putative, expressedPhytochel_synth no original description'	COBRA (COB); FUNCTIONS IN: molecular_function unknown; INVOLVED IN: response to salt stress, multidimensional cell growth, cellulose microfibril organization; LOCATED IN: in 6 components; EXPRESSED IN: 23 plant structures; EXPRESSED DURING: 13 growth stages; CONTAINS InterPro DOMAIN/s: Glycosyl-phosphatidyl inositol-anchored, plant (InterPro:IPR006918), COBRA-like (InterPro:IPR017391); BEST Arabi…
GRMZM2G126682	hormone metabolism.brassinosteroid.synthesis-degradation.sterols.SMT2	CVP1,FRL1,SMT2	'highly similar to ( 555) AT1G20330 | Symbols: SMT2, CVP1, FRL1 | SMT2 (STEROL METHYLTRANSFERASE 2); S-adenosylmethionine-dependent methyltransferase | chr1:7038968-7040053 REVERSEhighly similar to ( 691) SMT2_ORYSA 24-methylenesterol C-methyltransferase 2 (EC 2.1.1.143) (24-sterol C-methyltransferase 2) (Sterol-C-methyltransferase 2) - Oryza sativa (Rice)highly similar to ( 691) loc_os03g04340 1…	sterol methyltransferase 2 (SMT2); FUNCTIONS IN: S-adenosylmethionine-dependent methyltransferase activity; INVOLVED IN: xylem and phloem pattern formation, negative regulation of DNA endoreduplication, multidimensional cell growth, sterol biosynthetic process, pattern specification process; LOCATED IN: endoplasmic reticulum; EXPRESSED IN: 30 plant structures; EXPRESSED DURING: 14 growth stages; …
GRMZM2G463904	signalling.receptor kinases.leucine rich repeat XI	ER,QRP1	'highly similar to ( 875) AT2G26330 | Symbols: ER, QRP1 | ER (ERECTA); transmembrane receptor protein kinase | chr2:11208367-11213895 REVERSEmoderately similar to ( 321) RPK1_IPONI Receptor-like protein kinase precursor (EC 2.7.11.1) - Ipomoea nil (Japanese morning glory) (Pharbitis nil)nearly identical (1001) loc_os06g10230 12006.m32010 protein receptor-like protein kinase 5 precursor, putative,…	ERECTA (ER); CONTAINS InterPro DOMAIN/s: Protein kinase, ATP binding site (InterPro:IPR017441), Protein kinase, catalytic domain (InterPro:IPR000719), Leucine-rich repeat-containing N-terminal domain, type 2 (InterPro:IPR013210), Leucine-rich repeat (InterPro:IPR001611), Serine/threonine-protein kinase-like domain (InterPro:IPR017442), Protein kinase-like domain (InterPro:IPR011009), Serine/threo…
GRMZM5G809695	signalling.receptor kinases.leucine rich repeat XI	ER,QRP1	'nearly identical (1322) AT2G26330 | Symbols: ER, QRP1 | ER (ERECTA); transmembrane receptor protein kinase | chr2:11208367-11213895 REVERSEmoderately similar to ( 384) PSKR_DAUCA Phytosulfokine receptor precursor (EC 2.7.11.1) (Phytosulfokine LRR receptor kinase) - Daucus carota (Carrot)nearly identical (1589) loc_os06g10230 12006.m32010 protein receptor-like protein kinase 5 precursor, putative…	ERECTA (ER); CONTAINS InterPro DOMAIN/s: Protein kinase, ATP binding site (InterPro:IPR017441), Protein kinase, catalytic domain (InterPro:IPR000719), Leucine-rich repeat-containing N-terminal domain, type 2 (InterPro:IPR013210), Leucine-rich repeat (InterPro:IPR001611), Serine/threonine-protein kinase-like domain (InterPro:IPR017442), Protein kinase-like domain (InterPro:IPR011009), Serine/threo…
GRMZM2G004699	cell wall.modification	EXGT-A4,XTH5	'moderately similar to ( 457) AT5G13870 | Symbols: EXGT-A4 | EXGT-A4 (ENDOXYLOGLUCAN TRANSFERASE A4); hydrolase, acting on glycosyl bonds / hydrolase, hydrolyzing O-glycosyl compounds / xyloglucan:xyloglucosyl transferase | chr5:4475089-4476217 REVERSEhighly similar to ( 509) XTH_WHEAT Probable xyloglucan endotransglucosylase/hydrolase precursor (EC 2.4.1.207) - Triticum aestivum (Wheat)highly si…	xyloglucan endotransglucosylase/hydrolase 5 (XTH5); FUNCTIONS IN: hydrolase activity, acting on glycosyl bonds, hydrolase activity, hydrolyzing O-glycosyl compounds, xyloglucan:xyloglucosyl transferase activity; INVOLVED IN: carbohydrate metabolic process, cellular glucan metabolic process; LOCATED IN: endomembrane system, cell wall, apoplast; EXPRESSED IN: 16 plant structures; EXPRESSED DURING: …
GRMZM2G479243	signalling.receptor kinases.leucine rich repeat XI	FEI1	'highly similar to ( 790) AT1G31420 | Symbols: FEI1 | FEI1 (FEI 1); ATP binding / kinase/ protein serine/threonine kinase | chr1:11250360-11253516 FORWARDmoderately similar to ( 303) PSKR_DAUCA Phytosulfokine receptor precursor (EC 2.7.11.1) (Phytosulfokine LRR receptor kinase) - Daucus carota (Carrot)nearly identical (1011) loc_os03g16010 12003.m07038 protein BRASSINOSTEROID INSENSITIVE 1-associ…	FEI 1 (FEI1); FUNCTIONS IN: protein serine/threonine kinase activity, kinase activity, ATP binding; INVOLVED IN: protein amino acid phosphorylation, transmembrane receptor protein tyrosine kinase signaling pathway, plant-type cell wall organization, unidimensional cell growth; LOCATED IN: endomembrane system; EXPRESSED IN: 23 plant structures; EXPRESSED DURING: 13 growth stages; CONTAINS InterPro…
GRMZM5G886952	signalling.receptor kinases.leucine rich repeat XI	FEI1	'highly similar to ( 830) AT1G31420 | Symbols: FEI1 | FEI1 (FEI 1); ATP binding / kinase/ protein serine/threonine kinase | chr1:11250360-11253516 FORWARDmoderately similar to ( 319) PSKR_DAUCA Phytosulfokine receptor precursor (EC 2.7.11.1) (Phytosulfokine LRR receptor kinase) - Daucus carota (Carrot)nearly identical (1061) loc_os03g16010 12003.m07038 protein BRASSINOSTEROID INSENSITIVE 1-associ…	FEI 1 (FEI1); FUNCTIONS IN: protein serine/threonine kinase activity, kinase activity, ATP binding; INVOLVED IN: protein amino acid phosphorylation, transmembrane receptor protein tyrosine kinase signaling pathway, plant-type cell wall organization, unidimensional cell growth; LOCATED IN: endomembrane system; EXPRESSED IN: 23 plant structures; EXPRESSED DURING: 13 growth stages; CONTAINS InterPro…
GRMZM2G113506	misc.UDP glucosyl and glucoronyl transferases	GAUT14	'highly similar to ( 561) AT5G15470 | Symbols: GAUT14 | GAUT14 (Galacturonosyltransferase 14); polygalacturonate 4-alpha-galacturonosyltransferase/ transferase, transferring glycosyl groups / transferase, transferring hexosyl groups | chr5:5021433-5024168 REVERSEhighly similar to ( 768) loc_os03g11330 12003.m06584 protein transferase, transferring glycosyl groups, putative, expressedGlyco_transf_…	galacturonosyltransferase 14 (GAUT14); CONTAINS InterPro DOMAIN/s: Glycosyl transferase, family 8 (InterPro:IPR002495); BEST Arabidopsis thaliana protein match is: galacturonosyltransferase 13 (TAIR:AT3G01040.2); Has 1751 Blast hits to 1745 proteins in 385 species: Archae - 0; Bacteria - 750; Metazoa - 147; Fungi - 0; Plants - 822; Viruses - 2; Other Eukaryotes - 30 (source: NCBI BLink).
GRMZM2G018416	lipid metabolism.lipid degradation.lysophospholipases.glycerophosphodiester phosphodiesterase	GPDL2,MRH5,SHV3	'highly similar to ( 679) AT4G26690 | Symbols: SHV3, MRH5, GPDL2 | SHV3 (SHAVEN 3); glycerophosphodiester phosphodiesterase/ kinase | chr4:13456793-13459890 REVERSEnearly identical (1062) loc_os02g37590 12002.m08847 protein glycerophosphoryl diester phosphodiesterase family protein, putative, expressedGDPD UgpQ no original description'	SHAVEN 3 (SHV3); FUNCTIONS IN: glycerophosphodiester phosphodiesterase activity, kinase activity; INVOLVED IN: in 8 processes; LOCATED IN: anchored to plasma membrane, plasma membrane, anchored to membrane, plant-type cell wall; EXPRESSED IN: 28 plant structures; EXPRESSED DURING: 13 growth stages; CONTAINS InterPro DOMAIN/s: PLC-like phosphodiesterase, TIM beta/alpha-barrel domain (InterPro:IPR0…
GRMZM2G081515	not assigned.unknown	LSH6	'weakly similar to ( 199) AT2G31160 | Symbols: LSH3 | LSH3 (LIGHT SENSITIVE HYPOCOTYLS 3) | chr2:13277903-13278562 FORWARDweakly similar to ( 199) loc_os04g43580 12004.m101585 protein expressed proteinDUF640 no original description'	LIGHT SENSITIVE HYPOCOTYLS 6 (LSH6); CONTAINS InterPro DOMAIN/s: Protein of unknown function DUF640 (InterPro:IPR006936); BEST Arabidopsis thaliana protein match is: Protein of unknown function (DUF640) (TAIR:AT5G58500.1); Has 311 Blast hits to 311 proteins in 18 species: Archae - 0; Bacteria - 0; Metazoa - 14; Fungi - 0; Plants - 297; Viruses - 0; Other Eukaryotes - 0 (source: NCBI BLink).
GRMZM2G084014	RNA.regulation of transcription.C2H2 zinc finger family	NTT,WIP2	'moderately similar to ( 322) AT3G57670 | Symbols: NTT | NTT (NO TRANSMITTING TRACT); nucleic acid binding / transcription factor/ zinc ion binding | chr3:21370936-21373121 FORWARDmoderately similar to ( 343) loc_os08g39390 12008.m07920 protein zinc finger protein, putative, expressed no original description'	NO TRANSMITTING TRACT (NTT); CONTAINS InterPro DOMAIN/s: Zinc finger, C2H2-like (InterPro:IPR015880), Zinc finger, C2H2-type (InterPro:IPR007087); BEST Arabidopsis thaliana protein match is: WIP domain protein 4 (TAIR:AT3G20880.1); Has 16303 Blast hits to 11155 proteins in 263 species: Archae - 2; Bacteria - 36; Metazoa - 14565; Fungi - 231; Plants - 853; Viruses - 60; Other Eukaryotes - 556 (sou…
GRMZM2G049693	misc.oxidases - copper, flavone etc	SKU5	'highly similar to ( 784) AT4G12420 | Symbols: SKU5 | SKU5; copper ion binding / oxidoreductase | chr4:7349941-7352868 REVERSEmoderately similar to ( 488) ASO_BRANA L-ascorbate oxidase homolog precursor (EC 1.10.3.3) (Ascorbase) - Brassica napus (Rape)nearly identical (1026) loc_os06g01490 12006.m04887 protein monocopper oxidase precursor, putative, expressedCu-oxidase_3 Cu-oxidase Cu-oxidase_2 S…	SKU5; FUNCTIONS IN: oxidoreductase activity, copper ion binding; INVOLVED IN: cell tip growth; LOCATED IN: in 7 components; EXPRESSED IN: 26 plant structures; EXPRESSED DURING: 14 growth stages; CONTAINS InterPro DOMAIN/s: Multicopper oxidase, type 3 (InterPro:IPR011707), Cupredoxin (InterPro:IPR008972), Multicopper oxidase, type 2 (InterPro:IPR011706), Multicopper oxidase, type 1 (InterPro:IPR00…
GRMZM2G127386	not assigned.unknown	SP1L2	'no original description'	SPIRAL1-like2 (SP1L2); BEST Arabidopsis thaliana protein match is: SPIRAL1-like1 (TAIR:AT1G26355.1); Has 157 Blast hits to 132 proteins in 28 species: Archae - 0; Bacteria - 0; Metazoa - 0; Fungi - 0; Plants - 143; Viruses - 0; Other Eukaryotes - 14 (source: NCBI BLink).
GRMZM2G108766	cell.organisation	TUB8	'highly similar to ( 835) AT5G23860 | Symbols: TUB8 | TUB8; structural constituent of cytoskeleton | chr5:8042962-8044528 FORWARDhighly similar to ( 882) TBB3_MAIZE Tubulin beta-3 chain (Beta-3 tubulin) - Zea mays (Maize)highly similar to ( 857) loc_os03g45920 12003.m09615 protein tubulin beta-8 chain, putative, expressedbeta_tubulin COG5023 Tubulin_FtsZ alpha_tubulin gamma_tubulin epsilon_tubuli…	tubulin beta 8 (TUB8); FUNCTIONS IN: protein binding, structural constituent of cytoskeleton; INVOLVED IN: microtubule-based process, response to cyclopentenone, response to salt stress, response to cold; LOCATED IN: tubulin complex, membrane; EXPRESSED IN: 25 plant structures; EXPRESSED DURING: 13 growth stages; CONTAINS InterPro DOMAIN/s: Beta tubulin (InterPro:IPR002453), Tubulin (InterPro:IPR…
GRMZM2G007953	development.unspecified	WAT1	'highly similar to ( 506) AT1G75500 | Symbols: | nodulin MtN21 family protein | chr1:28338282-28340091 REVERSEhighly similar to ( 565) loc_os08g44750 12008.m08447 protein nodulin-like protein 5NG4, putative, expressed no original description'	Walls Are Thin 1 (WAT1); INVOLVED IN: positive regulation of auxin metabolic process, positive regulation of tryptophan metabolic process, secondary cell wall biogenesis, unidimensional cell growth; LOCATED IN: plant-type vacuole membrane, plasma membrane, membrane; EXPRESSED IN: 28 plant structures; EXPRESSED DURING: 13 growth stages; CONTAINS InterPro DOMAIN/s: Protein of unknown function DUF6,…
GRMZM5G804575	development.unspecified	WAT1	'highly similar to ( 501) AT1G75500 | Symbols: | nodulin MtN21 family protein | chr1:28338282-28340091 REVERSEhighly similar to ( 567) loc_os08g44750 12008.m08447 protein nodulin-like protein 5NG4, putative, expressed no original description'	Walls Are Thin 1 (WAT1); INVOLVED IN: positive regulation of auxin metabolic process, positive regulation of tryptophan metabolic process, secondary cell wall biogenesis, unidimensional cell growth; LOCATED IN: plant-type vacuole membrane, plasma membrane, membrane; EXPRESSED IN: 28 plant structures; EXPRESSED DURING: 13 growth stages; CONTAINS InterPro DOMAIN/s: Protein of unknown function DUF6,…

## Sheet: ad_ab specification
Ontology: Biological Process
Description: adaxial/abaxial axis specification
Annotated/Total number in query list: 7/1347
Annotated/Total number in background/reference: 13/25864
Name	mapman_category	arabi.symbol	mapman_DESCRIPTION	Tair10_ANN	name	Yu87-1_base	Yu87-1_middle	Yu87-1_tip	NIL_base	NIL_middle	nil_tip
GRMZM2G039867	cell.organisation	BOP2	'moderately similar to ( 379) AT2G41370 | Symbols: BOP2 | BOP2 (BLADE ON PETIOLE2); protein binding | chr2:17238019-17240203 REVERSEmoderately similar to ( 497) loc_os01g72020 12001.m43379 protein BOP2, putative, expressed no original description'	BLADE ON PETIOLE2 (BOP2); CONTAINS InterPro DOMAIN/s: BTB/POZ (InterPro:IPR013069), BTB/POZ fold (InterPro:IPR011333), Ankyrin repeat-containing domain (InterPro:IPR020683), BTB/POZ-like (InterPro:IPR000210), Ankyrin repeat (InterPro:IPR002110); BEST Arabidopsis thaliana protein match is: Ankyrin repeat family protein / BTB/POZ domain-containing protein (TAIR:AT3G57130.1); Has 6067 Blast hits to …	BOP2-1	13.7471	0.569048	0.533168	26.1682	1.18737	0.552338
GRMZM2G060723	cell.organisation	BOP2	'moderately similar to ( 202) AT2G41370 | Symbols: BOP2 | BOP2 (BLADE ON PETIOLE2); protein binding | chr2:17238019-17240203 REVERSEmoderately similar to ( 215) loc_os01g72020 12001.m43379 protein BOP2, putative, expressed no original description'	BLADE ON PETIOLE2 (BOP2); CONTAINS InterPro DOMAIN/s: BTB/POZ (InterPro:IPR013069), BTB/POZ fold (InterPro:IPR011333), Ankyrin repeat-containing domain (InterPro:IPR020683), BTB/POZ-like (InterPro:IPR000210), Ankyrin repeat (InterPro:IPR002110); BEST Arabidopsis thaliana protein match is: Ankyrin repeat family protein / BTB/POZ domain-containing protein (TAIR:AT3G57130.1); Has 6067 Blast hits to …	BOP2-2	6.58727	0.0722717	0.0915523	8.26618	0.325016	0
GRMZM2G178102	RNA.regulation of transcription.HB,Homeobox transcription factor family	ATHB-14,ATHB14,PHB,PHB-1D	'nearly identical (1160) AT2G34710 | Symbols: PHB, ATHB14, ATHB-14, PHB-1D | PHB (PHABULOSA); DNA binding / transcription factor | chr2:14639548-14643993 REVERSEnearly identical (1461) loc_os12g41860 12012.m07967 protein class III HD-Zip protein 4, putative, expressedMEKHLA START START START no original description'	PHABULOSA (PHB); CONTAINS InterPro DOMAIN/s: Homeobox (InterPro:IPR001356), Homeodomain-like (InterPro:IPR009057), Lipid-binding START (InterPro:IPR002913), MEKHLA (InterPro:IPR013978), Homeodomain-related (InterPro:IPR012287); BEST Arabidopsis thaliana protein match is: Homeobox-leucine zipper family protein / lipid-binding START domain-containing protein (TAIR:AT1G30490.1); Has 3393 Blast hits …	PHB-1Da	118.158	20.8062	9.00329	96.9735	26.6562	18.1183
GRMZM2G423337	RNA.regulation of transcription.HB,Homeobox transcription factor family	ATHB-14,ATHB14,PHB,PHB-1D	'highly similar to ( 738) AT2G34710 | Symbols: PHB, ATHB14, ATHB-14, PHB-1D | PHB (PHABULOSA); DNA binding / transcription factor | chr2:14639548-14643993 REVERSEnearly identical (1010) loc_os03g43930 12003.m09434 protein class III HD-Zip protein 4, putative, expressedMEKHLA no original description'	PHABULOSA (PHB); CONTAINS InterPro DOMAIN/s: Homeobox (InterPro:IPR001356), Homeodomain-like (InterPro:IPR009057), Lipid-binding START (InterPro:IPR002913), MEKHLA (InterPro:IPR013978), Homeodomain-related (InterPro:IPR012287); BEST Arabidopsis thaliana protein match is: Homeobox-leucine zipper family protein / lipid-binding START domain-containing protein (TAIR:AT1G30490.1); Has 3393 Blast hits …	PHB-1Db	24.6155	5.02773	1.54587	40.0952	5.13084	2.55963
GRMZM2G469551	RNA.regulation of transcription.HB,Homeobox transcription factor family	IFL,IFL1,REV	'highly similar to ( 899) AT5G60690 | Symbols: REV, IFL, IFL1 | REV (REVOLUTA); DNA binding / lipid binding / transcription factor | chr5:24397734-24401933 FORWARDnearly identical (1060) loc_os10g33960 12010.m065291 protein HB1, putative, expressedSTART START START no original description'	REVOLUTA (REV); CONTAINS InterPro DOMAIN/s: Homeobox (InterPro:IPR001356), Homeodomain-like (InterPro:IPR009057), Lipid-binding START (InterPro:IPR002913), MEKHLA (InterPro:IPR013978), Homeodomain-related (InterPro:IPR012287); BEST Arabidopsis thaliana protein match is: Homeobox-leucine zipper family protein / lipid-binding START domain-containing protein (TAIR:AT2G34710.1); Has 1807 Blast hits t…	IFL1	3.42606	0.752434	0.312141	6.51285	1.08121	0.800089
GRMZM2G403620	RNA.regulation of transcription.MYB domain transcription factor family	AS1,ATMYB91,ATPHAN,MYB91	'weakly similar to ( 186) AT2G37630 | Symbols: ATPHAN, AS1, ATMYB91, MYB91 | AS1 (ASYMMETRIC LEAVES 1); DNA binding / protein homodimerization/ transcription factor | chr2:15781798-15782901 REVERSEvery weakly similar to ( 100) GAM1_ORYSA Transcription factor GAMYB (OsGAMyb) - Oryza sativa (Rice)weakly similar to ( 181) loc_os12g38400 12012.m26938 protein protein ASYMMETRIC LEAVES1, putative, expr…	ASYMMETRIC LEAVES 1 (AS1); CONTAINS InterPro DOMAIN/s: SANT, DNA-binding (InterPro:IPR001005), Homeodomain-like (InterPro:IPR009057), Myb, DNA-binding (InterPro:IPR014778), HTH transcriptional regulator, Myb-type, DNA-binding (InterPro:IPR017930), Homeodomain-related (InterPro:IPR012287), Myb transcription factor (InterPro:IPR015495); BEST Arabidopsis thaliana protein match is: myb domain protein…	MYB91	1.23533	2.24314	1.56515	5.02155	5.08103	3.48819
GRMZM2G463904	signalling.receptor kinases.leucine rich repeat XI	ER,QRP1	'highly similar to ( 875) AT2G26330 | Symbols: ER, QRP1 | ER (ERECTA); transmembrane receptor protein kinase | chr2:11208367-11213895 REVERSEmoderately similar to ( 321) RPK1_IPONI Receptor-like protein kinase precursor (EC 2.7.11.1) - Ipomoea nil (Japanese morning glory) (Pharbitis nil)nearly identical (1001) loc_os06g10230 12006.m32010 protein receptor-like protein kinase 5 precursor, putative,…	ERECTA (ER); CONTAINS InterPro DOMAIN/s: Protein kinase, ATP binding site (InterPro:IPR017441), Protein kinase, catalytic domain (InterPro:IPR000719), Leucine-rich repeat-containing N-terminal domain, type 2 (InterPro:IPR013210), Leucine-rich repeat (InterPro:IPR001611), Serine/threonine-protein kinase-like domain (InterPro:IPR017442), Protein kinase-like domain (InterPro:IPR011009), Serine/threo…	QRP1	8.56616	0.404553	0.642494	15.4687	0.431177	0.378093

## Sheet: response to gibberellin stimulu
Ontology: Biological Process
Description: response to gibberellin stimulus
Annotated/Total number in query list: 12/1347
Annotated/Total number in background/reference: 80/25864
Name	GO terms	GO source	Description (Direct description or transfer from target)
GRMZM2G041415	GO:0009751 response to salicylic acid stimulus	---	---
	GO:0009753 response to jasmonic acid stimulus
	GO:0005634 nucleus
	GO:0009631 cold acclimation
	GO:0009651 response to salt stress
	GO:0009611 response to wounding
	GO:0003677 DNA binding
	GO:0009737 response to abscisic acid stimulus
	GO:0003682 chromatin binding
	GO:0009739 response to gibberellin stimulus
GRMZM2G162434	GO:0009733 response to auxin stimulus	---	---
	GO:0003682 chromatin binding
	GO:0009751 response to salicylic acid stimulus
	GO:0009753 response to jasmonic acid stimulus
	GO:0009739 response to gibberellin stimulus
	GO:0009617 response to bacterium
	GO:0009651 response to salt stress
	GO:0009723 response to ethylene stimulus
	GO:0009416 response to light stimulus
	GO:0010118 stomatal movement
	GO:0009414 response to water deprivation
	GO:0003677 DNA binding
	GO:0046686 response to cadmium ion
	GO:0009737 response to abscisic acid stimulus
	GO:0009626 plant-type hypersensitive response
	GO:0042761 very-long-chain fatty acid biosynthetic process
GRMZM2G171073	GO:0003676 nucleic acid binding	---	---
	GO:0005634 nucleus
	GO:0005622 intracellular
	GO:0010029 regulation of seed germination
	GO:0008270 zinc ion binding
	GO:0009937 regulation of gibberellic acid mediated signaling pathway
	GO:0010431 seed maturation
GRMZM2G124715	GO:0009751 response to salicylic acid stimulus	---	---
	GO:0009753 response to jasmonic acid stimulus
	GO:0005634 nucleus
	GO:0009631 cold acclimation
	GO:0009651 response to salt stress
	GO:0009611 response to wounding
	GO:0003677 DNA binding
	GO:0009737 response to abscisic acid stimulus
	GO:0003682 chromatin binding
	GO:0009739 response to gibberellin stimulus
GRMZM2G077755	GO:0009737 response to abscisic acid stimulus	---	---
	GO:0009735 response to cytokinin stimulus
	GO:0008283 cell proliferation
	GO:0009739 response to gibberellin stimulus
	GO:0010029 regulation of seed germination
	GO:0010229 inflorescence development
	GO:0031347 regulation of defense response
GRMZM2G166944	GO:0005737 cytoplasm	---	---
	GO:0016787 hydrolase activity
	GO:0080022 primary root development
	GO:0007568 aging
	GO:0005794 Golgi apparatus
	GO:0005975 carbohydrate metabolic process
	GO:0009739 response to gibberellin stimulus
	GO:0009741 response to brassinosteroid stimulus
	GO:0009612 response to mechanical stimulus
	GO:0010411 xyloglucan metabolic process
	GO:0048046 apoplast
	GO:0042545 cell wall modification
	GO:0009733 response to auxin stimulus
	GO:0080039 xyloglucan endotransglucosylase activity
	GO:0016762 xyloglucan:xyloglucosyl transferase activity
	GO:0005886 plasma membrane
	GO:0009409 response to cold
	GO:0009408 response to heat
	GO:0004553 hydrolase activity, hydrolyzing O-glycosyl compounds
	GO:0009505 plant-type cell wall
GRMZM2G145444	GO:0009733 response to auxin stimulus	---	---
	GO:0009751 response to salicylic acid stimulus
	GO:0010200 response to chitin
	GO:0009753 response to jasmonic acid stimulus
	GO:0009739 response to gibberellin stimulus
	GO:0009737 response to abscisic acid stimulus
	GO:0009723 response to ethylene stimulus
	GO:0050832 defense response to fungus
	GO:0042742 defense response to bacterium
	GO:0009414 response to water deprivation
	GO:0003677 DNA binding
	GO:0046686 response to cadmium ion
	GO:0009651 response to salt stress
	GO:0048527 lateral root development
	GO:0003682 chromatin binding
GRMZM2G050550	GO:0009733 response to auxin stimulus	---	---
	GO:0009751 response to salicylic acid stimulus
	GO:0010200 response to chitin
	GO:0009753 response to jasmonic acid stimulus
	GO:0005634 nucleus
	GO:0009651 response to salt stress
	GO:0009723 response to ethylene stimulus
	GO:0009414 response to water deprivation
	GO:0003677 DNA binding
	GO:0046686 response to cadmium ion
	GO:0009737 response to abscisic acid stimulus
	GO:0003682 chromatin binding
	GO:0009739 response to gibberellin stimulus
GRMZM2G353076	GO:0009733 response to auxin stimulus	---	---
	GO:0009737 response to abscisic acid stimulus
	GO:0009735 response to cytokinin stimulus
	GO:0009741 response to brassinosteroid stimulus
	GO:0009739 response to gibberellin stimulus
	GO:0043392 negative regulation of DNA binding
	GO:0003677 DNA binding
	GO:0007275 multicellular organismal development
	GO:0009640 photomorphogenesis
GRMZM2G095892	GO:0009739 response to gibberellin stimulus	---	---
	GO:0005515 protein binding
GRMZM2G413006	GO:0005737 cytoplasm	---	---
	GO:0009733 response to auxin stimulus
	GO:0080022 primary root development
	GO:0005975 carbohydrate metabolic process
	GO:0007568 aging
	GO:0009741 response to brassinosteroid stimulus
	GO:0016787 hydrolase activity
	GO:0005886 plasma membrane
	GO:0080039 xyloglucan endotransglucosylase activity
	GO:0010411 xyloglucan metabolic process
	GO:0048046 apoplast
	GO:0042545 cell wall modification
	GO:0009612 response to mechanical stimulus
	GO:0016762 xyloglucan:xyloglucosyl transferase activity
	GO:0004553 hydrolase activity, hydrolyzing O-glycosyl compounds
	GO:0009409 response to cold
	GO:0009408 response to heat
	GO:0009505 plant-type cell wall
	GO:0009739 response to gibberellin stimulus
GRMZM2G403620	GO:0009733 response to auxin stimulus	---	---
	GO:0010338 leaf formation
	GO:0009944 polarity specification of adaxial/abaxial axis
	GO:0045088 regulation of innate immune response
	GO:0009753 response to jasmonic acid stimulus
	GO:0005730 nucleolus
	GO:0009615 response to virus
	GO:0005634 nucleus
	GO:0006355 regulation of transcription, DNA-dependent
	GO:0009751 response to salicylic acid stimulus
	GO:0050832 defense response to fungus
	GO:0000793 condensed chromosome
	GO:0042742 defense response to bacterium
	GO:0005515 protein binding
	GO:0003677 DNA binding
	GO:0046686 response to cadmium ion
	GO:0009651 response to salt stress
	GO:0003682 chromatin binding
	GO:0008356 asymmetric cell division
	GO:0009739 response to gibberellin stimulus
	GO:0042803 protein homodimerization activity

## Sheet: response to JA stimulus
Description: response to jasmonic acid stimulus
Annotated/Total number in query list: 21/1347
Annotated/Total number in background/reference: 131/25864
Name	GO terms	GO source	Description (Direct description or transfer from target)
GRMZM2G156861	GO:0016491 oxidoreductase activity	---	---
	GO:0031408 oxylipin biosynthetic process
	GO:0009737 response to abscisic acid stimulus
	GO:0009753 response to jasmonic acid stimulus
	GO:0009816 defense response to bacterium, incompatible interaction
	GO:0009611 response to wounding
	GO:0016165 lipoxygenase activity
	GO:0048364 root development
	GO:0005515 protein binding
	GO:0005506 iron ion binding
	GO:0046872 metal ion binding
	GO:0051707 response to other organism
	GO:0055114 oxidation reduction
	GO:0009507 chloroplast
GRMZM2G160506	GO:0019853 L-ascorbic acid biosynthetic process	---	---
	GO:0016779 nucleotidyltransferase activity
	GO:0009753 response to jasmonic acid stimulus
	GO:0060359 response to ammonium ion
	GO:0009058 biosynthetic process
	GO:0004475 mannose-1-phosphate guanylyltransferase activity
	GO:0030244 cellulose biosynthetic process
	GO:0016740 transferase activity
	GO:0042742 defense response to bacterium
	GO:0010193 response to ozone
	GO:0009408 response to heat
	GO:0009651 response to salt stress
GRMZM2G109130	GO:0034440 lipid oxidation	---	---
	GO:0031408 oxylipin biosynthetic process
	GO:0009737 response to abscisic acid stimulus
	GO:0009507 chloroplast
	GO:0009753 response to jasmonic acid stimulus
	GO:0009816 defense response to bacterium, incompatible interaction
	GO:0010311 lateral root formation
	GO:0016165 lipoxygenase activity
	GO:0048364 root development
	GO:0005515 protein binding
	GO:0005506 iron ion binding
	GO:0046872 metal ion binding
	GO:0055114 oxidation reduction
	GO:0016491 oxidoreductase activity
GRMZM2G067225	GO:0009535 chloroplast thylakoid membrane	---	---
	GO:0009579 thylakoid
	GO:0016020 membrane
	GO:0009978 allene oxide synthase activity
	GO:0009753 response to jasmonic acid stimulus
	GO:0009941 chloroplast envelope
	GO:0009620 response to fungus
	GO:0010287 plastoglobule
	GO:0016705 oxidoreductase activity, acting on paired donors, with incorporation or reduction of molecular oxygen
	GO:0009611 response to wounding
	GO:0005739 mitochondrion
	GO:0031407 oxylipin metabolic process
	GO:0020037 heme binding
	GO:0009507 chloroplast
	GO:0055114 oxidation reduction
	GO:0009055 electron carrier activity
GRMZM2G041415	GO:0009751 response to salicylic acid stimulus	---	---
	GO:0009753 response to jasmonic acid stimulus
	GO:0005634 nucleus
	GO:0009631 cold acclimation
	GO:0009651 response to salt stress
	GO:0009611 response to wounding
	GO:0003677 DNA binding
	GO:0009737 response to abscisic acid stimulus
	GO:0003682 chromatin binding
	GO:0009739 response to gibberellin stimulus
GRMZM2G162434	GO:0009733 response to auxin stimulus	---	---
	GO:0003682 chromatin binding
	GO:0009751 response to salicylic acid stimulus
	GO:0009753 response to jasmonic acid stimulus
	GO:0009739 response to gibberellin stimulus
	GO:0009617 response to bacterium
	GO:0009651 response to salt stress
	GO:0009723 response to ethylene stimulus
	GO:0009416 response to light stimulus
	GO:0010118 stomatal movement
	GO:0009414 response to water deprivation
	GO:0003677 DNA binding
	GO:0046686 response to cadmium ion
	GO:0009737 response to abscisic acid stimulus
	GO:0009626 plant-type hypersensitive response
	GO:0042761 very-long-chain fatty acid biosynthetic process
GRMZM2G124715	GO:0009751 response to salicylic acid stimulus	---	---
	GO:0009753 response to jasmonic acid stimulus
	GO:0005634 nucleus
	GO:0009631 cold acclimation
	GO:0009651 response to salt stress
	GO:0009611 response to wounding
	GO:0003677 DNA binding
	GO:0009737 response to abscisic acid stimulus
	GO:0003682 chromatin binding
	GO:0009739 response to gibberellin stimulus
GRMZM2G004161	GO:0003712 transcription cofactor activity	---	---
	GO:0008270 zinc ion binding
	GO:0009651 response to salt stress
	GO:0005737 cytoplasm
	GO:0010167 response to nitrate
	GO:0009751 response to salicylic acid stimulus
	GO:0009753 response to jasmonic acid stimulus
	GO:0009734 auxin mediated signaling pathway
	GO:0005634 nucleus
	GO:0009738 abscisic acid mediated signaling pathway
	GO:0004402 histone acetyltransferase activity
	GO:0009611 response to wounding
	GO:0010182 sugar mediated signaling pathway
	GO:0016573 histone acetylation
	GO:0051973 positive regulation of telomerase activity
	GO:0009553 embryo sac development
	GO:0007623 circadian rhythm
	GO:0009733 response to auxin stimulus
	GO:0009409 response to cold
	GO:0009737 response to abscisic acid stimulus
	GO:0009743 response to carbohydrate stimulus
	GO:0009555 pollen development
	GO:0042542 response to hydrogen peroxide
	GO:0080134 regulation of response to stress
	GO:0006355 regulation of transcription, DNA-dependent
	GO:0005516 calmodulin binding
GRMZM2G033098	GO:0009579 thylakoid	---	---
	GO:0009941 chloroplast envelope
	GO:0009535 chloroplast thylakoid membrane
	GO:0009978 allene oxide synthase activity
	GO:0020037 heme binding
	GO:0009620 response to fungus
	GO:0016705 oxidoreductase activity, acting on paired donors, with incorporation or reduction of molecular oxygen
	GO:0031407 oxylipin metabolic process
	GO:0005739 mitochondrion
	GO:0009611 response to wounding
	GO:0009753 response to jasmonic acid stimulus
	GO:0016020 membrane
	GO:0055114 oxidation reduction
	GO:0009055 electron carrier activity
GRMZM2G472167	GO:0042938 dipeptide transport	---	---
	GO:0042939 tripeptide transport
	GO:0006810 transport
	GO:0009751 response to salicylic acid stimulus
	GO:0009753 response to jasmonic acid stimulus
	GO:0043201 response to leucine
	GO:0005215 transporter activity
	GO:0016020 membrane
	GO:0009611 response to wounding
	GO:0042936 dipeptide transporter activity
	GO:0009624 response to nematode
	GO:0080053 response to phenylalanine
	GO:0080052 response to histidine
	GO:0042742 defense response to bacterium
	GO:0009737 response to abscisic acid stimulus
	GO:0042937 tripeptide transporter activity
	GO:0042538 hyperosmotic salinity response
GRMZM2G105787	GO:0016126 sterol biosynthetic process	---	---
	GO:0004506 squalene monooxygenase activity
	GO:0050660 FAD binding
	GO:0009753 response to jasmonic acid stimulus
	GO:0016021 integral to membrane
	GO:0009611 response to wounding
	GO:0009414 response to water deprivation
	GO:0055114 oxidation reduction
GRMZM2G165638	GO:0009867 jasmonic acid mediated signaling pathway	---	---
	GO:0009611 response to wounding
	GO:0016567 protein ubiquitination
	GO:0008270 zinc ion binding
	GO:0005515 protein binding
	GO:0046872 metal ion binding
	GO:0004842 ubiquitin-protein ligase activity
	GO:0042742 defense response to bacterium
GRMZM2G102760	GO:0034440 lipid oxidation	---	---
	GO:0031408 oxylipin biosynthetic process
	GO:0009737 response to abscisic acid stimulus
	GO:0009507 chloroplast
	GO:0009753 response to jasmonic acid stimulus
	GO:0009816 defense response to bacterium, incompatible interaction
	GO:0010311 lateral root formation
	GO:0016165 lipoxygenase activity
	GO:0048364 root development
	GO:0005515 protein binding
	GO:0005506 iron ion binding
	GO:0046872 metal ion binding
	GO:0055114 oxidation reduction
	GO:0016491 oxidoreductase activity
GRMZM5G853245	GO:0010150 leaf senescence	---	---
	GO:0005634 nucleus
	GO:0009867 jasmonic acid mediated signaling pathway
	GO:0008270 zinc ion binding
	GO:0003676 nucleic acid binding
	GO:0005886 plasma membrane
	GO:0006979 response to oxidative stress
GRMZM2G145444	GO:0009733 response to auxin stimulus	---	---
	GO:0009751 response to salicylic acid stimulus
	GO:0010200 response to chitin
	GO:0009753 response to jasmonic acid stimulus
	GO:0009739 response to gibberellin stimulus
	GO:0009737 response to abscisic acid stimulus
	GO:0009723 response to ethylene stimulus
	GO:0050832 defense response to fungus
	GO:0042742 defense response to bacterium
	GO:0009414 response to water deprivation
	GO:0003677 DNA binding
	GO:0046686 response to cadmium ion
	GO:0009651 response to salt stress
	GO:0048527 lateral root development
	GO:0003682 chromatin binding
GRMZM2G050550	GO:0009733 response to auxin stimulus	---	---
	GO:0009751 response to salicylic acid stimulus
	GO:0010200 response to chitin
	GO:0009753 response to jasmonic acid stimulus
	GO:0005634 nucleus
	GO:0009651 response to salt stress
	GO:0009723 response to ethylene stimulus
	GO:0009414 response to water deprivation
	GO:0003677 DNA binding
	GO:0046686 response to cadmium ion
	GO:0009737 response to abscisic acid stimulus
	GO:0003682 chromatin binding
	GO:0009739 response to gibberellin stimulus
GRMZM2G039867	GO:0010582 floral meristem determinacy	---	---
	GO:0009954 proximal/distal pattern formation
	GO:0009944 polarity specification of adaxial/abaxial axis
	GO:0009965 leaf morphogenesis
	GO:0010434 bract formation
	GO:0010254 nectary development
	GO:0009864 induced systemic resistance, jasmonic acid mediated signaling pathway
	GO:0045893 positive regulation of transcription, DNA-dependent
	GO:0005515 protein binding
	GO:0010227 floral organ abscission
	GO:0048439 flower morphogenesis
GRMZM2G077356	GO:0009733 response to auxin stimulus	---	---
	GO:0009753 response to jasmonic acid stimulus
	GO:0009734 auxin mediated signaling pathway
	GO:0005634 nucleus
	GO:0009611 response to wounding
	GO:0006355 regulation of transcription, DNA-dependent
	GO:0009416 response to light stimulus
	GO:0009414 response to water deprivation
	GO:0006417 regulation of translation
	GO:0046983 protein dimerization activity
	GO:0010102 lateral root morphogenesis
	GO:0009630 gravitropism
GRMZM2G151227	GO:0009629 response to gravity	---	---
	GO:0009733 response to auxin stimulus
	GO:0010224 response to UV-B
	GO:0005783 endoplasmic reticulum
	GO:0009753 response to jasmonic acid stimulus
	GO:0009715 chalcone biosynthetic process
	GO:0005634 nucleus
	GO:0016210 naringenin-chalcone synthase activity
	GO:0009813 flavonoid biosynthetic process
	GO:0009611 response to wounding
	GO:0009058 biosynthetic process
	GO:0009926 auxin polar transport
	GO:0009705 plant-type vacuole membrane
	GO:0006979 response to oxidative stress
	GO:0031540 regulation of anthocyanin biosynthetic process
GRMZM2G403620	GO:0009733 response to auxin stimulus	---	---
	GO:0010338 leaf formation
	GO:0009944 polarity specification of adaxial/abaxial axis
	GO:0045088 regulation of innate immune response
	GO:0009753 response to jasmonic acid stimulus
	GO:0005730 nucleolus
	GO:0009615 response to virus
	GO:0005634 nucleus
	GO:0006355 regulation of transcription, DNA-dependent
	GO:0009751 response to salicylic acid stimulus
	GO:0050832 defense response to fungus
	GO:0000793 condensed chromosome
	GO:0042742 defense response to bacterium
	GO:0005515 protein binding
	GO:0003677 DNA binding
	GO:0046686 response to cadmium ion
	GO:0009651 response to salt stress
	GO:0003682 chromatin binding
	GO:0008356 asymmetric cell division
	GO:0009739 response to gibberellin stimulus
	GO:0042803 protein homodimerization activity
GRMZM2G159285	GO:0009733 response to auxin stimulus	---	---
	GO:0009753 response to jasmonic acid stimulus
	GO:0009734 auxin mediated signaling pathway
	GO:0005634 nucleus
	GO:0009611 response to wounding
	GO:0006355 regulation of transcription, DNA-dependent
	GO:0009416 response to light stimulus
	GO:0009414 response to water deprivation
	GO:0006417 regulation of translation
	GO:0046983 protein dimerization activity
	GO:0010102 lateral root morphogenesis
	GO:0009630 gravitropism
