# Supplementary material for: ZmIBH1-1 regulates plant architecture in maize
Source: J Exp Bot. 2020 Jan 28;71(10):2943–55. doi: 10.1093/jxb/eraa052 (PMC7260713; doi:10.1093/jxb/eraa052)
Supplement: eraa052_suppl_Supplementary_Table_S6 [file eraa052_suppl_supplementary_table_s6.xlsx]

## Sheet: GO_0016020
GO Accession: GO:0016020
Ontology: Cellular Component
Description: membrane
Annotated/Total number in query list: 132/434
Annotated/Total number in background/reference: 5709/25864
Name	GO terms	GO source	Description (Direct description or transfer from target)
GRMZM2G132903	GO:0050662 coenzyme binding	---	---
	GO:0006631 fatty acid metabolic process
	GO:0006635 fatty acid beta-oxidation
	GO:0005730 nucleolus
	GO:0005618 cell wall
	GO:0000166 nucleotide binding
	GO:0004300 enoyl-CoA hydratase activity
	GO:0016508 long-chain-enoyl-CoA hydratase activity
	GO:0055114 oxidation reduction
	GO:0003857 3-hydroxyacyl-CoA dehydrogenase activity
	GO:0009506 plasmodesma
	GO:0016491 oxidoreductase activity
GRMZM5G872068	GO:0005737 cytoplasm	---	---
	GO:0010150 leaf senescence
	GO:0022626 cytosolic ribosome
	GO:0004356 glutamate-ammonia ligase activity
	GO:0000166 nucleotide binding
	GO:0006542 glutamine biosynthetic process
	GO:0005618 cell wall
	GO:0006807 nitrogen compound metabolic process
	GO:0005524 ATP binding
	GO:0005886 plasma membrane
	GO:0005507 copper ion binding
	GO:0016874 ligase activity
	GO:0009506 plasmodesma
GRMZM2G116554	GO:0003333 amino acid transmembrane transport	---	---
	GO:0016020 membrane
	GO:0016021 integral to membrane
	GO:0015171 amino acid transmembrane transporter activity
GRMZM2G133684	GO:0009941 chloroplast envelope	---	---
	GO:0009706 chloroplast inner membrane
GRMZM2G364069	GO:0006457 protein folding	---	---
	GO:0031072 heat shock protein binding
	GO:0005829 cytosol
	GO:0051082 unfolded protein binding
	GO:0005524 ATP binding
	GO:0005886 plasma membrane
	GO:0009408 response to heat
	GO:0046872 metal ion binding
	GO:0009506 plasmodesma
GRMZM2G344634	GO:0006869 lipid transport	---	---
	GO:0005829 cytosol
	GO:0050826 response to freezing
	GO:0000062 acyl-CoA binding
	GO:0031210 phosphatidylcholine binding
	GO:0005886 plasma membrane
GRMZM2G095252	GO:0005737 cytoplasm	---	---
	GO:0009941 chloroplast envelope
	GO:0006457 protein folding
	GO:0005730 nucleolus
	GO:0051085 chaperone mediated protein folding requiring cofactor
	GO:0010319 stromule
	GO:0009627 systemic acquired resistance
	GO:0000166 nucleotide binding
	GO:0048046 apoplast
	GO:0005739 mitochondrion
	GO:0005886 plasma membrane
	GO:0009409 response to cold
	GO:0022626 cytosolic ribosome
	GO:0008219 cell death
	GO:0005634 nucleus
	GO:0005524 ATP binding
GRMZM2G003750	GO:0016020 membrane	---	---
GRMZM5G872392	GO:0016021 integral to membrane	---	---
GRMZM2G064360	GO:0005975 carbohydrate metabolic process	---	---
	GO:0016998 cell wall macromolecule catabolic process
	GO:0005773 vacuole
	GO:0050832 defense response to fungus
	GO:0008061 chitin binding
	GO:0005886 plasma membrane
	GO:0046686 response to cadmium ion
	GO:0004568 chitinase activity
	GO:0006032 chitin catabolic process
	GO:0009871 jasmonic acid and ethylene-dependent systemic resistance, ethylene mediated signaling pathway
GRMZM2G132461	GO:0009737 response to abscisic acid stimulus	---	---
	GO:0005544 calcium-dependent phospholipid binding
	GO:0005509 calcium ion binding
	GO:0009414 response to water deprivation
	GO:0009408 response to heat
	GO:0009409 response to cold
	GO:0009651 response to salt stress
	GO:0009506 plasmodesma
GRMZM2G169095	GO:0004177 aminopeptidase activity	---	---
	GO:0016787 hydrolase activity
	GO:0005829 cytosol
	GO:0009987 cellular process
	GO:0010013 N-1-naphthylphthalamic acid binding
	GO:0005886 plasma membrane
	GO:0046872 metal ion binding
GRMZM2G341404	GO:0005788 endoplasmic reticulum lumen	---	---
	GO:0005783 endoplasmic reticulum
	GO:0005515 protein binding
	GO:0005886 plasma membrane
GRMZM2G011651	GO:0016020 membrane	---	---
	GO:0016760 cellulose synthase (UDP-forming) activity
	GO:0008270 zinc ion binding
	GO:0005515 protein binding
	GO:0030244 cellulose biosynthetic process
GRMZM2G121948	GO:0030904 retromer complex	---	---
	GO:0005771 multivesicular body
	GO:0016020 membrane
	GO:0043231 intracellular membrane-bounded organelle
	GO:0007034 vacuolar transport
GRMZM2G171871	GO:0009535 chloroplast thylakoid membrane	---	---
	GO:0009941 chloroplast envelope
	GO:0016020 membrane
	GO:0009507 chloroplast
	GO:0005198 structural molecule activity
GRMZM2G085460	GO:0005783 endoplasmic reticulum	---	---
	GO:0005773 vacuole
	GO:0005215 transporter activity
	GO:0016020 membrane
	GO:0005618 cell wall
	GO:0055085 transmembrane transport
	GO:0009506 plasmodesma
GRMZM2G083102	GO:0005975 carbohydrate metabolic process	---	---
	GO:0016853 isomerase activity
	GO:0005829 cytosol
	GO:0006098 pentose-phosphate shunt
	GO:0008152 metabolic process
	GO:0005886 plasma membrane
	GO:0004750 ribulose-phosphate 3-epimerase activity
	GO:0046872 metal ion binding
GRMZM5G874955	GO:0010193 response to ozone	---	---
	GO:0016020 membrane
	GO:0006200 ATP catabolic process
	GO:0000166 nucleotide binding
	GO:0015692 lead ion transport
	GO:0016887 ATPase activity
	GO:0005524 ATP binding
	GO:0046865 terpenoid transport
GRMZM2G136032	GO:0009941 chloroplast envelope	---	---
	GO:0005773 vacuole
	GO:0005215 transporter activity
	GO:0016021 integral to membrane
	GO:0006810 transport
	GO:0005739 mitochondrion
	GO:0046658 anchored to plasma membrane
	GO:0006833 water transport
	GO:0009414 response to water deprivation
	GO:0005886 plasma membrane
	GO:0009651 response to salt stress
	GO:0009507 chloroplast
GRMZM2G072855	GO:0009579 thylakoid	---	---
	GO:0006334 nucleosome assembly
	GO:0005730 nucleolus
	GO:0005773 vacuole
	GO:0005694 chromosome
	GO:0005829 cytosol
	GO:0005886 plasma membrane
	GO:0005774 vacuolar membrane
	GO:0009414 response to water deprivation
	GO:0000786 nucleosome
	GO:0046982 protein heterodimerization activity
	GO:0003677 DNA binding
	GO:0005634 nucleus
	GO:0009506 plasmodesma
	GO:0009507 chloroplast
GRMZM2G162388	GO:0000413 protein peptidyl-prolyl isomerization	---	---
	GO:0006457 protein folding
	GO:0016853 isomerase activity
	GO:0005829 cytosol
	GO:0003755 peptidyl-prolyl cis-trans isomerase activity
	GO:0005886 plasma membrane
GRMZM5G881803	GO:0009607 response to biotic stimulus	---	---
	GO:0016021 integral to membrane
	GO:0016020 membrane
	GO:0006952 defense response
	GO:0005516 calmodulin binding
	GO:0008219 cell death
GRMZM5G867512	GO:0006461 protein complex assembly	---	---
	GO:0015232 heme transporter activity
	GO:0015886 heme transport
	GO:0016020 membrane
	GO:0005739 mitochondrion
	GO:0008535 respiratory chain complex IV assembly
	GO:0017004 cytochrome complex assembly
GRMZM2G160430	GO:0022891 substrate-specific transmembrane transporter activity	---	---
	GO:0005773 vacuole
	GO:0016021 integral to membrane
	GO:0055085 transmembrane transport
	GO:0005886 plasma membrane
GRMZM2G034061	GO:0022891 substrate-specific transmembrane transporter activity	---	---
	GO:0016021 integral to membrane
	GO:0016020 membrane
	GO:0055085 transmembrane transport
GRMZM2G154881	GO:0005737 cytoplasm	---	---
	GO:0016787 hydrolase activity
	GO:0005634 nucleus
	GO:0048046 apoplast
	GO:0005886 plasma membrane
	GO:0009651 response to salt stress
AC203173.3_FG004	GO:0005507 copper ion binding	---	---
	GO:0005730 nucleolus
	GO:0005829 cytosol
	GO:0003924 GTPase activity
	GO:0000166 nucleotide binding
	GO:0009507 chloroplast
	GO:0005886 plasma membrane
	GO:0009409 response to cold
	GO:0006184 GTP catabolic process
	GO:0003746 translation elongation factor activity
	GO:0006414 translational elongation
	GO:0005525 GTP binding
GRMZM2G082184	GO:0006810 transport	---	---
	GO:0015708 silicate transport
	GO:0005215 transporter activity
	GO:0016021 integral to membrane
	GO:0016020 membrane
	GO:0048226 Casparian strip
	GO:0015115 silicate transmembrane transporter activity
GRMZM2G150404	GO:0016020 membrane	---	---
	GO:0016760 cellulose synthase (UDP-forming) activity
	GO:0030244 cellulose biosynthetic process
GRMZM2G131575	GO:0006811 ion transport	---	---
	GO:0016020 membrane
	GO:0015986 ATP synthesis coupled proton transport
	GO:0046933 hydrogen ion transporting ATP synthase activity, rotational mechanism
GRMZM2G084021	GO:0005886 plasma membrane	---	---
GRMZM2G027495	GO:0051603 proteolysis involved in cellular protein catabolic process	---	---
	GO:0051726 regulation of cell cycle
	GO:0009561 megagametogenesis
	GO:0055046 microgametogenesis
	GO:0008270 zinc ion binding
	GO:0005515 protein binding
	GO:0005886 plasma membrane
	GO:0046872 metal ion binding
GRMZM2G059106	GO:0005794 Golgi apparatus	---	---
	GO:0006888 ER to Golgi vesicle-mediated transport
	GO:0016192 vesicle-mediated transport
	GO:0005801 cis-Golgi network
	GO:0016021 integral to membrane
	GO:0016020 membrane
	GO:0000139 Golgi membrane
	GO:0006944 cellular membrane fusion
	GO:0015031 protein transport
GRMZM2G055276	GO:0005737 cytoplasm	---	---
	GO:0005634 nucleus
	GO:0005777 peroxisome
	GO:0005829 cytosol
	GO:0005886 plasma membrane
GRMZM2G127648	GO:0007264 small GTPase mediated signal transduction	---	---
	GO:0042538 hyperosmotic salinity response
	GO:0005773 vacuole
	GO:0000166 nucleotide binding
	GO:0005886 plasma membrane
	GO:0015031 protein transport
	GO:0005774 vacuolar membrane
	GO:0005525 GTP binding
GRMZM2G093962	GO:0004252 serine-type endopeptidase activity	---	---
	GO:0016021 integral to membrane
	GO:0005794 Golgi apparatus
	GO:0009506 plasmodesma
	GO:0006508 proteolysis
GRMZM2G020631	GO:0046686 response to cadmium ion	---	---
	GO:0009941 chloroplast envelope
	GO:0005886 plasma membrane
GRMZM2G028218	GO:0048573 photoperiodism, flowering	---	---
	GO:0043462 regulation of ATPase activity
	GO:0006457 protein folding
	GO:0005730 nucleolus
	GO:0005618 cell wall
	GO:0031072 heat shock protein binding
	GO:0009911 positive regulation of flower development
	GO:0051082 unfolded protein binding
	GO:0005886 plasma membrane
	GO:0009651 response to salt stress
	GO:0005829 cytosol
	GO:0009506 plasmodesma
GRMZM2G018241	GO:0016757 transferase activity, transferring glycosyl groups	---	---
	GO:0016021 integral to membrane
	GO:0016020 membrane
	GO:0030244 cellulose biosynthetic process
	GO:0016760 cellulose synthase (UDP-forming) activity
	GO:0008270 zinc ion binding
	GO:0005515 protein binding
GRMZM2G105922	GO:0003824 catalytic activity	---	---
	GO:0016021 integral to membrane
	GO:0004348 glucosylceramidase activity
	GO:0006665 sphingolipid metabolic process
GRMZM2G030216	GO:0016020 membrane	---	---
GRMZM2G314328	GO:0006461 protein complex assembly	---	---
	GO:0015232 heme transporter activity
	GO:0015886 heme transport
	GO:0016020 membrane
	GO:0005739 mitochondrion
	GO:0008535 respiratory chain complex IV assembly
	GO:0017004 cytochrome complex assembly
GRMZM2G448151	GO:0015935 small ribosomal subunit	---	---
	GO:0016020 membrane
	GO:0019843 rRNA binding
	GO:0003735 structural constituent of ribosome
	GO:0009507 chloroplast
	GO:0005622 intracellular
	GO:0009295 nucleoid
	GO:0006412 translation
	GO:0005840 ribosome
GRMZM5G870170	GO:0006855 multidrug transport	---	---
	GO:0006879 cellular iron ion homeostasis
	GO:0015297 antiporter activity
	GO:0015238 drug transmembrane transporter activity
	GO:0005886 plasma membrane
	GO:0015746 citrate transport
	GO:0015137 citrate transmembrane transporter activity
GRMZM2G023418	GO:0006184 GTP catabolic process	---	---
	GO:0005886 plasma membrane
	GO:0003924 GTPase activity
	GO:0005525 GTP binding
	GO:0000166 nucleotide binding
GRMZM2G427404	GO:0015934 large ribosomal subunit	---	---
	GO:0005840 ribosome
	GO:0016020 membrane
	GO:0005622 intracellular
	GO:0003735 structural constituent of ribosome
	GO:0016740 transferase activity
	GO:0015935 small ribosomal subunit
	GO:0019843 rRNA binding
	GO:0006412 translation
	GO:0009507 chloroplast
GRMZM2G039580	GO:0022891 substrate-specific transmembrane transporter activity	---	---
	GO:0016021 integral to membrane
	GO:0016020 membrane
	GO:0055085 transmembrane transport
GRMZM2G009223	GO:0009941 chloroplast envelope	---	---
	GO:0006810 transport
	GO:0005215 transporter activity
	GO:0016021 integral to membrane
	GO:0016020 membrane
	GO:0015120 phosphoglycerate transmembrane transporter activity
	GO:0015713 phosphoglycerate transport
GRMZM2G012874	GO:0016740 transferase activity	---	---
	GO:0016020 membrane
	GO:0015018 galactosylgalactosylxylosylprotein 3-beta-glucuronosyltransferase activity
AC196475.3_FG004	GO:0005737 cytoplasm	---	---
	GO:0030755 quercetin 3-O-methyltransferase activity
	GO:0051555 flavonol biosynthetic process
	GO:0009809 lignin biosynthetic process
	GO:0033799 myricetin 3'-O-methyltransferase activity
	GO:0005634 nucleus
	GO:0047763 caffeate O-methyltransferase activity
	GO:0016740 transferase activity
	GO:0005886 plasma membrane
	GO:0046983 protein dimerization activity
	GO:0032259 methylation
GRMZM2G415007	GO:0005783 endoplasmic reticulum	---	---
	GO:0005730 nucleolus
	GO:0005618 cell wall
	GO:0005634 nucleus
	GO:0005788 endoplasmic reticulum lumen
	GO:0000166 nucleotide binding
	GO:0005773 vacuole
	GO:0010197 polar nucleus fusion
	GO:0005886 plasma membrane
	GO:0046686 response to cadmium ion
	GO:0009408 response to heat
	GO:0005524 ATP binding
	GO:0034976 response to endoplasmic reticulum stress
GRMZM2G411652	GO:0016021 integral to membrane	---	---
	GO:0016020 membrane
	GO:0055114 oxidation reduction
	GO:0016491 oxidoreductase activity
GRMZM2G139834	GO:0016020 membrane	---	---
GRMZM2G015287	GO:0006301 postreplication repair	---	---
	GO:0010053 root epidermal cell differentiation
	GO:0005886 plasma membrane
	GO:0016881 acid-amino acid ligase activity
	GO:0006511 ubiquitin-dependent protein catabolic process
	GO:0010039 response to iron ion
	GO:0046686 response to cadmium ion
	GO:0016874 ligase activity
	GO:0031372 UBC13-MMS2 complex
GRMZM2G305159	GO:0016787 hydrolase activity	---	---
	GO:0006812 cation transport
	GO:0016021 integral to membrane
	GO:0016020 membrane
	GO:0070588 calcium ion transmembrane transport
	GO:0000166 nucleotide binding
	GO:0005516 calmodulin binding
	GO:0005388 calcium-transporting ATPase activity
	GO:0046872 metal ion binding
	GO:0005524 ATP binding
GRMZM2G042040	GO:0005773 vacuole	---	---
	GO:0005794 Golgi apparatus
	GO:0016740 transferase activity
	GO:0016020 membrane
	GO:0005783 endoplasmic reticulum
GRMZM2G122712	GO:0005215 transporter activity	---	---
	GO:0016020 membrane
	GO:0006810 transport
GRMZM2G032315	GO:0022626 cytosolic ribosome	---	---
	GO:0005634 nucleus
	GO:0005622 intracellular
	GO:0003735 structural constituent of ribosome
	GO:0005886 plasma membrane
	GO:0006414 translational elongation
	GO:0005829 cytosol
GRMZM2G047187	GO:0005215 transporter activity	---	---
	GO:0016021 integral to membrane
	GO:0016020 membrane
	GO:0055085 transmembrane transport
GRMZM2G018728	GO:0005777 peroxisome	---	---
	GO:0009150 purine ribonucleotide metabolic process
	GO:0003824 catalytic activity
	GO:0047627 adenylylsulfatase activity
	GO:0005886 plasma membrane
	GO:0006790 sulfur metabolic process
GRMZM2G010490	GO:0016020 membrane	---	---
GRMZM2G030880	GO:0009535 chloroplast thylakoid membrane	---	---
	GO:0009507 chloroplast
GRMZM2G355572	GO:0005886 plasma membrane	---	---
	GO:0009507 chloroplast
GRMZM2G127294	GO:0016021 integral to membrane	---	---
	GO:0016020 membrane
GRMZM2G083812	GO:0003824 catalytic activity	---	---
	GO:0016020 membrane
	GO:0005975 carbohydrate metabolic process
	GO:0009505 plant-type cell wall
	GO:0016798 hydrolase activity, acting on glycosyl bonds
GRMZM2G093195	GO:0004497 monooxygenase activity	---	---
	GO:0016020 membrane
	GO:0020037 heme binding
	GO:0016021 integral to membrane
	GO:0016705 oxidoreductase activity, acting on paired donors, with incorporation or reduction of molecular oxygen
	GO:0009686 gibberellin biosynthetic process
	GO:0046872 metal ion binding
	GO:0055114 oxidation reduction
	GO:0009055 electron carrier activity
GRMZM2G157443	GO:0022626 cytosolic ribosome	---	---
	GO:0005634 nucleus
	GO:0005622 intracellular
	GO:0003735 structural constituent of ribosome
	GO:0005886 plasma membrane
	GO:0006414 translational elongation
	GO:0005829 cytosol
GRMZM2G046700	GO:0022891 substrate-specific transmembrane transporter activity	---	---
	GO:0016021 integral to membrane
	GO:0016020 membrane
	GO:0055085 transmembrane transport
GRMZM2G003165	GO:0046658 anchored to plasma membrane	---	---
	GO:0005886 plasma membrane
GRMZM2G084806	GO:0006468 protein amino acid phosphorylation	---	---
	GO:0016021 integral to membrane
	GO:0005524 ATP binding
	GO:0004672 protein kinase activity
GRMZM2G119116	GO:0016706 oxidoreductase activity, acting on paired donors, with incorporation or reduction of molecular oxygen, 2-oxoglutarate as one donor, and incorporation of one atom each of oxygen into both donors	---	---
	GO:0010439 regulation of glucosinolate biosynthetic process
	GO:0009506 plasmodesma
	GO:0055114 oxidation reduction
	GO:0016491 oxidoreductase activity
GRMZM2G074053	GO:0016021 integral to membrane	---	---
	GO:0016020 membrane
GRMZM2G088765	GO:0009826 unidimensional cell growth	---	---
	GO:0048046 apoplast
	GO:0045926 negative regulation of growth
	GO:0020037 heme binding
	GO:0005773 vacuole
	GO:0009505 plant-type cell wall
	GO:0050832 defense response to fungus
	GO:0004601 peroxidase activity
	GO:0009416 response to light stimulus
	GO:0042742 defense response to bacterium
	GO:0005886 plasma membrane
	GO:0010043 response to zinc ion
	GO:0009651 response to salt stress
	GO:0046872 metal ion binding
	GO:0006979 response to oxidative stress
	GO:0055114 oxidation reduction
	GO:0016491 oxidoreductase activity
GRMZM5G850966	GO:0022625 cytosolic large ribosomal subunit	---	---
	GO:0005829 cytosol
	GO:0005774 vacuolar membrane
	GO:0003735 structural constituent of ribosome
	GO:0005886 plasma membrane
	GO:0005622 intracellular
	GO:0006412 translation
	GO:0009506 plasmodesma
GRMZM2G048846	GO:0005737 cytoplasm	---	---
	GO:0005886 plasma membrane
	GO:0005509 calcium ion binding
	GO:0006281 DNA repair
GRMZM2G000812	GO:0016021 integral to membrane	---	---
	GO:0005886 plasma membrane
	GO:0009507 chloroplast
	GO:0008643 carbohydrate transport
GRMZM2G375807	GO:0042626 ATPase activity, coupled to transmembrane movement of substances	---	---
	GO:0016021 integral to membrane
	GO:0016020 membrane
	GO:0000166 nucleotide binding
	GO:0016887 ATPase activity
	GO:0055085 transmembrane transport
	GO:0005524 ATP binding
GRMZM2G098290	GO:0009535 chloroplast thylakoid membrane	---	---
	GO:0009579 thylakoid
	GO:0022626 cytosolic ribosome
	GO:0009941 chloroplast envelope
	GO:0004356 glutamate-ammonia ligase activity
	GO:0009570 chloroplast stroma
	GO:0016020 membrane
	GO:0005739 mitochondrion
	GO:0006542 glutamine biosynthetic process
	GO:0048046 apoplast
	GO:0006807 nitrogen compound metabolic process
	GO:0046686 response to cadmium ion
	GO:0009651 response to salt stress
	GO:0000166 nucleotide binding
	GO:0016874 ligase activity
	GO:0005524 ATP binding
	GO:0009507 chloroplast
GRMZM2G445169	GO:0009664 plant-type cell wall organization	---	---
	GO:0005829 cytosol
	GO:0016020 membrane
	GO:0005576 extracellular region
	GO:0006949 syncytium formation
	GO:0010114 response to red light
	GO:0009505 plant-type cell wall
	GO:0009506 plasmodesma
	GO:0009507 chloroplast
GRMZM2G162748	GO:0009579 thylakoid	---	---
	GO:0009941 chloroplast envelope
	GO:0051537 2 iron, 2 sulfur cluster binding
	GO:0009534 chloroplast thylakoid
	GO:0010196 nonphotochemical quenching
	GO:0009496 plastoquinol-plastocyanin reductase activity
	GO:0016021 integral to membrane
	GO:0005886 plasma membrane
	GO:0008121 ubiquinol-cytochrome-c reductase activity
	GO:0022900 electron transport chain
	GO:0042742 defense response to bacterium
	GO:0045158 electron transporter, transferring electrons within cytochrome b6/f complex of photosystem II activity
	GO:0046872 metal ion binding
	GO:0042651 thylakoid membrane
	GO:0015979 photosynthesis
	GO:0009507 chloroplast
GRMZM2G125669	GO:0007585 respiratory gaseous exchange	---	---
	GO:0016021 integral to membrane
	GO:0016020 membrane
	GO:0009916 alternative oxidase activity
	GO:0005739 mitochondrion
	GO:0022900 electron transport chain
	GO:0070469 respiratory chain
	GO:0046872 metal ion binding
	GO:0016491 oxidoreductase activity
GRMZM2G040441	GO:0005737 cytoplasm	---	---
	GO:0009607 response to biotic stimulus
	GO:0016021 integral to membrane
	GO:0016020 membrane
	GO:0006952 defense response
	GO:0012505 endomembrane system
	GO:0010483 pollen tube reception
	GO:0008219 cell death
	GO:0005516 calmodulin binding
GRMZM2G167758	GO:0005886 plasma membrane	---	---
GRMZM2G098679	GO:0022891 substrate-specific transmembrane transporter activity	---	---
	GO:0005773 vacuole
	GO:0016021 integral to membrane
	GO:0008643 carbohydrate transport
	GO:0005886 plasma membrane
	GO:0055085 transmembrane transport
AC205419.3_FG001	GO:0005886 plasma membrane	---	---
GRMZM2G039408	GO:0015575 mannitol transmembrane transporter activity	---	---
	GO:0015576 sorbitol transmembrane transporter activity
	GO:0015795 sorbitol transport
	GO:0016021 integral to membrane
	GO:0015758 glucose transport
	GO:0015148 D-xylose transmembrane transporter activity
	GO:0015797 mannitol transport
	GO:0015793 glycerol transport
	GO:0015752 D-ribose transport
	GO:0015753 D-xylose transport
	GO:0015145 monosaccharide transmembrane transporter activity
	GO:0015757 galactose transport
	GO:0005355 glucose transmembrane transporter activity
	GO:0005354 galactose transmembrane transporter activity
	GO:0005351 sugar:hydrogen symporter activity
	GO:0015591 D-ribose transmembrane transporter activity
	GO:0005886 plasma membrane
	GO:0055085 transmembrane transport
	GO:0022891 substrate-specific transmembrane transporter activity
	GO:0015168 glycerol transmembrane transporter activity
	GO:0015798 myo-inositol transport
	GO:0015749 monosaccharide transport
	GO:0005365 myo-inositol transmembrane transporter activity
GRMZM2G134797	GO:0005773 vacuole	---	---
	GO:0016310 phosphorylation
	GO:0016301 kinase activity
	GO:0005777 peroxisome
	GO:0000166 nucleotide binding
	GO:0048046 apoplast
	GO:0006228 UTP biosynthetic process
	GO:0016740 transferase activity
	GO:0006241 CTP biosynthetic process
	GO:0004550 nucleoside diphosphate kinase activity
	GO:0005524 ATP binding
	GO:0006165 nucleoside diphosphate phosphorylation
	GO:0005886 plasma membrane
	GO:0046686 response to cadmium ion
	GO:0009651 response to salt stress
	GO:0006183 GTP biosynthetic process
	GO:0009507 chloroplast
GRMZM5G853245	GO:0010150 leaf senescence	---	---
	GO:0005634 nucleus
	GO:0009867 jasmonic acid mediated signaling pathway
	GO:0008270 zinc ion binding
	GO:0003676 nucleic acid binding
	GO:0005886 plasma membrane
	GO:0006979 response to oxidative stress
GRMZM2G347174	GO:0016021 integral to membrane	---	---
	GO:0055085 transmembrane transport
GRMZM2G440866	GO:0009535 chloroplast thylakoid membrane	---	---
	GO:0031351 integral to plastid membrane
	GO:0010200 response to chitin
	GO:0009299 mRNA transcription
	GO:0009416 response to light stimulus
	GO:0008270 zinc ion binding
	GO:0005515 protein binding
	GO:0046872 metal ion binding
AC233866.1_FG006	GO:0005737 cytoplasm	---	---
	GO:0005730 nucleolus
	GO:0005773 vacuole
	GO:0000166 nucleotide binding
	GO:0005634 nucleus
	GO:0003924 GTPase activity
	GO:0005525 GTP binding
	GO:0005739 mitochondrion
	GO:0005774 vacuolar membrane
	GO:0005886 plasma membrane
	GO:0046686 response to cadmium ion
	GO:0006184 GTP catabolic process
	GO:0003746 translation elongation factor activity
	GO:0006414 translational elongation
	GO:0005829 cytosol
	GO:0009506 plasmodesma
	GO:0009507 chloroplast
GRMZM2G137161	GO:0016021 integral to membrane	---	---
	GO:0016020 membrane
	GO:0005774 vacuolar membrane
GRMZM2G011269	GO:0016021 integral to membrane	---	---
GRMZM2G007953	GO:0009826 unidimensional cell growth	---	---
	GO:0005886 plasma membrane
	GO:0009834 secondary cell wall biogenesis
	GO:0009705 plant-type vacuole membrane
GRMZM2G155329	GO:0045430 chalcone isomerase activity	---	---
	GO:0005783 endoplasmic reticulum
	GO:0005634 nucleus
	GO:0009813 flavonoid biosynthetic process
	GO:0009705 plant-type vacuole membrane
	GO:0042406 extrinsic to endoplasmic reticulum membrane
	GO:0010224 response to UV-B
GRMZM2G448174	GO:0009535 chloroplast thylakoid membrane	---	---
	GO:0009579 thylakoid
	GO:0020037 heme binding
	GO:0016021 integral to membrane
	GO:0016020 membrane
	GO:0031361 integral to thylakoid membrane
	GO:0022900 electron transport chain
	GO:0009507 chloroplast
	GO:0046872 metal ion binding
	GO:0015979 photosynthesis
	GO:0009055 electron carrier activity
GRMZM2G180951	GO:0003843 1,3-beta-glucan synthase activity	---	---
	GO:0006075 1,3-beta-glucan biosynthetic process
	GO:0016020 membrane
	GO:0000148 1,3-beta-glucan synthase complex
GRMZM2G083716	GO:0005737 cytoplasm	---	---
	GO:0009941 chloroplast envelope
	GO:0022626 cytosolic ribosome
	GO:0005730 nucleolus
	GO:0009570 chloroplast stroma
	GO:0005634 nucleus
	GO:0005886 plasma membrane
	GO:0005739 mitochondrion
	GO:0000166 nucleotide binding
	GO:0048046 apoplast
	GO:0042026 protein refolding
	GO:0009627 systemic acquired resistance
	GO:0051085 chaperone mediated protein folding requiring cofactor
	GO:0009409 response to cold
	GO:0008219 cell death
	GO:0010319 stromule
	GO:0005524 ATP binding
	GO:0009507 chloroplast
GRMZM2G053019	GO:0009535 chloroplast thylakoid membrane	---	---
	GO:0009941 chloroplast envelope
	GO:0016020 membrane
	GO:0009706 chloroplast inner membrane
	GO:0009658 chloroplast organization
	GO:0009507 chloroplast
	GO:0045037 protein import into chloroplast stroma
GRMZM2G174315	GO:0016787 hydrolase activity	---	---
	GO:0005886 plasma membrane
	GO:0004806 triglyceride lipase activity
	GO:0016042 lipid catabolic process
GRMZM2G005293	GO:0016021 integral to membrane	---	---
	GO:0006810 transport
GRMZM2G134668	GO:0006457 protein folding	---	---
	GO:0005783 endoplasmic reticulum
	GO:0005773 vacuole
	GO:0051082 unfolded protein binding
	GO:0005774 vacuolar membrane
	GO:0005739 mitochondrion
	GO:0005886 plasma membrane
	GO:0009507 chloroplast
	GO:0009505 plant-type cell wall
	GO:0009506 plasmodesma
	GO:0005509 calcium ion binding
GRMZM2G145280	GO:0005730 nucleolus	---	---
	GO:0005618 cell wall
	GO:0005829 cytosol
	GO:0022625 cytosolic large ribosomal subunit
	GO:0005622 intracellular
	GO:0003735 structural constituent of ribosome
	GO:0005886 plasma membrane
	GO:0006412 translation
GRMZM2G162295	GO:0009956 radial pattern formation	---	---
	GO:0010305 leaf vascular tissue pattern formation
	GO:0016021 integral to membrane
	GO:0009933 meristem structural organization
	GO:0010015 root morphogenesis
	GO:0005886 plasma membrane
GRMZM2G029219	GO:0016021 integral to membrane	---	---
	GO:0009624 response to nematode
	GO:0009705 plant-type vacuole membrane
	GO:0010043 response to zinc ion
	GO:0055069 zinc ion homeostasis
	GO:0055085 transmembrane transport
GRMZM5G846196	GO:0009737 response to abscisic acid stimulus	---	---
	GO:0016192 vesicle-mediated transport
	GO:0005773 vacuole
	GO:0016021 integral to membrane
	GO:0005774 vacuolar membrane
	GO:0010118 stomatal movement
	GO:0005886 plasma membrane
	GO:0009651 response to salt stress
GRMZM2G002523	GO:0016020 membrane	---	---
	GO:0016760 cellulose synthase (UDP-forming) activity
	GO:0008270 zinc ion binding
	GO:0005515 protein binding
	GO:0030244 cellulose biosynthetic process
GRMZM2G323757	GO:0005794 Golgi apparatus	---	---
	GO:0005886 plasma membrane
	GO:0004190 aspartic-type endopeptidase activity
	GO:0009651 response to salt stress
	GO:0006508 proteolysis
	GO:0009505 plant-type cell wall
	GO:0009506 plasmodesma
GRMZM2G154124	GO:0003824 catalytic activity	---	---
	GO:0005975 carbohydrate metabolic process
	GO:0030246 carbohydrate binding
	GO:0005774 vacuolar membrane
GRMZM2G119970	GO:0005345 purine transmembrane transporter activity	---	---
	GO:0015853 adenine transport
	GO:0005215 transporter activity
	GO:0016020 membrane
	GO:0015854 guanine transport
	GO:0055085 transmembrane transport
GRMZM2G170326	GO:0005773 vacuole	---	---
	GO:0016020 membrane
	GO:0015693 magnesium ion transport
	GO:0030001 metal ion transport
	GO:0055085 transmembrane transport
	GO:0015095 magnesium ion transmembrane transporter activity
GRMZM2G156536	GO:0004129 cytochrome-c oxidase activity	---	---
	GO:0016021 integral to membrane
	GO:0016020 membrane
	GO:0019646 aerobic electron transport chain
	GO:0005739 mitochondrion
	GO:0005743 mitochondrial inner membrane
	GO:0055114 oxidation reduction
GRMZM2G043075	GO:0006855 multidrug transport	---	---
	GO:0016020 membrane
	GO:0015297 antiporter activity
	GO:0015238 drug transmembrane transporter activity
GRMZM2G019974	GO:0016021 integral to membrane	---	---
	GO:0022857 transmembrane transporter activity
	GO:0055085 transmembrane transport
GRMZM2G093643	GO:0009941 chloroplast envelope	---	---
	GO:0006813 potassium ion transport
	GO:0006812 cation transport
	GO:0016021 integral to membrane
	GO:0008324 cation transmembrane transporter activity
	GO:0015299 solute:hydrogen antiporter activity
	GO:0000166 nucleotide binding
	GO:0055085 transmembrane transport
GRMZM2G014558	GO:0005783 endoplasmic reticulum	---	---
	GO:0016021 integral to membrane
	GO:0030244 cellulose biosynthetic process
	GO:0016760 cellulose synthase (UDP-forming) activity
	GO:0016757 transferase activity, transferring glycosyl groups
	GO:0005886 plasma membrane
GRMZM2G105844	GO:0009664 plant-type cell wall organization	---	---
	GO:0016020 membrane
	GO:0009828 plant-type cell wall loosening
	GO:0005576 extracellular region
	GO:0010119 regulation of stomatal movement
	GO:0006949 syncytium formation
	GO:0010114 response to red light
	GO:0009505 plant-type cell wall
GRMZM2G095655	GO:0009409 response to cold	---	---
	GO:0005886 plasma membrane
GRMZM2G083248	GO:0008515 sucrose transmembrane transporter activity	---	---
	GO:0005887 integral to plasma membrane
	GO:0015770 sucrose transport
	GO:0055085 transmembrane transport
GRMZM2G098545	GO:0009535 chloroplast thylakoid membrane	---	---
	GO:0006508 proteolysis
	GO:0008233 peptidase activity
GRMZM2G002220	GO:0009941 chloroplast envelope	---	---
	GO:0009408 response to heat
	GO:0006457 protein folding
	GO:0010157 response to chlorate
	GO:0009570 chloroplast stroma
	GO:0009704 de-etiolation
	GO:0005739 mitochondrion
	GO:0005774 vacuolar membrane
	GO:0051082 unfolded protein binding
	GO:0009414 response to water deprivation
	GO:0005886 plasma membrane
	GO:0009651 response to salt stress
	GO:0009507 chloroplast
	GO:0005524 ATP binding
	GO:0045037 protein import into chloroplast stroma
GRMZM2G170870	GO:0009941 chloroplast envelope	---	---
	GO:0005840 ribosome
	GO:0009570 chloroplast stroma
	GO:0016020 membrane
	GO:0005622 intracellular
	GO:0003735 structural constituent of ribosome
	GO:0019843 rRNA binding
	GO:0006412 translation
	GO:0009507 chloroplast
GRMZM2G017654	GO:0006468 protein amino acid phosphorylation	---	---
	GO:0009555 pollen development
	GO:0005773 vacuole
	GO:0016772 transferase activity, transferring phosphorus-containing groups
	GO:0005829 cytosol
	GO:0004674 protein serine/threonine kinase activity
	GO:0007009 plasma membrane organization
	GO:0005515 protein binding
	GO:0005886 plasma membrane
	GO:0005524 ATP binding
GRMZM2G395114	GO:0016021 integral to membrane	---	---
	GO:0016020 membrane
	GO:0008271 secondary active sulfate transmembrane transporter activity
	GO:0055085 transmembrane transport
	GO:0008272 sulfate transport
GRMZM2G042008	GO:0006508 proteolysis	---	---
	GO:0008233 peptidase activity
	GO:0016020 membrane
	GO:0004190 aspartic-type endopeptidase activity
	GO:0009505 plant-type cell wall
GRMZM2G172723	GO:0009535 chloroplast thylakoid membrane	---	---
	GO:0009579 thylakoid
	GO:0031977 thylakoid lumen
	GO:0019898 extrinsic to membrane
	GO:0005509 calcium ion binding
	GO:0009543 chloroplast thylakoid lumen
	GO:0009654 oxygen evolving complex
	GO:0015979 photosynthesis
	GO:0009507 chloroplast
GRMZM2G304108	GO:0016021 integral to membrane	---	---
	GO:0005886 plasma membrane
AC214448.3_FG007	GO:0016021 integral to membrane	---	---
GRMZM5G885285	GO:0000145 exocyst	---	---
	GO:0006904 vesicle docking during exocytosis
	GO:0005829 cytosol
	GO:0009860 pollen tube growth
	GO:0005886 plasma membrane
	GO:0009846 pollen germination
GRMZM2G150608	GO:0016787 hydrolase activity	---	---
	GO:0016310 phosphorylation
	GO:0016301 kinase activity
	GO:0004722 protein serine/threonine phosphatase activity
	GO:0019901 protein kinase binding
	GO:0007165 signal transduction
	GO:0005515 protein binding
	GO:0006470 protein amino acid dephosphorylation
	GO:0005886 plasma membrane
	GO:0046872 metal ion binding
	GO:0009934 regulation of meristem structural organization
GRMZM2G030713	GO:0005886 plasma membrane	---	---

## Sheet: GO_0009505
GO Accession: GO:0009505
Ontology: Cellular Component
Description: plant-type cell wall
Annotated/Total number in query list: 15/434
Annotated/Total number in background/reference: 229/25864
Name	GO terms	GO source	Description (Direct description or transfer from target)
GRMZM2G042008	GO:0006508 proteolysis	---	---
	GO:0008233 peptidase activity
	GO:0016020 membrane
	GO:0004190 aspartic-type endopeptidase activity
	GO:0009505 plant-type cell wall
GRMZM2G445169	GO:0009664 plant-type cell wall organization	---	---
	GO:0005829 cytosol
	GO:0016020 membrane
	GO:0005576 extracellular region
	GO:0006949 syncytium formation
	GO:0010114 response to red light
	GO:0009505 plant-type cell wall
	GO:0009506 plasmodesma
	GO:0009507 chloroplast
GRMZM2G082184	GO:0006810 transport	---	---
	GO:0015708 silicate transport
	GO:0005215 transporter activity
	GO:0016021 integral to membrane
	GO:0016020 membrane
	GO:0048226 Casparian strip
	GO:0015115 silicate transmembrane transporter activity
GRMZM2G078210	GO:0009505 plant-type cell wall	---	---
GRMZM2G105844	GO:0009664 plant-type cell wall organization	---	---
	GO:0016020 membrane
	GO:0009828 plant-type cell wall loosening
	GO:0005576 extracellular region
	GO:0010119 regulation of stomatal movement
	GO:0006949 syncytium formation
	GO:0010114 response to red light
	GO:0009505 plant-type cell wall
GRMZM2G323757	GO:0005794 Golgi apparatus	---	---
	GO:0005886 plasma membrane
	GO:0004190 aspartic-type endopeptidase activity
	GO:0009651 response to salt stress
	GO:0006508 proteolysis
	GO:0009505 plant-type cell wall
	GO:0009506 plasmodesma
GRMZM2G083812	GO:0003824 catalytic activity	---	---
	GO:0016020 membrane
	GO:0005975 carbohydrate metabolic process
	GO:0009505 plant-type cell wall
	GO:0016798 hydrolase activity, acting on glycosyl bonds
GRMZM2G024099	GO:0048046 apoplast	---	---
	GO:0006508 proteolysis
	GO:0004190 aspartic-type endopeptidase activity
	GO:0009505 plant-type cell wall
GRMZM2G091578	GO:0004252 serine-type endopeptidase activity	---	---
	GO:0080001 mucilage extrusion from seed coat
	GO:0048046 apoplast
	GO:0048359 mucilage metabolic process during seed coat development
	GO:0009505 plant-type cell wall
	GO:0006508 proteolysis
	GO:0008233 peptidase activity
	GO:0043086 negative regulation of catalytic activity
	GO:0042802 identical protein binding
GRMZM2G036134	GO:0048046 apoplast	---	---
	GO:0006508 proteolysis
	GO:0004190 aspartic-type endopeptidase activity
	GO:0009505 plant-type cell wall
	GO:0009507 chloroplast
GRMZM2G134668	GO:0006457 protein folding	---	---
	GO:0005783 endoplasmic reticulum
	GO:0005773 vacuole
	GO:0051082 unfolded protein binding
	GO:0005774 vacuolar membrane
	GO:0005739 mitochondrion
	GO:0005886 plasma membrane
	GO:0009507 chloroplast
	GO:0009505 plant-type cell wall
	GO:0009506 plasmodesma
	GO:0005509 calcium ion binding
GRMZM2G017991	GO:0009505 plant-type cell wall	---	---
GRMZM2G175499	GO:0042545 cell wall modification	---	---
	GO:0016787 hydrolase activity
	GO:0030599 pectinesterase activity
	GO:0043086 negative regulation of catalytic activity
	GO:0045330 aspartyl esterase activity
	GO:0004857 enzyme inhibitor activity
	GO:0009505 plant-type cell wall
GRMZM2G088765	GO:0009826 unidimensional cell growth	---	---
	GO:0048046 apoplast
	GO:0045926 negative regulation of growth
	GO:0020037 heme binding
	GO:0005773 vacuole
	GO:0009505 plant-type cell wall
	GO:0050832 defense response to fungus
	GO:0004601 peroxidase activity
	GO:0009416 response to light stimulus
	GO:0042742 defense response to bacterium
	GO:0005886 plasma membrane
	GO:0010043 response to zinc ion
	GO:0009651 response to salt stress
	GO:0046872 metal ion binding
	GO:0006979 response to oxidative stress
	GO:0055114 oxidation reduction
	GO:0016491 oxidoreductase activity
GRMZM2G358540	GO:0009505 plant-type cell wall	---	---

## Sheet: chemical stimilus
Job ID: 796342297
GO Accession: GO:0042221
Ontology: Biological Process
Description: response to chemical stimulus
Annotated/Total number in query list: 135/1123
Annotated/Total number in background/reference: 2052/25864
Name	GO terms	GO source	Description (Direct description or transfer from target)
GRMZM2G020631	GO:0046686 response to cadmium ion	---	---
	GO:0009941 chloroplast envelope
	GO:0005886 plasma membrane
GRMZM2G086801	GO:0009733 response to auxin stimulus	---	---
	GO:0000085 G2 phase of mitotic cell cycle
	GO:0010093 specification of floral organ identity
	GO:0045732 positive regulation of protein catabolic process
	GO:0010971 positive regulation of G2/M transition of mitotic cell cycle
	GO:0010387 signalosome assembly
	GO:0010100 negative regulation of photomorphogenesis
	GO:0005515 protein binding
	GO:0010388 cullin deneddylation
	GO:0031347 regulation of defense response
GRMZM2G115357	GO:0009733 response to auxin stimulus	---	---
	GO:0009536 plastid
	GO:0009734 auxin mediated signaling pathway
	GO:0005634 nucleus
	GO:0006355 regulation of transcription, DNA-dependent
	GO:0006417 regulation of translation
	GO:0046983 protein dimerization activity
GRMZM2G057067	GO:0006417 regulation of translation	---	---
	GO:0006355 regulation of transcription, DNA-dependent
	GO:0005634 nucleus
	GO:0046983 protein dimerization activity
	GO:0009734 auxin mediated signaling pathway
GRMZM2G122126	GO:0017057 6-phosphogluconolactonase activity	---	---
	GO:0005975 carbohydrate metabolic process
	GO:0002229 defense response to oomycetes
	GO:0009570 chloroplast stroma
	GO:0005777 peroxisome
	GO:0006098 pentose-phosphate shunt
	GO:0042742 defense response to bacterium
	GO:0009507 chloroplast
	GO:0071461 cellular response to redox state
GRMZM2G171961	GO:0009553 embryo sac development	---	---
	GO:0009875 pollen-pistil interaction
	GO:0010183 pollen tube guidance
GRMZM2G052812	GO:0046686 response to cadmium ion	---	---
	GO:0009941 chloroplast envelope
	GO:0005886 plasma membrane
GRMZM2G048324	GO:0009860 pollen tube growth	---	---
	GO:0016209 antioxidant activity
	GO:0047134 protein-disulfide reductase activity
	GO:0010183 pollen tube guidance
	GO:0046686 response to cadmium ion
	GO:0045454 cell redox homeostasis
	GO:0055114 oxidation reduction
	GO:0016491 oxidoreductase activity
GRMZM2G125001	GO:0006468 protein amino acid phosphorylation	---	---
	GO:0000166 nucleotide binding
	GO:0004674 protein serine/threonine kinase activity
	GO:0007165 signal transduction
	GO:0009788 negative regulation of abscisic acid mediated signaling pathway
	GO:0005524 ATP binding
GRMZM2G064360	GO:0005975 carbohydrate metabolic process	---	---
	GO:0016998 cell wall macromolecule catabolic process
	GO:0005773 vacuole
	GO:0050832 defense response to fungus
	GO:0008061 chitin binding
	GO:0005886 plasma membrane
	GO:0046686 response to cadmium ion
	GO:0004568 chitinase activity
	GO:0006032 chitin catabolic process
	GO:0009871 jasmonic acid and ethylene-dependent systemic resistance, ethylene mediated signaling pathway
GRMZM2G132461	GO:0009737 response to abscisic acid stimulus	---	---
	GO:0005544 calcium-dependent phospholipid binding
	GO:0005509 calcium ion binding
	GO:0009414 response to water deprivation
	GO:0009408 response to heat
	GO:0009409 response to cold
	GO:0009651 response to salt stress
	GO:0009506 plasmodesma
AC233866.1_FG006	GO:0005737 cytoplasm	---	---
	GO:0005730 nucleolus
	GO:0005773 vacuole
	GO:0000166 nucleotide binding
	GO:0005634 nucleus
	GO:0003924 GTPase activity
	GO:0005525 GTP binding
	GO:0005739 mitochondrion
	GO:0005774 vacuolar membrane
	GO:0005886 plasma membrane
	GO:0046686 response to cadmium ion
	GO:0006184 GTP catabolic process
	GO:0003746 translation elongation factor activity
	GO:0006414 translational elongation
	GO:0005829 cytosol
	GO:0009506 plasmodesma
	GO:0009507 chloroplast
GRMZM2G104176	GO:0009733 response to auxin stimulus	---	---
	GO:0009734 auxin mediated signaling pathway
	GO:0005634 nucleus
	GO:0005622 intracellular
	GO:0006355 regulation of transcription, DNA-dependent
	GO:0006417 regulation of translation
	GO:0046983 protein dimerization activity
GRMZM2G156861	GO:0016491 oxidoreductase activity	---	---
	GO:0031408 oxylipin biosynthetic process
	GO:0009737 response to abscisic acid stimulus
	GO:0009753 response to jasmonic acid stimulus
	GO:0009816 defense response to bacterium, incompatible interaction
	GO:0009611 response to wounding
	GO:0016165 lipoxygenase activity
	GO:0048364 root development
	GO:0005515 protein binding
	GO:0005506 iron ion binding
	GO:0046872 metal ion binding
	GO:0051707 response to other organism
	GO:0055114 oxidation reduction
	GO:0009507 chloroplast
GRMZM2G115612	GO:0009737 response to abscisic acid stimulus	---	---
	GO:0016020 membrane
	GO:0005789 endoplasmic reticulum membrane
	GO:0003824 catalytic activity
	GO:0008152 metabolic process
	GO:0006665 sphingolipid metabolic process
GRMZM2G379252	GO:0004363 glutathione synthase activity	---	---
	GO:0009753 response to jasmonic acid stimulus
	GO:0005829 cytosol
	GO:0006750 glutathione biosynthetic process
	GO:0016874 ligase activity
	GO:0005524 ATP binding
	GO:0009507 chloroplast
GRMZM2G090568	GO:0022626 cytosolic ribosome	---	---
	GO:0048046 apoplast
	GO:0042744 hydrogen peroxide catabolic process
	GO:0009416 response to light stimulus
	GO:0016491 oxidoreductase activity
	GO:0005737 cytoplasm
	GO:0009941 chloroplast envelope
	GO:0005773 vacuole
	GO:0009570 chloroplast stroma
	GO:0005777 peroxisome
	GO:0005739 mitochondrion
	GO:0055114 oxidation reduction
	GO:0046686 response to cadmium ion
	GO:0046872 metal ion binding
	GO:0020037 heme binding
	GO:0005886 plasma membrane
	GO:0009409 response to cold
	GO:0006979 response to oxidative stress
	GO:0009506 plasmodesma
	GO:0009507 chloroplast
	GO:0006995 cellular response to nitrogen starvation
	GO:0050897 cobalt ion binding
	GO:0009970 cellular response to sulfate starvation
	GO:0005618 cell wall
	GO:0016036 cellular response to phosphate starvation
	GO:0004096 catalase activity
GRMZM5G807064	GO:0009553 embryo sac development	---	---
	GO:0009751 response to salicylic acid stimulus
	GO:0009555 pollen development
	GO:0042542 response to hydrogen peroxide
	GO:0005634 nucleus
	GO:0004402 histone acetyltransferase activity
	GO:0003712 transcription cofactor activity
	GO:0009723 response to ethylene stimulus
	GO:0006355 regulation of transcription, DNA-dependent
	GO:0008270 zinc ion binding
	GO:0016573 histone acetylation
	GO:0009409 response to cold
	GO:0009651 response to salt stress
	GO:0005516 calmodulin binding
GRMZM2G135108	GO:0020037 heme binding	---	---
	GO:0004601 peroxidase activity
	GO:0046872 metal ion binding
	GO:0006979 response to oxidative stress
	GO:0055114 oxidation reduction
	GO:0016491 oxidoreductase activity
GRMZM2G106928	GO:0009579 thylakoid	---	---
	GO:0071484 cellular response to light intensity
	GO:0009570 chloroplast stroma
	GO:0071493 cellular response to UV-B
	GO:0071472 cellular response to salt stress
	GO:0010039 response to iron ion
	GO:0071329 cellular response to sucrose stimulus
	GO:0071457 cellular response to ozone
	GO:0048046 apoplast
	GO:0006801 superoxide metabolic process
	GO:0046688 response to copper ion
	GO:0035195 gene silencing by miRNA
	GO:0004784 superoxide dismutase activity
	GO:0034599 cellular response to oxidative stress
	GO:0046872 metal ion binding
	GO:0055114 oxidation reduction
	GO:0016491 oxidoreductase activity
GRMZM2G113967	GO:0006468 protein amino acid phosphorylation	---	---
	GO:0000166 nucleotide binding
	GO:0004674 protein serine/threonine kinase activity
	GO:0007165 signal transduction
	GO:0009788 negative regulation of abscisic acid mediated signaling pathway
	GO:0005524 ATP binding
AC225718.2_FG006	GO:0009733 response to auxin stimulus	---	---
	GO:0005509 calcium ion binding
GRMZM2G117989	GO:0080027 response to herbivore	---	---
	GO:0009817 defense response to fungus, incompatible interaction
	GO:0009627 systemic acquired resistance
	GO:0009723 response to ethylene stimulus
	GO:0042742 defense response to bacterium
	GO:0009615 response to virus
	GO:0009651 response to salt stress
GRMZM5G874955	GO:0010193 response to ozone	---	---
	GO:0016020 membrane
	GO:0006200 ATP catabolic process
	GO:0000166 nucleotide binding
	GO:0015692 lead ion transport
	GO:0016887 ATPase activity
	GO:0005524 ATP binding
	GO:0046865 terpenoid transport
GRMZM2G136032	GO:0009941 chloroplast envelope	---	---
	GO:0005773 vacuole
	GO:0005215 transporter activity
	GO:0016021 integral to membrane
	GO:0006810 transport
	GO:0005739 mitochondrion
	GO:0046658 anchored to plasma membrane
	GO:0006833 water transport
	GO:0009414 response to water deprivation
	GO:0005886 plasma membrane
	GO:0009651 response to salt stress
	GO:0009507 chloroplast
GRMZM2G058675	GO:0004029 aldehyde dehydrogenase (NAD) activity	---	---
	GO:0005739 mitochondrion
	GO:0055114 oxidation reduction
	GO:0046686 response to cadmium ion
	GO:0016491 oxidoreductase activity
	GO:0005524 ATP binding
	GO:0009507 chloroplast
GRMZM2G051792	GO:0010143 cutin biosynthetic process	---	---
	GO:0008299 isoprenoid biosynthetic process
	GO:0008270 zinc ion binding
	GO:0009414 response to water deprivation
	GO:0010025 wax biosynthetic process
	GO:0010345 suberin biosynthetic process
GRMZM2G075081	GO:0005737 cytoplasm	---	---
	GO:0009744 response to sucrose stimulus
	GO:0031982 vesicle
	GO:0005773 vacuole
	GO:0009910 negative regulation of flower development
	GO:0006623 protein targeting to vacuole
	GO:0005886 plasma membrane
GRMZM2G130149	GO:0009751 response to salicylic acid stimulus	---	---
	GO:0010200 response to chitin
	GO:0009753 response to jasmonic acid stimulus
	GO:0009739 response to gibberellin stimulus
	GO:0009723 response to ethylene stimulus
	GO:0003677 DNA binding
	GO:0046686 response to cadmium ion
	GO:0003682 chromatin binding
GRMZM2G171373	GO:0019320 hexose catabolic process	---	---
	GO:0008865 fructokinase activity
	GO:0008270 zinc ion binding
	GO:0000166 nucleotide binding
	GO:0006096 glycolysis
	GO:0009536 plastid
	GO:0005773 vacuole
	GO:0005634 nucleus
	GO:0004340 glucokinase activity
	GO:0005739 mitochondrion
	GO:0010255 glucose mediated signaling pathway
	GO:0016740 transferase activity
	GO:0010182 sugar mediated signaling pathway
	GO:0016310 phosphorylation
	GO:0005524 ATP binding
	GO:0016301 kinase activity
	GO:0012501 programmed cell death
	GO:0051156 glucose 6-phosphate metabolic process
	GO:0005886 plasma membrane
	GO:0009747 hexokinase-dependent signaling
	GO:0005975 carbohydrate metabolic process
	GO:0016773 phosphotransferase activity, alcohol group as acceptor
GRMZM2G032562	GO:0005829 cytosol	---	---
	GO:0006511 ubiquitin-dependent protein catabolic process
	GO:0000226 microtubule cytoskeleton organization
	GO:0005886 plasma membrane
	GO:0046686 response to cadmium ion
	GO:0045910 negative regulation of DNA recombination
GRMZM2G000236	GO:0016629 12-oxophytodienoate reductase activity	---	---
	GO:0005829 cytosol
	GO:0031407 oxylipin metabolic process
	GO:0009611 response to wounding
	GO:0009695 jasmonic acid biosynthetic process
	GO:0010181 FMN binding
	GO:0046686 response to cadmium ion
	GO:0009751 response to salicylic acid stimulus
	GO:0055114 oxidation reduction
	GO:0016491 oxidoreductase activity
GRMZM2G044851	GO:0006810 transport	---	---
	GO:0015706 nitrate transport
	GO:0005215 transporter activity
	GO:0016020 membrane
	GO:0010167 response to nitrate
	GO:0015112 nitrate transmembrane transporter activity
	GO:0046686 response to cadmium ion
GRMZM2G133475	GO:0020037 heme binding	---	---
	GO:0004601 peroxidase activity
	GO:0005576 extracellular region
	GO:0042744 hydrogen peroxide catabolic process
	GO:0046872 metal ion binding
	GO:0006979 response to oxidative stress
	GO:0055114 oxidation reduction
	GO:0016491 oxidoreductase activity
GRMZM2G317584	GO:0003700 transcription factor activity	---	---
	GO:0006355 regulation of transcription, DNA-dependent
	GO:0005634 nucleus
	GO:0042742 defense response to bacterium
	GO:0009723 response to ethylene stimulus
GRMZM2G106427	GO:0005829 cytosol	---	---
	GO:0009636 response to toxin
	GO:0016788 hydrolase activity, acting on ester bonds
GRMZM2G148074	GO:0009733 response to auxin stimulus	---	---
	GO:0043565 sequence-specific DNA binding
	GO:0048467 gynoecium development
	GO:0009735 response to cytokinin stimulus
	GO:0009734 auxin mediated signaling pathway
	GO:0003700 transcription factor activity
	GO:0005634 nucleus
	GO:0008283 cell proliferation
	GO:0010218 response to far red light
	GO:0048507 meristem development
	GO:0009826 unidimensional cell growth
	GO:0048364 root development
	GO:0045892 negative regulation of transcription, DNA-dependent
	GO:0009641 shade avoidance
	GO:0010016 shoot morphogenesis
	GO:0010582 floral meristem determinacy
	GO:0009506 plasmodesma
	GO:0080127 fruit septum development
	GO:0043621 protein self-association
	GO:0042803 protein homodimerization activity
GRMZM5G899188	GO:0005737 cytoplasm	---	---
	GO:0006457 protein folding
	GO:0042542 response to hydrogen peroxide
	GO:0051082 unfolded protein binding
	GO:0006972 hyperosmotic response
	GO:0009408 response to heat
	GO:0009644 response to high light intensity
GRMZM2G102760	GO:0034440 lipid oxidation	---	---
	GO:0031408 oxylipin biosynthetic process
	GO:0009737 response to abscisic acid stimulus
	GO:0009507 chloroplast
	GO:0009753 response to jasmonic acid stimulus
	GO:0009816 defense response to bacterium, incompatible interaction
	GO:0010311 lateral root formation
	GO:0016165 lipoxygenase activity
	GO:0048364 root development
	GO:0005515 protein binding
	GO:0005506 iron ion binding
	GO:0046872 metal ion binding
	GO:0055114 oxidation reduction
	GO:0016491 oxidoreductase activity
GRMZM2G148769	GO:0017057 6-phosphogluconolactonase activity	---	---
	GO:0005975 carbohydrate metabolic process
	GO:0002229 defense response to oomycetes
	GO:0009570 chloroplast stroma
	GO:0005777 peroxisome
	GO:0005774 vacuolar membrane
	GO:0006098 pentose-phosphate shunt
	GO:0071461 cellular response to redox state
	GO:0005886 plasma membrane
	GO:0009507 chloroplast
	GO:0042742 defense response to bacterium
GRMZM5G890665	GO:0006855 multidrug transport	---	---
	GO:0016020 membrane
	GO:0015297 antiporter activity
	GO:0015238 drug transmembrane transporter activity
GRMZM2G126038	GO:0008137 NADH dehydrogenase (ubiquinone) activity	---	---
	GO:0051536 iron-sulfur cluster binding
	GO:0016020 membrane
	GO:0005739 mitochondrion
	GO:0031966 mitochondrial membrane
	GO:0005747 mitochondrial respiratory chain complex I
	GO:0009507 chloroplast
	GO:0006979 response to oxidative stress
	GO:0009055 electron carrier activity
	GO:0042773 ATP synthesis coupled electron transport
	GO:0055114 oxidation reduction
	GO:0016651 oxidoreductase activity, acting on NADH or NADPH
GRMZM2G016890	GO:0005975 carbohydrate metabolic process	---	---
	GO:0009736 cytokinin mediated signaling pathway
	GO:0008422 beta-glucosidase activity
	GO:0008152 metabolic process
	GO:0004553 hydrolase activity, hydrolyzing O-glycosyl compounds
	GO:0009507 chloroplast
GRMZM2G068244	GO:0009579 thylakoid	---	---
	GO:0005507 copper ion binding
	GO:0009737 response to abscisic acid stimulus
	GO:0009570 chloroplast stroma
	GO:0005829 cytosol
	GO:0000166 nucleotide binding
	GO:0048046 apoplast
	GO:0042742 defense response to bacterium
	GO:0005886 plasma membrane
	GO:0005774 vacuolar membrane
	GO:0009507 chloroplast
GRMZM2G025190	GO:0004364 glutathione transferase activity	---	---
	GO:0005515 protein binding
	GO:0009704 de-etiolation
	GO:0016740 transferase activity
	GO:0006749 glutathione metabolic process
	GO:0046686 response to cadmium ion
	GO:0048527 lateral root development
	GO:0060416 response to growth hormone stimulus
	GO:0009507 chloroplast
GRMZM2G022413	GO:0009570 chloroplast stroma	---	---
	GO:0034599 cellular response to oxidative stress
	GO:0008113 peptide-methionine-(S)-S-oxide reductase activity
	GO:0055114 oxidation reduction
	GO:0009507 chloroplast
GRMZM2G173710	GO:0005737 cytoplasm	---	---
	GO:0080036 regulation of cytokinin mediated signaling pathway
	GO:0005634 nucleus
	GO:0009927 histidine phosphotransfer kinase activity
	GO:0000160 two-component signal transduction system (phosphorelay)
GRMZM2G072855	GO:0009579 thylakoid	---	---
	GO:0006334 nucleosome assembly
	GO:0005730 nucleolus
	GO:0005773 vacuole
	GO:0005694 chromosome
	GO:0005829 cytosol
	GO:0005886 plasma membrane
	GO:0005774 vacuolar membrane
	GO:0009414 response to water deprivation
	GO:0000786 nucleosome
	GO:0046982 protein heterodimerization activity
	GO:0003677 DNA binding
	GO:0005634 nucleus
	GO:0009506 plasmodesma
	GO:0009507 chloroplast
GRMZM5G870170	GO:0006855 multidrug transport	---	---
	GO:0006879 cellular iron ion homeostasis
	GO:0015297 antiporter activity
	GO:0015238 drug transmembrane transporter activity
	GO:0005886 plasma membrane
	GO:0015746 citrate transport
	GO:0015137 citrate transmembrane transporter activity
GRMZM2G031033	GO:0009061 anaerobic respiration	---	---
	GO:0006979 response to oxidative stress
GRMZM2G036455	GO:0009535 chloroplast thylakoid membrane	---	---
	GO:0009941 chloroplast envelope
	GO:0016020 membrane
	GO:0016630 protochlorophyllide reductase activity
	GO:0009723 response to ethylene stimulus
	GO:0003959 NADPH dehydrogenase activity
	GO:0009507 chloroplast
	GO:0000166 nucleotide binding
	GO:0055114 oxidation reduction
	GO:0016491 oxidoreductase activity
GRMZM2G059428	GO:0045792 negative regulation of cell size	---	---
	GO:0010200 response to chitin
	GO:0006355 regulation of transcription, DNA-dependent
	GO:0009965 leaf morphogenesis
	GO:0048281 inflorescence morphogenesis
	GO:0003677 DNA binding
GRMZM2G177386	GO:0010205 photoinhibition	---	---
	GO:0016787 hydrolase activity
	GO:0009737 response to abscisic acid stimulus
	GO:0008152 metabolic process
	GO:0006470 protein amino acid dephosphorylation
	GO:0005634 nucleus
	GO:0004722 protein serine/threonine phosphatase activity
	GO:0019901 protein kinase binding
	GO:0010119 regulation of stomatal movement
	GO:0009414 response to water deprivation
	GO:0009408 response to heat
	GO:0009409 response to cold
	GO:0006970 response to osmotic stress
	GO:0009788 negative regulation of abscisic acid mediated signaling pathway
	GO:0046872 metal ion binding
GRMZM5G862101	GO:0009409 response to cold	---	---
	GO:0009737 response to abscisic acid stimulus
	GO:0042538 hyperosmotic salinity response
	GO:0009414 response to water deprivation
GRMZM2G415007	GO:0005783 endoplasmic reticulum	---	---
	GO:0005730 nucleolus
	GO:0005618 cell wall
	GO:0005634 nucleus
	GO:0005788 endoplasmic reticulum lumen
	GO:0000166 nucleotide binding
	GO:0005773 vacuole
	GO:0010197 polar nucleus fusion
	GO:0005886 plasma membrane
	GO:0046686 response to cadmium ion
	GO:0009408 response to heat
	GO:0005524 ATP binding
	GO:0034976 response to endoplasmic reticulum stress
GRMZM2G074790	GO:0005737 cytoplasm	---	---
	GO:0005739 mitochondrion
	GO:0000166 nucleotide binding
	GO:0042026 protein refolding
	GO:0005886 plasma membrane
	GO:0046686 response to cadmium ion
	GO:0005524 ATP binding
GRMZM2G112617	GO:0008270 zinc ion binding	---	---
	GO:0005515 protein binding
	GO:0010200 response to chitin
GRMZM2G154628	GO:0009737 response to abscisic acid stimulus	---	---
	GO:0005773 vacuole
	GO:0005215 transporter activity
	GO:0016021 integral to membrane
	GO:0006810 transport
	GO:0009624 response to nematode
	GO:0006833 water transport
	GO:0006970 response to osmotic stress
	GO:0005886 plasma membrane
	GO:0009269 response to desiccation
	GO:0009507 chloroplast
GRMZM2G121208	GO:0005794 Golgi apparatus	---	---
	GO:0010105 negative regulation of ethylene mediated signaling pathway
	GO:0005783 endoplasmic reticulum
	GO:0009723 response to ethylene stimulus
GRMZM2G358059	GO:0006457 protein folding	---	---
	GO:0005783 endoplasmic reticulum
	GO:0005509 calcium ion binding
	GO:0005773 vacuole
	GO:0005739 mitochondrion
	GO:0051082 unfolded protein binding
	GO:0005788 endoplasmic reticulum lumen
	GO:0005886 plasma membrane
	GO:0046686 response to cadmium ion
	GO:0009651 response to salt stress
	GO:0009507 chloroplast
	GO:0006979 response to oxidative stress
	GO:0055074 calcium ion homeostasis
GRMZM2G050714	GO:0010099 regulation of photomorphogenesis	---	---
	GO:0005634 nucleus
	GO:0009637 response to blue light
	GO:0042752 regulation of circadian rhythm
	GO:0009873 ethylene mediated signaling pathway
	GO:0010114 response to red light
GRMZM2G045070	GO:0016070 RNA metabolic process	---	---
	GO:0005794 Golgi apparatus
	GO:0016853 isomerase activity
	GO:0005829 cytosol
	GO:0005737 cytoplasm
	GO:0009723 response to ethylene stimulus
	GO:0005488 binding
	GO:0009651 response to salt stress
GRMZM2G004161	GO:0003712 transcription cofactor activity	---	---
	GO:0008270 zinc ion binding
	GO:0009651 response to salt stress
	GO:0005737 cytoplasm
	GO:0010167 response to nitrate
	GO:0009751 response to salicylic acid stimulus
	GO:0009753 response to jasmonic acid stimulus
	GO:0009734 auxin mediated signaling pathway
	GO:0005634 nucleus
	GO:0009738 abscisic acid mediated signaling pathway
	GO:0004402 histone acetyltransferase activity
	GO:0009611 response to wounding
	GO:0010182 sugar mediated signaling pathway
	GO:0016573 histone acetylation
	GO:0051973 positive regulation of telomerase activity
	GO:0009553 embryo sac development
	GO:0007623 circadian rhythm
	GO:0009733 response to auxin stimulus
	GO:0009409 response to cold
	GO:0009737 response to abscisic acid stimulus
	GO:0009743 response to carbohydrate stimulus
	GO:0009555 pollen development
	GO:0042542 response to hydrogen peroxide
	GO:0080134 regulation of response to stress
	GO:0006355 regulation of transcription, DNA-dependent
	GO:0005516 calmodulin binding
GRMZM2G133434	GO:0020037 heme binding	---	---
	GO:0004601 peroxidase activity
	GO:0046872 metal ion binding
	GO:0006979 response to oxidative stress
	GO:0055114 oxidation reduction
	GO:0016491 oxidoreductase activity
GRMZM2G151903	GO:0006855 multidrug transport	---	---
	GO:0016020 membrane
	GO:0015297 antiporter activity
	GO:0015238 drug transmembrane transporter activity
GRMZM2G154735	GO:0042538 hyperosmotic salinity response	---	---
	GO:0009555 pollen development
	GO:0009414 response to water deprivation
	GO:0009409 response to cold
	GO:0009737 response to abscisic acid stimulus
	GO:0009908 flower development
	GO:0010507 negative regulation of autophagy
GRMZM2G042756	GO:0043565 sequence-specific DNA binding	---	---
	GO:0010371 regulation of gibberellin biosynthetic process
	GO:0003700 transcription factor activity
	GO:0005634 nucleus
	GO:0009631 cold acclimation
	GO:0009408 response to heat
	GO:0048510 regulation of timing of transition from vegetative to reproductive phase
	GO:0016049 cell growth
	GO:0045893 positive regulation of transcription, DNA-dependent
	GO:0009414 response to water deprivation
	GO:0050826 response to freezing
	GO:0009651 response to salt stress
GRMZM2G043191	GO:0009733 response to auxin stimulus	---	---
	GO:0009737 response to abscisic acid stimulus
	GO:0009753 response to jasmonic acid stimulus
	GO:0043813 phosphatidylinositol-3,5-bisphosphate 5-phosphatase activity
	GO:0004439 phosphatidylinositol-4,5-bisphosphate 5-phosphatase activity
	GO:0034485 phosphatidylinositol-3,4,5-trisphosphate 5-phosphatase activity
	GO:0046856 phosphoinositide dephosphorylation
	GO:0046854 phosphoinositide phosphorylation
GRMZM2G342856	GO:0016740 transferase activity	---	---
	GO:0009737 response to abscisic acid stimulus
	GO:0008080 N-acetyltransferase activity
GRMZM5G833747	GO:0009536 plastid	---	---
	GO:0050897 cobalt ion binding
	GO:0006228 UTP biosynthetic process
	GO:0016310 phosphorylation
	GO:0016301 kinase activity
	GO:0005739 mitochondrion
	GO:0000166 nucleotide binding
	GO:0005743 mitochondrial inner membrane
	GO:0016740 transferase activity
	GO:0006241 CTP biosynthetic process
	GO:0004550 nucleoside diphosphate kinase activity
	GO:0005524 ATP binding
	GO:0006165 nucleoside diphosphate phosphorylation
	GO:0006979 response to oxidative stress
	GO:0006183 GTP biosynthetic process
	GO:0008270 zinc ion binding
GRMZM2G162486	GO:0046686 response to cadmium ion	---	---
	GO:0009570 chloroplast stroma
	GO:0010731 protein amino acid glutathionylation
	GO:0005515 protein binding
	GO:0009507 chloroplast
GRMZM2G057616	GO:0010167 response to nitrate	---	---
	GO:0015706 nitrate transport
	GO:0055085 transmembrane transport
	GO:0009671 nitrate:hydrogen symporter activity
	GO:0016021 integral to membrane
	GO:0016020 membrane
	GO:0009705 plant-type vacuole membrane
	GO:0006821 chloride transport
	GO:0015112 nitrate transmembrane transporter activity
	GO:0005515 protein binding
	GO:0005247 voltage-gated chloride channel activity
	GO:0005216 ion channel activity
GRMZM2G088765	GO:0009826 unidimensional cell growth	---	---
	GO:0048046 apoplast
	GO:0045926 negative regulation of growth
	GO:0020037 heme binding
	GO:0005773 vacuole
	GO:0009505 plant-type cell wall
	GO:0050832 defense response to fungus
	GO:0004601 peroxidase activity
	GO:0009416 response to light stimulus
	GO:0042742 defense response to bacterium
	GO:0005886 plasma membrane
	GO:0010043 response to zinc ion
	GO:0009651 response to salt stress
	GO:0046872 metal ion binding
	GO:0006979 response to oxidative stress
	GO:0055114 oxidation reduction
	GO:0016491 oxidoreductase activity
GRMZM2G121494	GO:0009535 chloroplast thylakoid membrane	---	---
	GO:0071484 cellular response to light intensity
	GO:0009507 chloroplast
	GO:0009414 response to water deprivation
	GO:0010117 photoprotection
	GO:0009644 response to high light intensity
	GO:0009773 photosynthetic electron transport in photosystem I
	GO:0009055 electron carrier activity
GRMZM2G114793	GO:0005783 endoplasmic reticulum	---	---
	GO:0005730 nucleolus
	GO:0005618 cell wall
	GO:0005634 nucleus
	GO:0005788 endoplasmic reticulum lumen
	GO:0000166 nucleotide binding
	GO:0005773 vacuole
	GO:0010197 polar nucleus fusion
	GO:0005886 plasma membrane
	GO:0046686 response to cadmium ion
	GO:0009408 response to heat
	GO:0005524 ATP binding
	GO:0034976 response to endoplasmic reticulum stress
GRMZM2G098298	GO:0005773 vacuole	---	---
	GO:0005634 nucleus
	GO:0042742 defense response to bacterium
	GO:0006508 proteolysis
	GO:0009269 response to desiccation
	GO:0009651 response to salt stress
	GO:0008233 peptidase activity
	GO:0008234 cysteine-type peptidase activity
GRMZM2G155868	GO:0001666 response to hypoxia	---	---
	GO:0005344 oxygen transporter activity
	GO:0019825 oxygen binding
	GO:0015671 oxygen transport
	GO:0020037 heme binding
GRMZM2G084958	GO:0009535 chloroplast thylakoid membrane	---	---
	GO:0009941 chloroplast envelope
	GO:0016020 membrane
	GO:0016630 protochlorophyllide reductase activity
	GO:0009723 response to ethylene stimulus
	GO:0003959 NADPH dehydrogenase activity
	GO:0009507 chloroplast
	GO:0000166 nucleotide binding
	GO:0055114 oxidation reduction
	GO:0016491 oxidoreductase activity
GRMZM2G056068	GO:0071585 detoxification of cadmium ion	---	---
GRMZM2G098290	GO:0009535 chloroplast thylakoid membrane	---	---
	GO:0009579 thylakoid
	GO:0022626 cytosolic ribosome
	GO:0009941 chloroplast envelope
	GO:0004356 glutamate-ammonia ligase activity
	GO:0009570 chloroplast stroma
	GO:0016020 membrane
	GO:0005739 mitochondrion
	GO:0006542 glutamine biosynthetic process
	GO:0048046 apoplast
	GO:0006807 nitrogen compound metabolic process
	GO:0046686 response to cadmium ion
	GO:0009651 response to salt stress
	GO:0000166 nucleotide binding
	GO:0016874 ligase activity
	GO:0005524 ATP binding
	GO:0009507 chloroplast
GRMZM2G311347	GO:0009739 response to gibberellin stimulus	---	---
GRMZM2G066460	GO:0005507 copper ion binding	---	---
	GO:0022626 cytosolic ribosome
	GO:0005730 nucleolus
	GO:0005634 nucleus
	GO:0042254 ribosome biogenesis
	GO:0005622 intracellular
	GO:0003735 structural constituent of ribosome
	GO:0010043 response to zinc ion
	GO:0009409 response to cold
	GO:0005886 plasma membrane
	GO:0046686 response to cadmium ion
	GO:0009651 response to salt stress
	GO:0006414 translational elongation
	GO:0005829 cytosol
	GO:0009507 chloroplast
GRMZM2G077316	GO:0009535 chloroplast thylakoid membrane	---	---
	GO:0009941 chloroplast envelope
	GO:0016853 isomerase activity
	GO:0009570 chloroplast stroma
	GO:0010319 stromule
	GO:0005886 plasma membrane
	GO:0009269 response to desiccation
	GO:0009620 response to fungus
	GO:0009409 response to cold
	GO:0009651 response to salt stress
	GO:0009507 chloroplast
GRMZM2G170400	GO:0009826 unidimensional cell growth	---	---
	GO:0006656 phosphatidylcholine biosynthetic process
	GO:0032259 methylation
	GO:0009555 pollen development
	GO:0010183 pollen tube guidance
	GO:0005829 cytosol
	GO:0009860 pollen tube growth
	GO:0016740 transferase activity
	GO:0048528 post-embryonic root development
	GO:0008152 metabolic process
	GO:0008168 methyltransferase activity
	GO:0042425 choline biosynthetic process
	GO:0000234 phosphoethanolamine N-methyltransferase activity
GRMZM2G134256	GO:0005737 cytoplasm	---	---
	GO:0033587 shikimate biosynthetic process
	GO:0004801 transaldolase activity
	GO:0005975 carbohydrate metabolic process
	GO:0009570 chloroplast stroma
	GO:0005739 mitochondrion
	GO:0003824 catalytic activity
	GO:0006098 pentose-phosphate shunt
	GO:0046686 response to cadmium ion
	GO:0009809 lignin biosynthetic process
	GO:0009507 chloroplast
GRMZM2G074687	GO:0006457 protein folding	---	---
	GO:0005783 endoplasmic reticulum
	GO:0005773 vacuole
	GO:0055074 calcium ion homeostasis
	GO:0051082 unfolded protein binding
	GO:0005774 vacuolar membrane
	GO:0048046 apoplast
	GO:0005739 mitochondrion
	GO:0046686 response to cadmium ion
	GO:0009651 response to salt stress
	GO:0009507 chloroplast
	GO:0006979 response to oxidative stress
	GO:0009506 plasmodesma
	GO:0005509 calcium ion binding
GRMZM2G427815	GO:0020037 heme binding	---	---
	GO:0004601 peroxidase activity
	GO:0046872 metal ion binding
	GO:0006979 response to oxidative stress
	GO:0055114 oxidation reduction
	GO:0016491 oxidoreductase activity
GRMZM2G134797	GO:0005773 vacuole	---	---
	GO:0016310 phosphorylation
	GO:0016301 kinase activity
	GO:0005777 peroxisome
	GO:0000166 nucleotide binding
	GO:0048046 apoplast
	GO:0006228 UTP biosynthetic process
	GO:0016740 transferase activity
	GO:0006241 CTP biosynthetic process
	GO:0004550 nucleoside diphosphate kinase activity
	GO:0005524 ATP binding
	GO:0006165 nucleoside diphosphate phosphorylation
	GO:0005886 plasma membrane
	GO:0046686 response to cadmium ion
	GO:0009651 response to salt stress
	GO:0006183 GTP biosynthetic process
	GO:0009507 chloroplast
GRMZM5G853245	GO:0010150 leaf senescence	---	---
	GO:0005634 nucleus
	GO:0009867 jasmonic acid mediated signaling pathway
	GO:0008270 zinc ion binding
	GO:0003676 nucleic acid binding
	GO:0005886 plasma membrane
	GO:0006979 response to oxidative stress
GRMZM2G408963	GO:0020037 heme binding	---	---
	GO:0004601 peroxidase activity
	GO:0006979 response to oxidative stress
	GO:0046872 metal ion binding
	GO:0009505 plant-type cell wall
	GO:0055114 oxidation reduction
	GO:0016491 oxidoreductase activity
GRMZM2G038636	GO:0007568 aging	---	---
	GO:0005773 vacuole
	GO:0009723 response to ethylene stimulus
	GO:0006508 proteolysis
	GO:0008233 peptidase activity
	GO:0008234 cysteine-type peptidase activity
GRMZM2G100872	GO:0010928 regulation of auxin mediated signaling pathway	---	---
	GO:0005719 nuclear euchromatin
	GO:0008080 N-acetyltransferase activity
	GO:0008283 cell proliferation
	GO:0051536 iron-sulfur cluster binding
	GO:0010084 specification of organ axis polarity
	GO:0033588 Elongator holoenzyme complex
	GO:0003824 catalytic activity
	GO:0008152 metabolic process
	GO:0035265 organ growth
	GO:0009294 DNA mediated transformation
	GO:0005829 cytosol
	GO:0002098 tRNA wobble uridine modification
GRMZM2G304121	GO:0005737 cytoplasm	---	---
	GO:0042273 ribosomal large subunit biogenesis
	GO:0005730 nucleolus
	GO:0005829 cytosol
	GO:0042256 mature ribosome assembly
	GO:0009793 embryonic development ending in seed dormancy
	GO:0043023 ribosomal large subunit binding
	GO:0071215 cellular response to abscisic acid stimulus
	GO:0043022 ribosome binding
	GO:0006413 translational initiation
	GO:0005634 nucleus
	GO:0003743 translation initiation factor activity
GRMZM2G423456	GO:0016310 phosphorylation	---	---
	GO:0010029 regulation of seed germination
	GO:0042742 defense response to bacterium
	GO:0009414 response to water deprivation
	GO:0009651 response to salt stress
	GO:0043424 protein histidine kinase binding
	GO:0023014 signal transmission via phosphorylation event
	GO:0010087 phloem or xylem histogenesis
	GO:0000160 two-component signal transduction system (phosphorelay)
	GO:0010271 regulation of chlorophyll catabolic process
	GO:0005034 osmosensor activity
	GO:0070417 cellular response to cold
	GO:0071215 cellular response to abscisic acid stimulus
	GO:0009909 regulation of flower development
	GO:0005524 ATP binding
	GO:0016301 kinase activity
	GO:0005886 plasma membrane
	GO:0034757 negative regulation of iron ion transport
	GO:0010150 leaf senescence
	GO:0071329 cellular response to sucrose stimulus
	GO:0080117 secondary growth
	GO:0000155 two-component sensor activity
	GO:0000156 two-component response regulator activity
	GO:0006355 regulation of transcription, DNA-dependent
	GO:0016036 cellular response to phosphate starvation
	GO:0048831 regulation of shoot development
	GO:0048509 regulation of meristem development
	GO:0007165 signal transduction
GRMZM2G440866	GO:0009535 chloroplast thylakoid membrane	---	---
	GO:0031351 integral to plastid membrane
	GO:0010200 response to chitin
	GO:0009299 mRNA transcription
	GO:0009416 response to light stimulus
	GO:0008270 zinc ion binding
	GO:0005515 protein binding
	GO:0046872 metal ion binding
GRMZM2G040095	GO:0031408 oxylipin biosynthetic process	---	---
	GO:0009737 response to abscisic acid stimulus
	GO:0009507 chloroplast
	GO:0009753 response to jasmonic acid stimulus
	GO:0009816 defense response to bacterium, incompatible interaction
	GO:0016165 lipoxygenase activity
	GO:0048364 root development
	GO:0005515 protein binding
	GO:0005506 iron ion binding
	GO:0046872 metal ion binding
	GO:0055114 oxidation reduction
	GO:0016491 oxidoreductase activity
GRMZM2G003179	GO:0005794 Golgi apparatus	---	---
	GO:0009737 response to abscisic acid stimulus
	GO:0005773 vacuole
	GO:0016021 integral to membrane
	GO:0005770 late endosome
	GO:0015089 high affinity copper ion transmembrane transporter activity
	GO:0005774 vacuolar membrane
	GO:0015680 intracellular copper ion transport
	GO:0009506 plasmodesma
GRMZM2G170128	GO:0006855 multidrug transport	---	---
	GO:0005886 plasma membrane
	GO:0015297 antiporter activity
	GO:0015238 drug transmembrane transporter activity
GRMZM2G082792	GO:0009733 response to auxin stimulus	---	---
	GO:0005773 vacuole
	GO:0010181 FMN binding
	GO:0016655 oxidoreductase activity, acting on NADH or NADPH, quinone or similar compound as acceptor
	GO:0045892 negative regulation of transcription, DNA-dependent
	GO:0055114 oxidation reduction
	GO:0005886 plasma membrane
	GO:0009506 plasmodesma
	GO:0016491 oxidoreductase activity
GRMZM2G049057	GO:0009682 induced systemic resistance	---	---
	GO:0009617 response to bacterium
	GO:0009723 response to ethylene stimulus
GRMZM2G078465	GO:0047251 thiohydroximate beta-D-glucosyltransferase activity	---	---
	GO:0080024 indolebutyric acid metabolic process
	GO:0018874 benzoate metabolic process
	GO:0019761 glucosinolate biosynthetic process
	GO:0070301 cellular response to hydrogen peroxide
	GO:0080044 quercetin 7-O-glucosyltransferase activity
	GO:0080002 UDP-glucose:4-aminobenzoate acylglucosyltransferase activity
	GO:0071475 cellular hyperosmotic salinity response
	GO:0010016 shoot morphogenesis
	GO:0009696 salicylic acid metabolic process
	GO:0080046 quercetin 4'-O-glucosyltransferase activity
	GO:0042742 defense response to bacterium
	GO:0008152 metabolic process
	GO:0016758 transferase activity, transferring hexosyl groups
	GO:0052544 callose deposition in cell wall during defense response
	GO:0071215 cellular response to abscisic acid stimulus
	GO:0042631 cellular response to water deprivation
	GO:0046482 para-aminobenzoic acid metabolic process
GRMZM2G046966	GO:0009617 response to bacterium	---	---
	GO:0009723 response to ethylene stimulus
	GO:0009851 auxin biosynthetic process
	GO:0008152 metabolic process
	GO:0009651 response to salt stress
	GO:0009507 chloroplast
GRMZM2G006765	GO:0005737 cytoplasm	---	---
	GO:0005856 cytoskeleton
	GO:0048767 root hair elongation
	GO:0009941 chloroplast envelope
	GO:0005618 cell wall
	GO:0009570 chloroplast stroma
	GO:0005829 cytosol
	GO:0010053 root epidermal cell differentiation
	GO:0009611 response to wounding
	GO:0005739 mitochondrion
	GO:0000166 nucleotide binding
	GO:0005524 ATP binding
	GO:0048364 root development
	GO:0009416 response to light stimulus
	GO:0051301 cell division
	GO:0005886 plasma membrane
	GO:0009733 response to auxin stimulus
	GO:0009845 seed germination
	GO:0005730 nucleolus
	GO:0009506 plasmodesma
GRMZM5G886989	GO:0048868 pollen tube development	---	---
	GO:0009737 response to abscisic acid stimulus
GRMZM2G012160	GO:0005783 endoplasmic reticulum	---	---
	GO:0042631 cellular response to water deprivation
	GO:0005829 cytosol
	GO:0009611 response to wounding
	GO:0005774 vacuolar membrane
	GO:0070417 cellular response to cold
	GO:0010466 negative regulation of peptidase activity
	GO:0030414 peptidase inhibitor activity
	GO:0005886 plasma membrane
	GO:0006508 proteolysis
	GO:0008233 peptidase activity
	GO:0034605 cellular response to heat
	GO:0004869 cysteine-type endopeptidase inhibitor activity
GRMZM2G366146	GO:0009941 chloroplast envelope	---	---
	GO:0015086 cadmium ion transmembrane transporter activity
	GO:0009737 response to abscisic acid stimulus
	GO:0015850 organic alcohol transport
	GO:0071366 cellular response to indolebutyric acid stimulus
	GO:0042344 indole glucosinolate catabolic process
	GO:0005739 mitochondrion
	GO:0005774 vacuolar membrane
	GO:0042742 defense response to bacterium
	GO:0031348 negative regulation of defense response
	GO:0006200 ATP catabolic process
	GO:0016887 ATPase activity
	GO:0005886 plasma membrane
	GO:0009817 defense response to fungus, incompatible interaction
	GO:0052544 callose deposition in cell wall during defense response
	GO:0009627 systemic acquired resistance
	GO:0000166 nucleotide binding
	GO:0070574 cadmium ion transmembrane transport
	GO:0005524 ATP binding
	GO:0009507 chloroplast
GRMZM2G053720	GO:0006562 proline catabolic process	---	---
	GO:0004657 proline dehydrogenase activity
	GO:0005739 mitochondrion
	GO:0006537 glutamate biosynthetic process
	GO:0006979 response to oxidative stress
	GO:0055114 oxidation reduction
GRMZM5G846196	GO:0009737 response to abscisic acid stimulus	---	---
	GO:0016192 vesicle-mediated transport
	GO:0005773 vacuole
	GO:0016021 integral to membrane
	GO:0005774 vacuolar membrane
	GO:0010118 stomatal movement
	GO:0005886 plasma membrane
	GO:0009651 response to salt stress
GRMZM2G127609	GO:0005737 cytoplasm	---	---
	GO:0009535 chloroplast thylakoid membrane
	GO:0005507 copper ion binding
	GO:0006457 protein folding
	GO:0009941 chloroplast envelope
	GO:0009570 chloroplast stroma
	GO:0005739 mitochondrion
	GO:0048046 apoplast
	GO:0009409 response to cold
	GO:0046686 response to cadmium ion
	GO:0009579 thylakoid
	GO:0005524 ATP binding
	GO:0009507 chloroplast
GRMZM2G310947	GO:0009737 response to abscisic acid stimulus	---	---
	GO:0005783 endoplasmic reticulum
	GO:0017111 nucleoside-triphosphatase activity
	GO:0005739 mitochondrion
	GO:0000166 nucleotide binding
	GO:0005524 ATP binding
	GO:0051301 cell division
GRMZM2G099167	GO:0005737 cytoplasm	---	---
	GO:0051258 protein polymerization
	GO:0005200 structural constituent of cytoskeleton
	GO:0005618 cell wall
	GO:0005829 cytosol
	GO:0071258 cellular response to gravity
	GO:0003924 GTPase activity
	GO:0000166 nucleotide binding
	GO:0005856 cytoskeleton
	GO:0007017 microtubule-based process
	GO:0005886 plasma membrane
	GO:0046686 response to cadmium ion
	GO:0006184 GTP catabolic process
	GO:0005874 microtubule
	GO:0005525 GTP binding
GRMZM2G028500	GO:0006979 response to oxidative stress	---	---
	GO:0005739 mitochondrion
GRMZM2G029219	GO:0016021 integral to membrane	---	---
	GO:0009624 response to nematode
	GO:0009705 plant-type vacuole membrane
	GO:0010043 response to zinc ion
	GO:0055069 zinc ion homeostasis
	GO:0055085 transmembrane transport
GRMZM2G149923	GO:0009737 response to abscisic acid stimulus	---	---
	GO:0019722 calcium-mediated signaling
	GO:0005634 nucleus
	GO:0005509 calcium ion binding
	GO:0009414 response to water deprivation
	GO:0009651 response to salt stress
	GO:0005829 cytosol
GRMZM2G003385	GO:0005737 cytoplasm	---	---
	GO:0006007 glucose catabolic process
	GO:0005829 cytosol
	GO:0030145 manganese ion binding
	GO:0048046 apoplast
	GO:0003824 catalytic activity
	GO:0005740 mitochondrial envelope
	GO:0009409 response to cold
	GO:0008152 metabolic process
	GO:0005886 plasma membrane
	GO:0046686 response to cadmium ion
	GO:0004619 phosphoglycerate mutase activity
	GO:0046872 metal ion binding
	GO:0009507 chloroplast
GRMZM2G025832	GO:0009733 response to auxin stimulus	---	---
	GO:0004497 monooxygenase activity
	GO:0020037 heme binding
	GO:0016705 oxidoreductase activity, acting on paired donors, with incorporation or reduction of molecular oxygen
	GO:0009411 response to UV
	GO:0046872 metal ion binding
	GO:0055114 oxidation reduction
	GO:0009055 electron carrier activity
GRMZM2G019177	GO:0016787 hydrolase activity	---	---
	GO:0046685 response to arsenic
GRMZM2G043075	GO:0006855 multidrug transport	---	---
	GO:0016020 membrane
	GO:0015297 antiporter activity
	GO:0015238 drug transmembrane transporter activity
GRMZM5G803365	GO:0009408 response to heat	---	---
	GO:0009644 response to high light intensity
	GO:0042542 response to hydrogen peroxide
GRMZM2G126261	GO:0020037 heme binding	---	---
	GO:0004601 peroxidase activity
	GO:0005576 extracellular region
	GO:0042744 hydrogen peroxide catabolic process
	GO:0071456 cellular response to hypoxia
	GO:0046872 metal ion binding
	GO:0006979 response to oxidative stress
	GO:0055114 oxidation reduction
	GO:0016491 oxidoreductase activity
GRMZM2G162282	GO:0009535 chloroplast thylakoid membrane	---	---
	GO:0009579 thylakoid
	GO:0016020 membrane
	GO:0009753 response to jasmonic acid stimulus
	GO:0010150 leaf senescence
	GO:0005618 cell wall
	GO:0009941 chloroplast envelope
	GO:0010319 stromule
	GO:0050790 regulation of catalytic activity
	GO:0010287 plastoglobule
	GO:0048046 apoplast
	GO:0009416 response to light stimulus
	GO:0042742 defense response to bacterium
	GO:0043531 ADP binding
	GO:0009570 chloroplast stroma
	GO:0009409 response to cold
	GO:0046863 ribulose-1,5-bisphosphate carboxylase/oxygenase activator activity
	GO:0030234 enzyme regulator activity
	GO:0005634 nucleus
	GO:0005524 ATP binding
GRMZM2G002220	GO:0009941 chloroplast envelope	---	---
	GO:0009408 response to heat
	GO:0006457 protein folding
	GO:0010157 response to chlorate
	GO:0009570 chloroplast stroma
	GO:0009704 de-etiolation
	GO:0005739 mitochondrion
	GO:0005774 vacuolar membrane
	GO:0051082 unfolded protein binding
	GO:0009414 response to water deprivation
	GO:0005886 plasma membrane
	GO:0009651 response to salt stress
	GO:0009507 chloroplast
	GO:0005524 ATP binding
	GO:0045037 protein import into chloroplast stroma
GRMZM2G121715	GO:0006468 protein amino acid phosphorylation	---	---
	GO:0009737 response to abscisic acid stimulus
	GO:0042542 response to hydrogen peroxide
	GO:0004683 calmodulin-dependent protein kinase activity
	GO:0005516 calmodulin binding
	GO:0004672 protein kinase activity
	GO:0009409 response to cold
	GO:0009651 response to salt stress
	GO:0005524 ATP binding
GRMZM2G051270	GO:0009570 chloroplast stroma	---	---
	GO:0005739 mitochondrion
	GO:0004781 sulfate adenylyltransferase (ATP) activity
	GO:0005886 plasma membrane
	GO:0046686 response to cadmium ion
	GO:0000103 sulfate assimilation
	GO:0009507 chloroplast
GRMZM2G015287	GO:0006301 postreplication repair	---	---
	GO:0010053 root epidermal cell differentiation
	GO:0005886 plasma membrane
	GO:0016881 acid-amino acid ligase activity
	GO:0006511 ubiquitin-dependent protein catabolic process
	GO:0010039 response to iron ion
	GO:0046686 response to cadmium ion
	GO:0016874 ligase activity
	GO:0031372 UBC13-MMS2 complex
GRMZM2G056039	GO:0009941 chloroplast envelope	---	---
	GO:0000166 nucleotide binding
	GO:0046686 response to cadmium ion
	GO:0009408 response to heat
	GO:0005524 ATP binding
	GO:0009507 chloroplast
GRMZM2G014653	GO:0006355 regulation of transcription, DNA-dependent	---	---
	GO:0009788 negative regulation of abscisic acid mediated signaling pathway
	GO:0009611 response to wounding
	GO:0003677 DNA binding
GRMZM2G009136	GO:0009639 response to red or far red light	---	---
	GO:0005544 calcium-dependent phospholipid binding
	GO:0005509 calcium ion binding
	GO:0009414 response to water deprivation
	GO:0009408 response to heat
	GO:0009409 response to cold
	GO:0009651 response to salt stress
GRMZM2G079440	GO:0006950 response to stress	---	---
	GO:0009415 response to water
GRMZM2G101938	GO:0009733 response to auxin stimulus	---	---
	GO:0005773 vacuole
	GO:0005634 nucleus
	GO:0003924 GTPase activity
	GO:0000166 nucleotide binding
	GO:0005886 plasma membrane
	GO:0015031 protein transport
	GO:0006184 GTP catabolic process
	GO:0007264 small GTPase mediated signal transduction
	GO:0005525 GTP binding
GRMZM2G149952	GO:0070206 protein trimerization	---	---
	GO:0009570 chloroplast stroma
	GO:0009970 cellular response to sulfate starvation
	GO:0005739 mitochondrion
	GO:0004781 sulfate adenylyltransferase (ATP) activity
	GO:0005886 plasma membrane
	GO:0046686 response to cadmium ion
	GO:0001887 selenium metabolic process
	GO:0000103 sulfate assimilation
	GO:0009507 chloroplast
GRMZM2G084583	GO:0003682 chromatin binding	---	---
	GO:0009751 response to salicylic acid stimulus
	GO:0009753 response to jasmonic acid stimulus
	GO:0005634 nucleus
	GO:0006355 regulation of transcription, DNA-dependent
	GO:0003677 DNA binding
	GO:0009651 response to salt stress
	GO:0010224 response to UV-B
GRMZM2G150356	GO:0020037 heme binding	---	---
	GO:0004601 peroxidase activity
	GO:0055114 oxidation reduction
	GO:0006979 response to oxidative stress
GRMZM2G077206	GO:0004364 glutathione transferase activity	---	---
	GO:0009704 de-etiolation
	GO:0016740 transferase activity
	GO:0005515 protein binding
	GO:0048527 lateral root development
	GO:0060416 response to growth hormone stimulus
	GO:0009507 chloroplast
GRMZM2G152908	GO:0009744 response to sucrose stimulus	---	---
	GO:0016157 sucrose synthase activity
	GO:0016757 transferase activity, transferring glycosyl groups
	GO:0005773 vacuole
	GO:0005829 cytosol
	GO:0005985 sucrose metabolic process
	GO:0009749 response to glucose stimulus
	GO:0010555 response to mannitol stimulus
	GO:0009413 response to flooding
	GO:0009058 biosynthetic process
	GO:0009409 response to cold
	GO:0006970 response to osmotic stress
	GO:0009414 response to water deprivation
	GO:0005886 plasma membrane
	GO:0046686 response to cadmium ion
	GO:0001666 response to hypoxia
	GO:0009506 plasmodesma

## Sheet: GO_0005737
GO Accession: GO:0005737
Ontology: Cellular Component
Description: cytoplasm
Annotated/Total number in query list: 142/434
Annotated/Total number in background/reference: 6663/25864
Name	GO terms	GO source	Description (Direct description or transfer from target)
GRMZM5G872068	GO:0005737 cytoplasm	---	---
	GO:0010150 leaf senescence
	GO:0022626 cytosolic ribosome
	GO:0004356 glutamate-ammonia ligase activity
	GO:0000166 nucleotide binding
	GO:0006542 glutamine biosynthetic process
	GO:0005618 cell wall
	GO:0006807 nitrogen compound metabolic process
	GO:0005524 ATP binding
	GO:0005886 plasma membrane
	GO:0005507 copper ion binding
	GO:0016874 ligase activity
	GO:0009506 plasmodesma
GRMZM5G836994	GO:0008380 RNA splicing	---	---
	GO:0009507 chloroplast
	GO:0008033 tRNA processing
	GO:0003723 RNA binding
	GO:0006397 mRNA processing
GRMZM2G122126	GO:0017057 6-phosphogluconolactonase activity	---	---
	GO:0005975 carbohydrate metabolic process
	GO:0002229 defense response to oomycetes
	GO:0009570 chloroplast stroma
	GO:0005777 peroxisome
	GO:0006098 pentose-phosphate shunt
	GO:0042742 defense response to bacterium
	GO:0009507 chloroplast
	GO:0071461 cellular response to redox state
GRMZM2G133684	GO:0009941 chloroplast envelope	---	---
	GO:0009706 chloroplast inner membrane
GRMZM2G493395	GO:0003824 catalytic activity	---	---
	GO:0008661 1-deoxy-D-xylulose-5-phosphate synthase activity
	GO:0016114 terpenoid biosynthetic process
	GO:0009536 plastid
	GO:0008152 metabolic process
GRMZM2G385635	GO:0004497 monooxygenase activity	---	---
	GO:0016829 lyase activity
	GO:0000287 magnesium ion binding
	GO:0016984 ribulose-bisphosphate carboxylase activity
	GO:0009853 photorespiration
	GO:0019253 reductive pentose-phosphate cycle
	GO:0015979 photosynthesis
	GO:0055114 oxidation reduction
	GO:0009507 chloroplast
GRMZM2G364069	GO:0006457 protein folding	---	---
	GO:0031072 heat shock protein binding
	GO:0005829 cytosol
	GO:0051082 unfolded protein binding
	GO:0005524 ATP binding
	GO:0005886 plasma membrane
	GO:0009408 response to heat
	GO:0046872 metal ion binding
	GO:0009506 plasmodesma
GRMZM2G344634	GO:0006869 lipid transport	---	---
	GO:0005829 cytosol
	GO:0050826 response to freezing
	GO:0000062 acyl-CoA binding
	GO:0031210 phosphatidylcholine binding
	GO:0005886 plasma membrane
GRMZM2G095252	GO:0005737 cytoplasm	---	---
	GO:0009941 chloroplast envelope
	GO:0006457 protein folding
	GO:0005730 nucleolus
	GO:0051085 chaperone mediated protein folding requiring cofactor
	GO:0010319 stromule
	GO:0009627 systemic acquired resistance
	GO:0000166 nucleotide binding
	GO:0048046 apoplast
	GO:0005739 mitochondrion
	GO:0005886 plasma membrane
	GO:0009409 response to cold
	GO:0022626 cytosolic ribosome
	GO:0008219 cell death
	GO:0005634 nucleus
	GO:0005524 ATP binding
GRMZM2G013811	GO:0005975 carbohydrate metabolic process	---	---
	GO:0005983 starch catabolic process
	GO:0004134 4-alpha-glucanotransferase activity
	GO:0003824 catalytic activity
	GO:0006006 glucose metabolic process
	GO:0000025 maltose catabolic process
	GO:0009507 chloroplast
GRMZM2G116190	GO:0005829 cytosol	---	---
GRMZM2G048482	GO:0009941 chloroplast envelope	---	---
	GO:0042538 hyperosmotic salinity response
GRMZM2G021095	GO:0005739 mitochondrion	---	---
GRMZM2G169095	GO:0004177 aminopeptidase activity	---	---
	GO:0016787 hydrolase activity
	GO:0005829 cytosol
	GO:0009987 cellular process
	GO:0010013 N-1-naphthylphthalamic acid binding
	GO:0005886 plasma membrane
	GO:0046872 metal ion binding
GRMZM2G107654	GO:0006184 GTP catabolic process	---	---
	GO:0005829 cytosol
	GO:0000166 nucleotide binding
	GO:0003924 GTPase activity
	GO:0005525 GTP binding
GRMZM2G341404	GO:0005788 endoplasmic reticulum lumen	---	---
	GO:0005783 endoplasmic reticulum
	GO:0005515 protein binding
	GO:0005886 plasma membrane
GRMZM2G121948	GO:0030904 retromer complex	---	---
	GO:0005771 multivesicular body
	GO:0016020 membrane
	GO:0043231 intracellular membrane-bounded organelle
	GO:0007034 vacuolar transport
GRMZM2G171871	GO:0009535 chloroplast thylakoid membrane	---	---
	GO:0009941 chloroplast envelope
	GO:0016020 membrane
	GO:0009507 chloroplast
	GO:0005198 structural molecule activity
GRMZM2G085460	GO:0005783 endoplasmic reticulum	---	---
	GO:0005773 vacuole
	GO:0005215 transporter activity
	GO:0016020 membrane
	GO:0005618 cell wall
	GO:0055085 transmembrane transport
	GO:0009506 plasmodesma
GRMZM2G048313	GO:0009570 chloroplast stroma	---	---
	GO:0009767 photosynthetic electron transport chain
	GO:0051537 2 iron, 2 sulfur cluster binding
	GO:0009416 response to light stimulus
	GO:0009055 electron carrier activity
	GO:0046872 metal ion binding
	GO:0009507 chloroplast
GRMZM2G404897	GO:0016787 hydrolase activity	---	---
	GO:0005829 cytosol
	GO:0046872 metal ion binding
	GO:0008270 zinc ion binding
	GO:0005622 intracellular
GRMZM2G083102	GO:0005975 carbohydrate metabolic process	---	---
	GO:0016853 isomerase activity
	GO:0005829 cytosol
	GO:0006098 pentose-phosphate shunt
	GO:0008152 metabolic process
	GO:0005886 plasma membrane
	GO:0004750 ribulose-phosphate 3-epimerase activity
	GO:0046872 metal ion binding
GRMZM2G107336	GO:0005829 cytosol	---	---
	GO:0005730 nucleolus
	GO:0022625 cytosolic large ribosomal subunit
GRMZM2G110558	GO:0050662 coenzyme binding	---	---
	GO:0005975 carbohydrate metabolic process
	GO:0003824 catalytic activity
	GO:0005802 trans-Golgi network
	GO:0044237 cellular metabolic process
	GO:0000166 nucleotide binding
	GO:0050378 UDP-glucuronate 4-epimerase activity
	GO:0005768 endosome
GRMZM2G136032	GO:0009941 chloroplast envelope	---	---
	GO:0005773 vacuole
	GO:0005215 transporter activity
	GO:0016021 integral to membrane
	GO:0006810 transport
	GO:0005739 mitochondrion
	GO:0046658 anchored to plasma membrane
	GO:0006833 water transport
	GO:0009414 response to water deprivation
	GO:0005886 plasma membrane
	GO:0009651 response to salt stress
	GO:0009507 chloroplast
GRMZM2G069203	GO:0005737 cytoplasm	---	---
	GO:0006535 cysteine biosynthetic process from serine
	GO:0005829 cytosol
	GO:0009001 serine O-acetyltransferase activity
	GO:0016740 transferase activity
GRMZM2G072855	GO:0009579 thylakoid	---	---
	GO:0006334 nucleosome assembly
	GO:0005730 nucleolus
	GO:0005773 vacuole
	GO:0005694 chromosome
	GO:0005829 cytosol
	GO:0005886 plasma membrane
	GO:0005774 vacuolar membrane
	GO:0009414 response to water deprivation
	GO:0000786 nucleosome
	GO:0046982 protein heterodimerization activity
	GO:0003677 DNA binding
	GO:0005634 nucleus
	GO:0009506 plasmodesma
	GO:0009507 chloroplast
GRMZM2G162388	GO:0000413 protein peptidyl-prolyl isomerization	---	---
	GO:0006457 protein folding
	GO:0016853 isomerase activity
	GO:0005829 cytosol
	GO:0003755 peptidyl-prolyl cis-trans isomerase activity
	GO:0005886 plasma membrane
GRMZM2G114613	GO:0005840 ribosome	---	---
GRMZM5G867512	GO:0006461 protein complex assembly	---	---
	GO:0015232 heme transporter activity
	GO:0015886 heme transport
	GO:0016020 membrane
	GO:0005739 mitochondrion
	GO:0008535 respiratory chain complex IV assembly
	GO:0017004 cytochrome complex assembly
GRMZM2G160430	GO:0022891 substrate-specific transmembrane transporter activity	---	---
	GO:0005773 vacuole
	GO:0016021 integral to membrane
	GO:0055085 transmembrane transport
	GO:0005886 plasma membrane
GRMZM2G154881	GO:0005737 cytoplasm	---	---
	GO:0016787 hydrolase activity
	GO:0005634 nucleus
	GO:0048046 apoplast
	GO:0005886 plasma membrane
	GO:0009651 response to salt stress
AC203173.3_FG004	GO:0005507 copper ion binding	---	---
	GO:0005730 nucleolus
	GO:0005829 cytosol
	GO:0003924 GTPase activity
	GO:0000166 nucleotide binding
	GO:0009507 chloroplast
	GO:0005886 plasma membrane
	GO:0009409 response to cold
	GO:0006184 GTP catabolic process
	GO:0003746 translation elongation factor activity
	GO:0006414 translational elongation
	GO:0005525 GTP binding
GRMZM2G336858	GO:0005773 vacuole	---	---
	GO:0006457 protein folding
	GO:0016853 isomerase activity
	GO:0005515 protein binding
GRMZM2G095333	GO:0000413 protein peptidyl-prolyl isomerization	---	---
	GO:0006457 protein folding
	GO:0016853 isomerase activity
	GO:0031977 thylakoid lumen
	GO:0003755 peptidyl-prolyl cis-trans isomerase activity
	GO:0009507 chloroplast
GRMZM2G155546	GO:0005971 ribonucleoside-diphosphate reductase complex	---	---
	GO:0009186 deoxyribonucleoside diphosphate metabolic process
	GO:0046914 transition metal ion binding
	GO:0004748 ribonucleoside-diphosphate reductase activity
	GO:0051726 regulation of cell cycle
	GO:0012501 programmed cell death
	GO:0006260 DNA replication
	GO:0007275 multicellular organismal development
	GO:0055114 oxidation reduction
	GO:0016491 oxidoreductase activity
GRMZM2G426067	GO:0016740 transferase activity	---	---
	GO:0005783 endoplasmic reticulum
GRMZM2G036134	GO:0048046 apoplast	---	---
	GO:0006508 proteolysis
	GO:0004190 aspartic-type endopeptidase activity
	GO:0009505 plant-type cell wall
	GO:0009507 chloroplast
GRMZM2G059392	GO:0009536 plastid	---	---
	GO:0010076 maintenance of floral meristem identity
	GO:0010077 maintenance of inflorescence meristem identity
	GO:0048832 specification of organ number
	GO:0016829 lyase activity
	GO:0010083 regulation of vegetative meristem growth
	GO:0009691 cytokinin biosynthetic process
GRMZM2G059106	GO:0005794 Golgi apparatus	---	---
	GO:0006888 ER to Golgi vesicle-mediated transport
	GO:0016192 vesicle-mediated transport
	GO:0005801 cis-Golgi network
	GO:0016021 integral to membrane
	GO:0016020 membrane
	GO:0000139 Golgi membrane
	GO:0006944 cellular membrane fusion
	GO:0015031 protein transport
GRMZM2G027825	GO:0005773 vacuole	---	---
GRMZM2G055276	GO:0005737 cytoplasm	---	---
	GO:0005634 nucleus
	GO:0005777 peroxisome
	GO:0005829 cytosol
	GO:0005886 plasma membrane
GRMZM2G177077	GO:0050661 NADP or NADPH binding	---	---
	GO:0005975 carbohydrate metabolic process
	GO:0004345 glucose-6-phosphate dehydrogenase activity
	GO:0009570 chloroplast stroma
	GO:0006006 glucose metabolic process
	GO:0009051 pentose-phosphate shunt, oxidative branch
	GO:0055114 oxidation reduction
	GO:0016491 oxidoreductase activity
GRMZM2G127648	GO:0007264 small GTPase mediated signal transduction	---	---
	GO:0042538 hyperosmotic salinity response
	GO:0005773 vacuole
	GO:0000166 nucleotide binding
	GO:0005886 plasma membrane
	GO:0015031 protein transport
	GO:0005774 vacuolar membrane
	GO:0005525 GTP binding
GRMZM2G093962	GO:0004252 serine-type endopeptidase activity	---	---
	GO:0016021 integral to membrane
	GO:0005794 Golgi apparatus
	GO:0009506 plasmodesma
	GO:0006508 proteolysis
GRMZM2G020631	GO:0046686 response to cadmium ion	---	---
	GO:0009941 chloroplast envelope
	GO:0005886 plasma membrane
GRMZM2G028218	GO:0048573 photoperiodism, flowering	---	---
	GO:0043462 regulation of ATPase activity
	GO:0006457 protein folding
	GO:0005730 nucleolus
	GO:0005618 cell wall
	GO:0031072 heat shock protein binding
	GO:0009911 positive regulation of flower development
	GO:0051082 unfolded protein binding
	GO:0005886 plasma membrane
	GO:0009651 response to salt stress
	GO:0005829 cytosol
	GO:0009506 plasmodesma
GRMZM2G168119	GO:0005737 cytoplasm	---	---
	GO:0032502 developmental process
	GO:0006457 protein folding
	GO:0009880 embryonic pattern specification
	GO:0009555 pollen development
	GO:0048833 specification of floral organ number
	GO:0048448 stamen morphogenesis
	GO:0009965 leaf morphogenesis
	GO:0010450 inflorescence meristem growth
	GO:0009408 response to heat
	GO:0005829 cytosol
GRMZM2G488458	GO:0009579 thylakoid	---	---
	GO:0000413 protein peptidyl-prolyl isomerization
	GO:0006457 protein folding
	GO:0016853 isomerase activity
	GO:0009507 chloroplast
	GO:0010207 photosystem II assembly
	GO:0031977 thylakoid lumen
	GO:0003755 peptidyl-prolyl cis-trans isomerase activity
	GO:0009543 chloroplast thylakoid lumen
	GO:0055114 oxidation reduction
	GO:0016491 oxidoreductase activity
GRMZM2G314328	GO:0006461 protein complex assembly	---	---
	GO:0015232 heme transporter activity
	GO:0015886 heme transport
	GO:0016020 membrane
	GO:0005739 mitochondrion
	GO:0008535 respiratory chain complex IV assembly
	GO:0017004 cytochrome complex assembly
GRMZM2G448151	GO:0015935 small ribosomal subunit	---	---
	GO:0016020 membrane
	GO:0019843 rRNA binding
	GO:0003735 structural constituent of ribosome
	GO:0009507 chloroplast
	GO:0005622 intracellular
	GO:0009295 nucleoid
	GO:0006412 translation
	GO:0005840 ribosome
GRMZM2G021436	GO:0004497 monooxygenase activity	---	---
	GO:0005783 endoplasmic reticulum
	GO:0020037 heme binding
	GO:0016705 oxidoreductase activity, acting on paired donors, with incorporation or reduction of molecular oxygen
	GO:0046872 metal ion binding
	GO:0055114 oxidation reduction
	GO:0009055 electron carrier activity
GRMZM5G881135	GO:0005840 ribosome	---	---
	GO:0005739 mitochondrion
	GO:0005622 intracellular
	GO:0003735 structural constituent of ribosome
	GO:0003676 nucleic acid binding
	GO:0005763 mitochondrial small ribosomal subunit
	GO:0006412 translation
	GO:0015935 small ribosomal subunit
GRMZM2G106190	GO:0046872 metal ion binding	---	---
	GO:0022900 electron transport chain
	GO:0051537 2 iron, 2 sulfur cluster binding
	GO:0009507 chloroplast
	GO:0009055 electron carrier activity
GRMZM2G427404	GO:0015934 large ribosomal subunit	---	---
	GO:0005840 ribosome
	GO:0016020 membrane
	GO:0005622 intracellular
	GO:0003735 structural constituent of ribosome
	GO:0016740 transferase activity
	GO:0015935 small ribosomal subunit
	GO:0019843 rRNA binding
	GO:0006412 translation
	GO:0009507 chloroplast
GRMZM2G129540	GO:0016787 hydrolase activity	---	---
	GO:0005829 cytosol
	GO:0004067 asparaginase activity
GRMZM2G110726	GO:0005737 cytoplasm	---	---
	GO:0009408 response to heat
	GO:0006457 protein folding
	GO:0009880 embryonic pattern specification
	GO:0032502 developmental process
GRMZM2G009223	GO:0009941 chloroplast envelope	---	---
	GO:0006810 transport
	GO:0005215 transporter activity
	GO:0016021 integral to membrane
	GO:0016020 membrane
	GO:0015120 phosphoglycerate transmembrane transporter activity
	GO:0015713 phosphoglycerate transport
GRMZM2G050325	GO:0003824 catalytic activity	---	---
	GO:0009058 biosynthetic process
	GO:0005829 cytosol
AC196475.3_FG004	GO:0005737 cytoplasm	---	---
	GO:0030755 quercetin 3-O-methyltransferase activity
	GO:0051555 flavonol biosynthetic process
	GO:0009809 lignin biosynthetic process
	GO:0033799 myricetin 3'-O-methyltransferase activity
	GO:0005634 nucleus
	GO:0047763 caffeate O-methyltransferase activity
	GO:0016740 transferase activity
	GO:0005886 plasma membrane
	GO:0046983 protein dimerization activity
	GO:0032259 methylation
GRMZM2G415007	GO:0005783 endoplasmic reticulum	---	---
	GO:0005730 nucleolus
	GO:0005618 cell wall
	GO:0005634 nucleus
	GO:0005788 endoplasmic reticulum lumen
	GO:0000166 nucleotide binding
	GO:0005773 vacuole
	GO:0010197 polar nucleus fusion
	GO:0005886 plasma membrane
	GO:0046686 response to cadmium ion
	GO:0009408 response to heat
	GO:0005524 ATP binding
	GO:0034976 response to endoplasmic reticulum stress
GRMZM2G121208	GO:0005794 Golgi apparatus	---	---
	GO:0010105 negative regulation of ethylene mediated signaling pathway
	GO:0005783 endoplasmic reticulum
	GO:0009723 response to ethylene stimulus
GRMZM2G042040	GO:0005773 vacuole	---	---
	GO:0005794 Golgi apparatus
	GO:0016740 transferase activity
	GO:0016020 membrane
	GO:0005783 endoplasmic reticulum
GRMZM2G370745	GO:0004497 monooxygenase activity	---	---
	GO:0007623 circadian rhythm
	GO:0005783 endoplasmic reticulum
	GO:0020037 heme binding
	GO:0016705 oxidoreductase activity, acting on paired donors, with incorporation or reduction of molecular oxygen
	GO:0046872 metal ion binding
	GO:0055114 oxidation reduction
	GO:0009055 electron carrier activity
GRMZM2G018728	GO:0005777 peroxisome	---	---
	GO:0009150 purine ribonucleotide metabolic process
	GO:0003824 catalytic activity
	GO:0047627 adenylylsulfatase activity
	GO:0005886 plasma membrane
	GO:0006790 sulfur metabolic process
GRMZM2G124644	GO:0006950 response to stress	---	---
	GO:0009507 chloroplast
GRMZM2G117870	GO:0005737 cytoplasm	---	---
	GO:0006438 valyl-tRNA aminoacylation
	GO:0005739 mitochondrion
	GO:0000166 nucleotide binding
	GO:0009793 embryonic development ending in seed dormancy
	GO:0002161 aminoacyl-tRNA editing activity
	GO:0004832 valine-tRNA ligase activity
	GO:0005524 ATP binding
	GO:0009507 chloroplast
GRMZM2G030880	GO:0009535 chloroplast thylakoid membrane	---	---
	GO:0009507 chloroplast
GRMZM2G355572	GO:0005886 plasma membrane	---	---
	GO:0009507 chloroplast
GRMZM2G115357	GO:0009733 response to auxin stimulus	---	---
	GO:0009536 plastid
	GO:0009734 auxin mediated signaling pathway
	GO:0005634 nucleus
	GO:0006355 regulation of transcription, DNA-dependent
	GO:0006417 regulation of translation
	GO:0046983 protein dimerization activity
GRMZM2G114707	GO:0005737 cytoplasm	---	---
	GO:0006139 nucleobase, nucleoside, nucleotide and nucleic acid metabolic process
	GO:0006281 DNA repair
	GO:0016788 hydrolase activity, acting on ester bonds
	GO:0006310 DNA recombination
	GO:0003676 nucleic acid binding
GRMZM2G440866	GO:0009535 chloroplast thylakoid membrane	---	---
	GO:0031351 integral to plastid membrane
	GO:0010200 response to chitin
	GO:0009299 mRNA transcription
	GO:0009416 response to light stimulus
	GO:0008270 zinc ion binding
	GO:0005515 protein binding
	GO:0046872 metal ion binding
GRMZM2G088765	GO:0009826 unidimensional cell growth	---	---
	GO:0048046 apoplast
	GO:0045926 negative regulation of growth
	GO:0020037 heme binding
	GO:0005773 vacuole
	GO:0009505 plant-type cell wall
	GO:0050832 defense response to fungus
	GO:0004601 peroxidase activity
	GO:0009416 response to light stimulus
	GO:0042742 defense response to bacterium
	GO:0005886 plasma membrane
	GO:0010043 response to zinc ion
	GO:0009651 response to salt stress
	GO:0046872 metal ion binding
	GO:0006979 response to oxidative stress
	GO:0055114 oxidation reduction
	GO:0016491 oxidoreductase activity
GRMZM2G002786	GO:0005783 endoplasmic reticulum	---	---
GRMZM2G157443	GO:0022626 cytosolic ribosome	---	---
	GO:0005634 nucleus
	GO:0005622 intracellular
	GO:0003735 structural constituent of ribosome
	GO:0005886 plasma membrane
	GO:0006414 translational elongation
	GO:0005829 cytosol
GRMZM5G850966	GO:0022625 cytosolic large ribosomal subunit	---	---
	GO:0005829 cytosol
	GO:0005774 vacuolar membrane
	GO:0003735 structural constituent of ribosome
	GO:0005886 plasma membrane
	GO:0005622 intracellular
	GO:0006412 translation
	GO:0009506 plasmodesma
GRMZM2G048846	GO:0005737 cytoplasm	---	---
	GO:0005886 plasma membrane
	GO:0005509 calcium ion binding
	GO:0006281 DNA repair
GRMZM2G000812	GO:0016021 integral to membrane	---	---
	GO:0005886 plasma membrane
	GO:0009507 chloroplast
	GO:0008643 carbohydrate transport
GRMZM2G098298	GO:0005773 vacuole	---	---
	GO:0005634 nucleus
	GO:0042742 defense response to bacterium
	GO:0006508 proteolysis
	GO:0009269 response to desiccation
	GO:0009651 response to salt stress
	GO:0008233 peptidase activity
	GO:0008234 cysteine-type peptidase activity
GRMZM2G064360	GO:0005975 carbohydrate metabolic process	---	---
	GO:0016998 cell wall macromolecule catabolic process
	GO:0005773 vacuole
	GO:0050832 defense response to fungus
	GO:0008061 chitin binding
	GO:0005886 plasma membrane
	GO:0046686 response to cadmium ion
	GO:0004568 chitinase activity
	GO:0006032 chitin catabolic process
	GO:0009871 jasmonic acid and ethylene-dependent systemic resistance, ethylene mediated signaling pathway
GRMZM2G179292	GO:0009941 chloroplast envelope	---	---
GRMZM2G051219	GO:0009941 chloroplast envelope	---	---
	GO:0016757 transferase activity, transferring glycosyl groups
	GO:0009570 chloroplast stroma
	GO:0000162 tryptophan biosynthetic process
	GO:0004048 anthranilate phosphoribosyltransferase activity
	GO:0008152 metabolic process
	GO:0009507 chloroplast
GRMZM2G445169	GO:0009664 plant-type cell wall organization	---	---
	GO:0005829 cytosol
	GO:0016020 membrane
	GO:0005576 extracellular region
	GO:0006949 syncytium formation
	GO:0010114 response to red light
	GO:0009505 plant-type cell wall
	GO:0009506 plasmodesma
	GO:0009507 chloroplast
GRMZM2G162748	GO:0009579 thylakoid	---	---
	GO:0009941 chloroplast envelope
	GO:0051537 2 iron, 2 sulfur cluster binding
	GO:0009534 chloroplast thylakoid
	GO:0010196 nonphotochemical quenching
	GO:0009496 plastoquinol-plastocyanin reductase activity
	GO:0016021 integral to membrane
	GO:0005886 plasma membrane
	GO:0008121 ubiquinol-cytochrome-c reductase activity
	GO:0022900 electron transport chain
	GO:0042742 defense response to bacterium
	GO:0045158 electron transporter, transferring electrons within cytochrome b6/f complex of photosystem II activity
	GO:0046872 metal ion binding
	GO:0042651 thylakoid membrane
	GO:0015979 photosynthesis
	GO:0009507 chloroplast
GRMZM2G125669	GO:0007585 respiratory gaseous exchange	---	---
	GO:0016021 integral to membrane
	GO:0016020 membrane
	GO:0009916 alternative oxidase activity
	GO:0005739 mitochondrion
	GO:0022900 electron transport chain
	GO:0070469 respiratory chain
	GO:0046872 metal ion binding
	GO:0016491 oxidoreductase activity
GRMZM2G096020	GO:0003824 catalytic activity	---	---
	GO:0005777 peroxisome
	GO:0009611 response to wounding
	GO:0008152 metabolic process
	GO:0009695 jasmonic acid biosynthetic process
GRMZM2G098679	GO:0022891 substrate-specific transmembrane transporter activity	---	---
	GO:0005773 vacuole
	GO:0016021 integral to membrane
	GO:0008643 carbohydrate transport
	GO:0005886 plasma membrane
	GO:0055085 transmembrane transport
GRMZM2G401664	GO:0005829 cytosol	---	---
	GO:0006629 lipid metabolic process
	GO:0008081 phosphoric diester hydrolase activity
GRMZM2G002807	GO:0009579 thylakoid	---	---
	GO:0009941 chloroplast envelope
	GO:0080022 primary root development
	GO:0006642 triglyceride mobilization
	GO:0004807 triose-phosphate isomerase activity
	GO:0032504 multicellular organism reproduction
	GO:0019563 glycerol catabolic process
	GO:0009570 chloroplast stroma
	GO:0005829 cytosol
	GO:0005739 mitochondrion
	GO:0048046 apoplast
	GO:0008152 metabolic process
	GO:0046166 glyceraldehyde-3-phosphate biosynthetic process
	GO:0006096 glycolysis
	GO:0009658 chloroplast organization
	GO:0016853 isomerase activity
AC233866.1_FG006	GO:0005737 cytoplasm	---	---
	GO:0005730 nucleolus
	GO:0005773 vacuole
	GO:0000166 nucleotide binding
	GO:0005634 nucleus
	GO:0003924 GTPase activity
	GO:0005525 GTP binding
	GO:0005739 mitochondrion
	GO:0005774 vacuolar membrane
	GO:0005886 plasma membrane
	GO:0046686 response to cadmium ion
	GO:0006184 GTP catabolic process
	GO:0003746 translation elongation factor activity
	GO:0006414 translational elongation
	GO:0005829 cytosol
	GO:0009506 plasmodesma
	GO:0009507 chloroplast
GRMZM2G168590	GO:0031072 heat shock protein binding	---	---
	GO:0051082 unfolded protein binding
	GO:0009507 chloroplast
AC203535.4_FG001	GO:0010204 defense response signaling pathway, resistance gene-independent	---	---
	GO:0050832 defense response to fungus
	GO:0009870 defense response signaling pathway, resistance gene-dependent
	GO:0042742 defense response to bacterium
	GO:0003677 DNA binding
	GO:0003682 chromatin binding
	GO:0009507 chloroplast
GRMZM2G134797	GO:0005773 vacuole	---	---
	GO:0016310 phosphorylation
	GO:0016301 kinase activity
	GO:0005777 peroxisome
	GO:0000166 nucleotide binding
	GO:0048046 apoplast
	GO:0006228 UTP biosynthetic process
	GO:0016740 transferase activity
	GO:0006241 CTP biosynthetic process
	GO:0004550 nucleoside diphosphate kinase activity
	GO:0005524 ATP binding
	GO:0006165 nucleoside diphosphate phosphorylation
	GO:0005886 plasma membrane
	GO:0046686 response to cadmium ion
	GO:0009651 response to salt stress
	GO:0006183 GTP biosynthetic process
	GO:0009507 chloroplast
GRMZM2G134067	GO:0009507 chloroplast	---	---
GRMZM2G038636	GO:0007568 aging	---	---
	GO:0005773 vacuole
	GO:0009723 response to ethylene stimulus
	GO:0006508 proteolysis
	GO:0008233 peptidase activity
	GO:0008234 cysteine-type peptidase activity
GRMZM2G304121	GO:0005737 cytoplasm	---	---
	GO:0042273 ribosomal large subunit biogenesis
	GO:0005730 nucleolus
	GO:0005829 cytosol
	GO:0042256 mature ribosome assembly
	GO:0009793 embryonic development ending in seed dormancy
	GO:0043023 ribosomal large subunit binding
	GO:0071215 cellular response to abscisic acid stimulus
	GO:0043022 ribosome binding
	GO:0006413 translational initiation
	GO:0005634 nucleus
	GO:0003743 translation initiation factor activity
GRMZM5G899188	GO:0005737 cytoplasm	---	---
	GO:0006457 protein folding
	GO:0042542 response to hydrogen peroxide
	GO:0051082 unfolded protein binding
	GO:0006972 hyperosmotic response
	GO:0009408 response to heat
	GO:0009644 response to high light intensity
GRMZM2G137161	GO:0016021 integral to membrane	---	---
	GO:0016020 membrane
	GO:0005774 vacuolar membrane
GRMZM2G007953	GO:0009826 unidimensional cell growth	---	---
	GO:0005886 plasma membrane
	GO:0009834 secondary cell wall biogenesis
	GO:0009705 plant-type vacuole membrane
GRMZM2G155329	GO:0045430 chalcone isomerase activity	---	---
	GO:0005783 endoplasmic reticulum
	GO:0005634 nucleus
	GO:0009813 flavonoid biosynthetic process
	GO:0009705 plant-type vacuole membrane
	GO:0042406 extrinsic to endoplasmic reticulum membrane
	GO:0010224 response to UV-B
GRMZM2G098290	GO:0009535 chloroplast thylakoid membrane	---	---
	GO:0009579 thylakoid
	GO:0022626 cytosolic ribosome
	GO:0009941 chloroplast envelope
	GO:0004356 glutamate-ammonia ligase activity
	GO:0009570 chloroplast stroma
	GO:0016020 membrane
	GO:0005739 mitochondrion
	GO:0006542 glutamine biosynthetic process
	GO:0048046 apoplast
	GO:0006807 nitrogen compound metabolic process
	GO:0046686 response to cadmium ion
	GO:0009651 response to salt stress
	GO:0000166 nucleotide binding
	GO:0016874 ligase activity
	GO:0005524 ATP binding
	GO:0009507 chloroplast
GRMZM2G017654	GO:0006468 protein amino acid phosphorylation	---	---
	GO:0009555 pollen development
	GO:0005773 vacuole
	GO:0016772 transferase activity, transferring phosphorus-containing groups
	GO:0005829 cytosol
	GO:0004674 protein serine/threonine kinase activity
	GO:0007009 plasma membrane organization
	GO:0005515 protein binding
	GO:0005886 plasma membrane
	GO:0005524 ATP binding
GRMZM2G044581	GO:0005773 vacuole	---	---
	GO:0005515 protein binding
GRMZM2G083716	GO:0005737 cytoplasm	---	---
	GO:0009941 chloroplast envelope
	GO:0022626 cytosolic ribosome
	GO:0005730 nucleolus
	GO:0009570 chloroplast stroma
	GO:0005634 nucleus
	GO:0005886 plasma membrane
	GO:0005739 mitochondrion
	GO:0000166 nucleotide binding
	GO:0048046 apoplast
	GO:0042026 protein refolding
	GO:0009627 systemic acquired resistance
	GO:0051085 chaperone mediated protein folding requiring cofactor
	GO:0009409 response to cold
	GO:0008219 cell death
	GO:0010319 stromule
	GO:0005524 ATP binding
	GO:0009507 chloroplast
GRMZM2G053019	GO:0009535 chloroplast thylakoid membrane	---	---
	GO:0009941 chloroplast envelope
	GO:0016020 membrane
	GO:0009706 chloroplast inner membrane
	GO:0009658 chloroplast organization
	GO:0009507 chloroplast
	GO:0045037 protein import into chloroplast stroma
GRMZM2G098545	GO:0009535 chloroplast thylakoid membrane	---	---
	GO:0006508 proteolysis
	GO:0008233 peptidase activity
GRMZM2G093032	GO:0006508 proteolysis	---	---
	GO:0008233 peptidase activity
	GO:0004197 cysteine-type endopeptidase activity
	GO:0000323 lytic vacuole
GRMZM2G134668	GO:0006457 protein folding	---	---
	GO:0005783 endoplasmic reticulum
	GO:0005773 vacuole
	GO:0051082 unfolded protein binding
	GO:0005774 vacuolar membrane
	GO:0005739 mitochondrion
	GO:0005886 plasma membrane
	GO:0009507 chloroplast
	GO:0009505 plant-type cell wall
	GO:0009506 plasmodesma
	GO:0005509 calcium ion binding
GRMZM2G145280	GO:0005730 nucleolus	---	---
	GO:0005618 cell wall
	GO:0005829 cytosol
	GO:0022625 cytosolic large ribosomal subunit
	GO:0005622 intracellular
	GO:0003735 structural constituent of ribosome
	GO:0005886 plasma membrane
	GO:0006412 translation
GRMZM2G083081	GO:0009507 chloroplast	---	---
GRMZM2G365961	GO:0006571 tyrosine biosynthetic process	---	---
	GO:0008977 prephenate dehydrogenase activity
	GO:0000166 nucleotide binding
	GO:0004665 prephenate dehydrogenase (NADP+) activity
	GO:0055114 oxidation reduction
	GO:0009507 chloroplast
GRMZM2G029219	GO:0016021 integral to membrane	---	---
	GO:0009624 response to nematode
	GO:0009705 plant-type vacuole membrane
	GO:0010043 response to zinc ion
	GO:0055069 zinc ion homeostasis
	GO:0055085 transmembrane transport
GRMZM5G846196	GO:0009737 response to abscisic acid stimulus	---	---
	GO:0016192 vesicle-mediated transport
	GO:0005773 vacuole
	GO:0016021 integral to membrane
	GO:0005774 vacuolar membrane
	GO:0010118 stomatal movement
	GO:0005886 plasma membrane
	GO:0009651 response to salt stress
GRMZM2G323757	GO:0005794 Golgi apparatus	---	---
	GO:0005886 plasma membrane
	GO:0004190 aspartic-type endopeptidase activity
	GO:0009651 response to salt stress
	GO:0006508 proteolysis
	GO:0009505 plant-type cell wall
	GO:0009506 plasmodesma
GRMZM2G014558	GO:0005783 endoplasmic reticulum	---	---
	GO:0016021 integral to membrane
	GO:0030244 cellulose biosynthetic process
	GO:0016760 cellulose synthase (UDP-forming) activity
	GO:0016757 transferase activity, transferring glycosyl groups
	GO:0005886 plasma membrane
GRMZM2G040441	GO:0005737 cytoplasm	---	---
	GO:0009607 response to biotic stimulus
	GO:0016021 integral to membrane
	GO:0016020 membrane
	GO:0006952 defense response
	GO:0012505 endomembrane system
	GO:0010483 pollen tube reception
	GO:0008219 cell death
	GO:0005516 calmodulin binding
AC195860.3_FG006	GO:0003735 structural constituent of ribosome	---	---
	GO:0015934 large ribosomal subunit
	GO:0003723 RNA binding
	GO:0006412 translation
GRMZM5G811749	GO:0003735 structural constituent of ribosome	---	---
	GO:0006412 translation
	GO:0005840 ribosome
	GO:0009507 chloroplast
	GO:0005622 intracellular
GRMZM2G310947	GO:0009737 response to abscisic acid stimulus	---	---
	GO:0005783 endoplasmic reticulum
	GO:0017111 nucleoside-triphosphatase activity
	GO:0005739 mitochondrion
	GO:0000166 nucleotide binding
	GO:0005524 ATP binding
	GO:0051301 cell division
GRMZM2G154124	GO:0003824 catalytic activity	---	---
	GO:0005975 carbohydrate metabolic process
	GO:0030246 carbohydrate binding
	GO:0005774 vacuolar membrane
AC210013.4_FG003	GO:0016126 sterol biosynthetic process	---	---
	GO:0005773 vacuole
	GO:0009793 embryonic development ending in seed dormancy
	GO:0016740 transferase activity
	GO:0008152 metabolic process
	GO:0032259 methylation
	GO:0003838 sterol 24-C-methyltransferase activity
GRMZM2G155232	GO:0005773 vacuole	---	---
	GO:0006508 proteolysis
	GO:0004185 serine-type carboxypeptidase activity
GRMZM2G170326	GO:0005773 vacuole	---	---
	GO:0016020 membrane
	GO:0015693 magnesium ion transport
	GO:0030001 metal ion transport
	GO:0055085 transmembrane transport
	GO:0015095 magnesium ion transmembrane transporter activity
GRMZM2G156536	GO:0004129 cytochrome-c oxidase activity	---	---
	GO:0016021 integral to membrane
	GO:0016020 membrane
	GO:0019646 aerobic electron transport chain
	GO:0005739 mitochondrion
	GO:0005743 mitochondrial inner membrane
	GO:0055114 oxidation reduction
GRMZM2G093643	GO:0009941 chloroplast envelope	---	---
	GO:0006813 potassium ion transport
	GO:0006812 cation transport
	GO:0016021 integral to membrane
	GO:0008324 cation transmembrane transporter activity
	GO:0015299 solute:hydrogen antiporter activity
	GO:0000166 nucleotide binding
	GO:0055085 transmembrane transport
GRMZM2G083437	GO:0005829 cytosol	---	---
	GO:0032040 small-subunit processome
GRMZM2G032315	GO:0022626 cytosolic ribosome	---	---
	GO:0005634 nucleus
	GO:0005622 intracellular
	GO:0003735 structural constituent of ribosome
	GO:0005886 plasma membrane
	GO:0006414 translational elongation
	GO:0005829 cytosol
GRMZM2G002220	GO:0009941 chloroplast envelope	---	---
	GO:0009408 response to heat
	GO:0006457 protein folding
	GO:0010157 response to chlorate
	GO:0009570 chloroplast stroma
	GO:0009704 de-etiolation
	GO:0005739 mitochondrion
	GO:0005774 vacuolar membrane
	GO:0051082 unfolded protein binding
	GO:0009414 response to water deprivation
	GO:0005886 plasma membrane
	GO:0009651 response to salt stress
	GO:0009507 chloroplast
	GO:0005524 ATP binding
	GO:0045037 protein import into chloroplast stroma
GRMZM2G170870	GO:0009941 chloroplast envelope	---	---
	GO:0005840 ribosome
	GO:0009570 chloroplast stroma
	GO:0016020 membrane
	GO:0005622 intracellular
	GO:0003735 structural constituent of ribosome
	GO:0019843 rRNA binding
	GO:0006412 translation
	GO:0009507 chloroplast
GRMZM2G416388	GO:0005515 protein binding	---	---
	GO:0050897 cobalt ion binding
	GO:0005739 mitochondrion
	GO:0003824 catalytic activity
	GO:0008152 metabolic process
	GO:0009651 response to salt stress
	GO:0045454 cell redox homeostasis
GRMZM2G107968	GO:0009570 chloroplast stroma	---	---
	GO:0009507 chloroplast
GRMZM2G056039	GO:0009941 chloroplast envelope	---	---
	GO:0000166 nucleotide binding
	GO:0046686 response to cadmium ion
	GO:0009408 response to heat
	GO:0005524 ATP binding
	GO:0009507 chloroplast
GRMZM2G448174	GO:0009535 chloroplast thylakoid membrane	---	---
	GO:0009579 thylakoid
	GO:0020037 heme binding
	GO:0016021 integral to membrane
	GO:0016020 membrane
	GO:0031361 integral to thylakoid membrane
	GO:0022900 electron transport chain
	GO:0009507 chloroplast
	GO:0046872 metal ion binding
	GO:0015979 photosynthesis
	GO:0009055 electron carrier activity
GRMZM2G172723	GO:0009535 chloroplast thylakoid membrane	---	---
	GO:0009579 thylakoid
	GO:0031977 thylakoid lumen
	GO:0019898 extrinsic to membrane
	GO:0005509 calcium ion binding
	GO:0009543 chloroplast thylakoid lumen
	GO:0009654 oxygen evolving complex
	GO:0015979 photosynthesis
	GO:0009507 chloroplast
GRMZM2G140609	GO:0003735 structural constituent of ribosome	---	---
	GO:0005622 intracellular
	GO:0022627 cytosolic small ribosomal subunit
	GO:0006412 translation
	GO:0005730 nucleolus
GRMZM2G431821	GO:0005737 cytoplasm	---	---
	GO:0005840 ribosome
	GO:0005634 nucleus
	GO:0005622 intracellular
	GO:0003735 structural constituent of ribosome
	GO:0005515 protein binding
	GO:0046872 metal ion binding
	GO:0006412 translation
GRMZM2G005887	GO:0005737 cytoplasm	---	---
	GO:0008652 cellular amino acid biosynthetic process
	GO:0016740 transferase activity
	GO:0004124 cysteine synthase activity
	GO:0006535 cysteine biosynthetic process from serine
GRMZM2G109550	GO:0005840 ribosome	---	---
	GO:0005739 mitochondrion
	GO:0005622 intracellular
	GO:0003735 structural constituent of ribosome
	GO:0019843 rRNA binding
	GO:0006412 translation
GRMZM2G065355	GO:0005794 Golgi apparatus	---	---
	GO:0048316 seed development
	GO:0031072 heat shock protein binding
	GO:0005634 nucleus
	GO:0009408 response to heat
	GO:0005829 cytosol
	GO:0070370 cellular heat acclimation
GRMZM5G885285	GO:0000145 exocyst	---	---
	GO:0006904 vesicle docking during exocytosis
	GO:0005829 cytosol
	GO:0009860 pollen tube growth
	GO:0005886 plasma membrane
	GO:0009846 pollen germination
GRMZM2G074599	GO:0009793 embryonic development ending in seed dormancy	---	---
	GO:0005739 mitochondrion
	GO:0005524 ATP binding
	GO:0009507 chloroplast
GRMZM2G077206	GO:0004364 glutathione transferase activity	---	---
	GO:0009704 de-etiolation
	GO:0016740 transferase activity
	GO:0005515 protein binding
	GO:0048527 lateral root development
	GO:0060416 response to growth hormone stimulus
	GO:0009507 chloroplast

## Sheet: GO_0005773 vacuole
GO Accession: GO:0005773
Ontology: Cellular Component
Description: vacuole
Annotated/Total number in query list: 31/434
Annotated/Total number in background/reference: 867/25864
Name	GO terms	GO source	Description (Direct description or transfer from target)
GRMZM2G170326	GO:0005773 vacuole	---	---
	GO:0016020 membrane
	GO:0015693 magnesium ion transport
	GO:0030001 metal ion transport
	GO:0055085 transmembrane transport
	GO:0015095 magnesium ion transmembrane transporter activity
GRMZM2G336858	GO:0005773 vacuole	---	---
	GO:0006457 protein folding
	GO:0016853 isomerase activity
	GO:0005515 protein binding
GRMZM2G093032	GO:0006508 proteolysis	---	---
	GO:0008233 peptidase activity
	GO:0004197 cysteine-type endopeptidase activity
	GO:0000323 lytic vacuole
GRMZM2G134668	GO:0006457 protein folding	---	---
	GO:0005783 endoplasmic reticulum
	GO:0005773 vacuole
	GO:0051082 unfolded protein binding
	GO:0005774 vacuolar membrane
	GO:0005739 mitochondrion
	GO:0005886 plasma membrane
	GO:0009507 chloroplast
	GO:0009505 plant-type cell wall
	GO:0009506 plasmodesma
	GO:0005509 calcium ion binding
GRMZM2G027825	GO:0005773 vacuole	---	---
GRMZM2G029219	GO:0016021 integral to membrane	---	---
	GO:0009624 response to nematode
	GO:0009705 plant-type vacuole membrane
	GO:0010043 response to zinc ion
	GO:0055069 zinc ion homeostasis
	GO:0055085 transmembrane transport
GRMZM5G846196	GO:0009737 response to abscisic acid stimulus	---	---
	GO:0016192 vesicle-mediated transport
	GO:0005773 vacuole
	GO:0016021 integral to membrane
	GO:0005774 vacuolar membrane
	GO:0010118 stomatal movement
	GO:0005886 plasma membrane
	GO:0009651 response to salt stress
GRMZM2G127648	GO:0007264 small GTPase mediated signal transduction	---	---
	GO:0042538 hyperosmotic salinity response
	GO:0005773 vacuole
	GO:0000166 nucleotide binding
	GO:0005886 plasma membrane
	GO:0015031 protein transport
	GO:0005774 vacuolar membrane
	GO:0005525 GTP binding
GRMZM2G154124	GO:0003824 catalytic activity	---	---
	GO:0005975 carbohydrate metabolic process
	GO:0030246 carbohydrate binding
	GO:0005774 vacuolar membrane
GRMZM2G088765	GO:0009826 unidimensional cell growth	---	---
	GO:0048046 apoplast
	GO:0045926 negative regulation of growth
	GO:0020037 heme binding
	GO:0005773 vacuole
	GO:0009505 plant-type cell wall
	GO:0050832 defense response to fungus
	GO:0004601 peroxidase activity
	GO:0009416 response to light stimulus
	GO:0042742 defense response to bacterium
	GO:0005886 plasma membrane
	GO:0010043 response to zinc ion
	GO:0009651 response to salt stress
	GO:0046872 metal ion binding
	GO:0006979 response to oxidative stress
	GO:0055114 oxidation reduction
	GO:0016491 oxidoreductase activity
GRMZM5G850966	GO:0022625 cytosolic large ribosomal subunit	---	---
	GO:0005829 cytosol
	GO:0005774 vacuolar membrane
	GO:0003735 structural constituent of ribosome
	GO:0005886 plasma membrane
	GO:0005622 intracellular
	GO:0006412 translation
	GO:0009506 plasmodesma
GRMZM2G064360	GO:0005975 carbohydrate metabolic process	---	---
	GO:0016998 cell wall macromolecule catabolic process
	GO:0005773 vacuole
	GO:0050832 defense response to fungus
	GO:0008061 chitin binding
	GO:0005886 plasma membrane
	GO:0046686 response to cadmium ion
	GO:0004568 chitinase activity
	GO:0006032 chitin catabolic process
	GO:0009871 jasmonic acid and ethylene-dependent systemic resistance, ethylene mediated signaling pathway
GRMZM2G155232	GO:0005773 vacuole	---	---
	GO:0006508 proteolysis
	GO:0004185 serine-type carboxypeptidase activity
AC210013.4_FG003	GO:0016126 sterol biosynthetic process	---	---
	GO:0005773 vacuole
	GO:0009793 embryonic development ending in seed dormancy
	GO:0016740 transferase activity
	GO:0008152 metabolic process
	GO:0032259 methylation
	GO:0003838 sterol 24-C-methyltransferase activity
GRMZM2G072855	GO:0009579 thylakoid	---	---
	GO:0006334 nucleosome assembly
	GO:0005730 nucleolus
	GO:0005773 vacuole
	GO:0005694 chromosome
	GO:0005829 cytosol
	GO:0005886 plasma membrane
	GO:0005774 vacuolar membrane
	GO:0009414 response to water deprivation
	GO:0000786 nucleosome
	GO:0046982 protein heterodimerization activity
	GO:0003677 DNA binding
	GO:0005634 nucleus
	GO:0009506 plasmodesma
	GO:0009507 chloroplast
GRMZM2G098679	GO:0022891 substrate-specific transmembrane transporter activity	---	---
	GO:0005773 vacuole
	GO:0016021 integral to membrane
	GO:0008643 carbohydrate transport
	GO:0005886 plasma membrane
	GO:0055085 transmembrane transport
GRMZM2G098298	GO:0005773 vacuole	---	---
	GO:0005634 nucleus
	GO:0042742 defense response to bacterium
	GO:0006508 proteolysis
	GO:0009269 response to desiccation
	GO:0009651 response to salt stress
	GO:0008233 peptidase activity
	GO:0008234 cysteine-type peptidase activity
GRMZM2G085460	GO:0005783 endoplasmic reticulum	---	---
	GO:0005773 vacuole
	GO:0005215 transporter activity
	GO:0016020 membrane
	GO:0005618 cell wall
	GO:0055085 transmembrane transport
	GO:0009506 plasmodesma
GRMZM2G134797	GO:0005773 vacuole	---	---
	GO:0016310 phosphorylation
	GO:0016301 kinase activity
	GO:0005777 peroxisome
	GO:0000166 nucleotide binding
	GO:0048046 apoplast
	GO:0006228 UTP biosynthetic process
	GO:0016740 transferase activity
	GO:0006241 CTP biosynthetic process
	GO:0004550 nucleoside diphosphate kinase activity
	GO:0005524 ATP binding
	GO:0006165 nucleoside diphosphate phosphorylation
	GO:0005886 plasma membrane
	GO:0046686 response to cadmium ion
	GO:0009651 response to salt stress
	GO:0006183 GTP biosynthetic process
	GO:0009507 chloroplast
GRMZM2G002220	GO:0009941 chloroplast envelope	---	---
	GO:0009408 response to heat
	GO:0006457 protein folding
	GO:0010157 response to chlorate
	GO:0009570 chloroplast stroma
	GO:0009704 de-etiolation
	GO:0005739 mitochondrion
	GO:0005774 vacuolar membrane
	GO:0051082 unfolded protein binding
	GO:0009414 response to water deprivation
	GO:0005886 plasma membrane
	GO:0009651 response to salt stress
	GO:0009507 chloroplast
	GO:0005524 ATP binding
	GO:0045037 protein import into chloroplast stroma
GRMZM2G038636	GO:0007568 aging	---	---
	GO:0005773 vacuole
	GO:0009723 response to ethylene stimulus
	GO:0006508 proteolysis
	GO:0008233 peptidase activity
	GO:0008234 cysteine-type peptidase activity
GRMZM2G017654	GO:0006468 protein amino acid phosphorylation	---	---
	GO:0009555 pollen development
	GO:0005773 vacuole
	GO:0016772 transferase activity, transferring phosphorus-containing groups
	GO:0005829 cytosol
	GO:0004674 protein serine/threonine kinase activity
	GO:0007009 plasma membrane organization
	GO:0005515 protein binding
	GO:0005886 plasma membrane
	GO:0005524 ATP binding
GRMZM2G136032	GO:0009941 chloroplast envelope	---	---
	GO:0005773 vacuole
	GO:0005215 transporter activity
	GO:0016021 integral to membrane
	GO:0006810 transport
	GO:0005739 mitochondrion
	GO:0046658 anchored to plasma membrane
	GO:0006833 water transport
	GO:0009414 response to water deprivation
	GO:0005886 plasma membrane
	GO:0009651 response to salt stress
	GO:0009507 chloroplast
GRMZM2G415007	GO:0005783 endoplasmic reticulum	---	---
	GO:0005730 nucleolus
	GO:0005618 cell wall
	GO:0005634 nucleus
	GO:0005788 endoplasmic reticulum lumen
	GO:0000166 nucleotide binding
	GO:0005773 vacuole
	GO:0010197 polar nucleus fusion
	GO:0005886 plasma membrane
	GO:0046686 response to cadmium ion
	GO:0009408 response to heat
	GO:0005524 ATP binding
	GO:0034976 response to endoplasmic reticulum stress
GRMZM2G044581	GO:0005773 vacuole	---	---
	GO:0005515 protein binding
AC233866.1_FG006	GO:0005737 cytoplasm	---	---
	GO:0005730 nucleolus
	GO:0005773 vacuole
	GO:0000166 nucleotide binding
	GO:0005634 nucleus
	GO:0003924 GTPase activity
	GO:0005525 GTP binding
	GO:0005739 mitochondrion
	GO:0005774 vacuolar membrane
	GO:0005886 plasma membrane
	GO:0046686 response to cadmium ion
	GO:0006184 GTP catabolic process
	GO:0003746 translation elongation factor activity
	GO:0006414 translational elongation
	GO:0005829 cytosol
	GO:0009506 plasmodesma
	GO:0009507 chloroplast
GRMZM2G137161	GO:0016021 integral to membrane	---	---
	GO:0016020 membrane
	GO:0005774 vacuolar membrane
GRMZM2G007953	GO:0009826 unidimensional cell growth	---	---
	GO:0005886 plasma membrane
	GO:0009834 secondary cell wall biogenesis
	GO:0009705 plant-type vacuole membrane
GRMZM2G042040	GO:0005773 vacuole	---	---
	GO:0005794 Golgi apparatus
	GO:0016740 transferase activity
	GO:0016020 membrane
	GO:0005783 endoplasmic reticulum
GRMZM2G155329	GO:0045430 chalcone isomerase activity	---	---
	GO:0005783 endoplasmic reticulum
	GO:0005634 nucleus
	GO:0009813 flavonoid biosynthetic process
	GO:0009705 plant-type vacuole membrane
	GO:0042406 extrinsic to endoplasmic reticulum membrane
	GO:0010224 response to UV-B
GRMZM2G160430	GO:0022891 substrate-specific transmembrane transporter activity	---	---
	GO:0005773 vacuole
	GO:0016021 integral to membrane
	GO:0055085 transmembrane transport
	GO:0005886 plasma membrane

## Sheet: GO_0005886
GO Accession: GO:0005886
Ontology: Cellular Component
Description: plasma membrane
Annotated/Total number in query list: 66/434
Annotated/Total number in background/reference: 2404/25864
Name	GO terms	GO source	Description (Direct description or transfer from target)
GRMZM2G355572	GO:0005886 plasma membrane	---	---
	GO:0009507 chloroplast
GRMZM2G132903	GO:0050662 coenzyme binding	---	---
	GO:0006631 fatty acid metabolic process
	GO:0006635 fatty acid beta-oxidation
	GO:0005730 nucleolus
	GO:0005618 cell wall
	GO:0000166 nucleotide binding
	GO:0004300 enoyl-CoA hydratase activity
	GO:0016508 long-chain-enoyl-CoA hydratase activity
	GO:0055114 oxidation reduction
	GO:0003857 3-hydroxyacyl-CoA dehydrogenase activity
	GO:0009506 plasmodesma
	GO:0016491 oxidoreductase activity
GRMZM2G154881	GO:0005737 cytoplasm	---	---
	GO:0016787 hydrolase activity
	GO:0005634 nucleus
	GO:0048046 apoplast
	GO:0005886 plasma membrane
	GO:0009651 response to salt stress
GRMZM5G872068	GO:0005737 cytoplasm	---	---
	GO:0010150 leaf senescence
	GO:0022626 cytosolic ribosome
	GO:0004356 glutamate-ammonia ligase activity
	GO:0000166 nucleotide binding
	GO:0006542 glutamine biosynthetic process
	GO:0005618 cell wall
	GO:0006807 nitrogen compound metabolic process
	GO:0005524 ATP binding
	GO:0005886 plasma membrane
	GO:0005507 copper ion binding
	GO:0016874 ligase activity
	GO:0009506 plasmodesma
AC203173.3_FG004	GO:0005507 copper ion binding	---	---
	GO:0005730 nucleolus
	GO:0005829 cytosol
	GO:0003924 GTPase activity
	GO:0000166 nucleotide binding
	GO:0009507 chloroplast
	GO:0005886 plasma membrane
	GO:0009409 response to cold
	GO:0006184 GTP catabolic process
	GO:0003746 translation elongation factor activity
	GO:0006414 translational elongation
	GO:0005525 GTP binding
GRMZM2G180951	GO:0003843 1,3-beta-glucan synthase activity	---	---
	GO:0006075 1,3-beta-glucan biosynthetic process
	GO:0016020 membrane
	GO:0000148 1,3-beta-glucan synthase complex
GRMZM2G083716	GO:0005737 cytoplasm	---	---
	GO:0009941 chloroplast envelope
	GO:0022626 cytosolic ribosome
	GO:0005730 nucleolus
	GO:0009570 chloroplast stroma
	GO:0005634 nucleus
	GO:0005886 plasma membrane
	GO:0005739 mitochondrion
	GO:0000166 nucleotide binding
	GO:0048046 apoplast
	GO:0042026 protein refolding
	GO:0009627 systemic acquired resistance
	GO:0051085 chaperone mediated protein folding requiring cofactor
	GO:0009409 response to cold
	GO:0008219 cell death
	GO:0010319 stromule
	GO:0005524 ATP binding
	GO:0009507 chloroplast
GRMZM2G174315	GO:0016787 hydrolase activity	---	---
	GO:0005886 plasma membrane
	GO:0004806 triglyceride lipase activity
	GO:0016042 lipid catabolic process
GRMZM2G304108	GO:0016021 integral to membrane	---	---
	GO:0005886 plasma membrane
GRMZM2G084021	GO:0005886 plasma membrane	---	---
GRMZM2G030713	GO:0005886 plasma membrane	---	---
GRMZM2G027495	GO:0051603 proteolysis involved in cellular protein catabolic process	---	---
	GO:0051726 regulation of cell cycle
	GO:0009561 megagametogenesis
	GO:0055046 microgametogenesis
	GO:0008270 zinc ion binding
	GO:0005515 protein binding
	GO:0005886 plasma membrane
	GO:0046872 metal ion binding
GRMZM2G162748	GO:0009579 thylakoid	---	---
	GO:0009941 chloroplast envelope
	GO:0051537 2 iron, 2 sulfur cluster binding
	GO:0009534 chloroplast thylakoid
	GO:0010196 nonphotochemical quenching
	GO:0009496 plastoquinol-plastocyanin reductase activity
	GO:0016021 integral to membrane
	GO:0005886 plasma membrane
	GO:0008121 ubiquinol-cytochrome-c reductase activity
	GO:0022900 electron transport chain
	GO:0042742 defense response to bacterium
	GO:0045158 electron transporter, transferring electrons within cytochrome b6/f complex of photosystem II activity
	GO:0046872 metal ion binding
	GO:0042651 thylakoid membrane
	GO:0015979 photosynthesis
	GO:0009507 chloroplast
GRMZM2G134668	GO:0006457 protein folding	---	---
	GO:0005783 endoplasmic reticulum
	GO:0005773 vacuole
	GO:0051082 unfolded protein binding
	GO:0005774 vacuolar membrane
	GO:0005739 mitochondrion
	GO:0005886 plasma membrane
	GO:0009507 chloroplast
	GO:0009505 plant-type cell wall
	GO:0009506 plasmodesma
	GO:0005509 calcium ion binding
GRMZM2G145280	GO:0005730 nucleolus	---	---
	GO:0005618 cell wall
	GO:0005829 cytosol
	GO:0022625 cytosolic large ribosomal subunit
	GO:0005622 intracellular
	GO:0003735 structural constituent of ribosome
	GO:0005886 plasma membrane
	GO:0006412 translation
GRMZM2G157443	GO:0022626 cytosolic ribosome	---	---
	GO:0005634 nucleus
	GO:0005622 intracellular
	GO:0003735 structural constituent of ribosome
	GO:0005886 plasma membrane
	GO:0006414 translational elongation
	GO:0005829 cytosol
GRMZM2G055276	GO:0005737 cytoplasm	---	---
	GO:0005634 nucleus
	GO:0005777 peroxisome
	GO:0005829 cytosol
	GO:0005886 plasma membrane
GRMZM2G003165	GO:0046658 anchored to plasma membrane	---	---
	GO:0005886 plasma membrane
GRMZM2G323757	GO:0005794 Golgi apparatus	---	---
	GO:0005886 plasma membrane
	GO:0004190 aspartic-type endopeptidase activity
	GO:0009651 response to salt stress
	GO:0006508 proteolysis
	GO:0009505 plant-type cell wall
	GO:0009506 plasmodesma
GRMZM2G364069	GO:0006457 protein folding	---	---
	GO:0031072 heat shock protein binding
	GO:0005829 cytosol
	GO:0051082 unfolded protein binding
	GO:0005524 ATP binding
	GO:0005886 plasma membrane
	GO:0009408 response to heat
	GO:0046872 metal ion binding
	GO:0009506 plasmodesma
GRMZM2G344634	GO:0006869 lipid transport	---	---
	GO:0005829 cytosol
	GO:0050826 response to freezing
	GO:0000062 acyl-CoA binding
	GO:0031210 phosphatidylcholine binding
	GO:0005886 plasma membrane
GRMZM2G095252	GO:0005737 cytoplasm	---	---
	GO:0009941 chloroplast envelope
	GO:0006457 protein folding
	GO:0005730 nucleolus
	GO:0051085 chaperone mediated protein folding requiring cofactor
	GO:0010319 stromule
	GO:0009627 systemic acquired resistance
	GO:0000166 nucleotide binding
	GO:0048046 apoplast
	GO:0005739 mitochondrion
	GO:0005886 plasma membrane
	GO:0009409 response to cold
	GO:0022626 cytosolic ribosome
	GO:0008219 cell death
	GO:0005634 nucleus
	GO:0005524 ATP binding
GRMZM2G015287	GO:0006301 postreplication repair	---	---
	GO:0010053 root epidermal cell differentiation
	GO:0005886 plasma membrane
	GO:0016881 acid-amino acid ligase activity
	GO:0006511 ubiquitin-dependent protein catabolic process
	GO:0010039 response to iron ion
	GO:0046686 response to cadmium ion
	GO:0016874 ligase activity
	GO:0031372 UBC13-MMS2 complex
GRMZM2G162295	GO:0009956 radial pattern formation	---	---
	GO:0010305 leaf vascular tissue pattern formation
	GO:0016021 integral to membrane
	GO:0009933 meristem structural organization
	GO:0010015 root morphogenesis
	GO:0005886 plasma membrane
GRMZM2G093962	GO:0004252 serine-type endopeptidase activity	---	---
	GO:0016021 integral to membrane
	GO:0005794 Golgi apparatus
	GO:0009506 plasmodesma
	GO:0006508 proteolysis
GRMZM2G020631	GO:0046686 response to cadmium ion	---	---
	GO:0009941 chloroplast envelope
	GO:0005886 plasma membrane
GRMZM2G028218	GO:0048573 photoperiodism, flowering	---	---
	GO:0043462 regulation of ATPase activity
	GO:0006457 protein folding
	GO:0005730 nucleolus
	GO:0005618 cell wall
	GO:0031072 heat shock protein binding
	GO:0009911 positive regulation of flower development
	GO:0051082 unfolded protein binding
	GO:0005886 plasma membrane
	GO:0009651 response to salt stress
	GO:0005829 cytosol
	GO:0009506 plasmodesma
GRMZM2G088765	GO:0009826 unidimensional cell growth	---	---
	GO:0048046 apoplast
	GO:0045926 negative regulation of growth
	GO:0020037 heme binding
	GO:0005773 vacuole
	GO:0009505 plant-type cell wall
	GO:0050832 defense response to fungus
	GO:0004601 peroxidase activity
	GO:0009416 response to light stimulus
	GO:0042742 defense response to bacterium
	GO:0005886 plasma membrane
	GO:0010043 response to zinc ion
	GO:0009651 response to salt stress
	GO:0046872 metal ion binding
	GO:0006979 response to oxidative stress
	GO:0055114 oxidation reduction
	GO:0016491 oxidoreductase activity
GRMZM2G014558	GO:0005783 endoplasmic reticulum	---	---
	GO:0016021 integral to membrane
	GO:0030244 cellulose biosynthetic process
	GO:0016760 cellulose synthase (UDP-forming) activity
	GO:0016757 transferase activity, transferring glycosyl groups
	GO:0005886 plasma membrane
GRMZM5G850966	GO:0022625 cytosolic large ribosomal subunit	---	---
	GO:0005829 cytosol
	GO:0005774 vacuolar membrane
	GO:0003735 structural constituent of ribosome
	GO:0005886 plasma membrane
	GO:0005622 intracellular
	GO:0006412 translation
	GO:0009506 plasmodesma
GRMZM2G064360	GO:0005975 carbohydrate metabolic process	---	---
	GO:0016998 cell wall macromolecule catabolic process
	GO:0005773 vacuole
	GO:0050832 defense response to fungus
	GO:0008061 chitin binding
	GO:0005886 plasma membrane
	GO:0046686 response to cadmium ion
	GO:0004568 chitinase activity
	GO:0006032 chitin catabolic process
	GO:0009871 jasmonic acid and ethylene-dependent systemic resistance, ethylene mediated signaling pathway
GRMZM2G048846	GO:0005737 cytoplasm	---	---
	GO:0005886 plasma membrane
	GO:0005509 calcium ion binding
	GO:0006281 DNA repair
GRMZM2G132461	GO:0009737 response to abscisic acid stimulus	---	---
	GO:0005544 calcium-dependent phospholipid binding
	GO:0005509 calcium ion binding
	GO:0009414 response to water deprivation
	GO:0009408 response to heat
	GO:0009409 response to cold
	GO:0009651 response to salt stress
	GO:0009506 plasmodesma
GRMZM2G169095	GO:0004177 aminopeptidase activity	---	---
	GO:0016787 hydrolase activity
	GO:0005829 cytosol
	GO:0009987 cellular process
	GO:0010013 N-1-naphthylphthalamic acid binding
	GO:0005886 plasma membrane
	GO:0046872 metal ion binding
GRMZM2G341404	GO:0005788 endoplasmic reticulum lumen	---	---
	GO:0005783 endoplasmic reticulum
	GO:0005515 protein binding
	GO:0005886 plasma membrane
GRMZM2G072855	GO:0009579 thylakoid	---	---
	GO:0006334 nucleosome assembly
	GO:0005730 nucleolus
	GO:0005773 vacuole
	GO:0005694 chromosome
	GO:0005829 cytosol
	GO:0005886 plasma membrane
	GO:0005774 vacuolar membrane
	GO:0009414 response to water deprivation
	GO:0000786 nucleosome
	GO:0046982 protein heterodimerization activity
	GO:0003677 DNA binding
	GO:0005634 nucleus
	GO:0009506 plasmodesma
	GO:0009507 chloroplast
GRMZM5G870170	GO:0006855 multidrug transport	---	---
	GO:0006879 cellular iron ion homeostasis
	GO:0015297 antiporter activity
	GO:0015238 drug transmembrane transporter activity
	GO:0005886 plasma membrane
	GO:0015746 citrate transport
	GO:0015137 citrate transmembrane transporter activity
GRMZM5G846196	GO:0009737 response to abscisic acid stimulus	---	---
	GO:0016192 vesicle-mediated transport
	GO:0005773 vacuole
	GO:0016021 integral to membrane
	GO:0005774 vacuolar membrane
	GO:0010118 stomatal movement
	GO:0005886 plasma membrane
	GO:0009651 response to salt stress
GRMZM2G445169	GO:0009664 plant-type cell wall organization	---	---
	GO:0005829 cytosol
	GO:0016020 membrane
	GO:0005576 extracellular region
	GO:0006949 syncytium formation
	GO:0010114 response to red light
	GO:0009505 plant-type cell wall
	GO:0009506 plasmodesma
	GO:0009507 chloroplast
GRMZM2G023418	GO:0006184 GTP catabolic process	---	---
	GO:0005886 plasma membrane
	GO:0003924 GTPase activity
	GO:0005525 GTP binding
	GO:0000166 nucleotide binding
GRMZM2G000812	GO:0016021 integral to membrane	---	---
	GO:0005886 plasma membrane
	GO:0009507 chloroplast
	GO:0008643 carbohydrate transport
GRMZM2G167758	GO:0005886 plasma membrane	---	---
GRMZM2G098679	GO:0022891 substrate-specific transmembrane transporter activity	---	---
	GO:0005773 vacuole
	GO:0016021 integral to membrane
	GO:0008643 carbohydrate transport
	GO:0005886 plasma membrane
	GO:0055085 transmembrane transport
AC205419.3_FG001	GO:0005886 plasma membrane	---	---
GRMZM2G039408	GO:0015575 mannitol transmembrane transporter activity	---	---
	GO:0015576 sorbitol transmembrane transporter activity
	GO:0015795 sorbitol transport
	GO:0016021 integral to membrane
	GO:0015758 glucose transport
	GO:0015148 D-xylose transmembrane transporter activity
	GO:0015797 mannitol transport
	GO:0015793 glycerol transport
	GO:0015752 D-ribose transport
	GO:0015753 D-xylose transport
	GO:0015145 monosaccharide transmembrane transporter activity
	GO:0015757 galactose transport
	GO:0005355 glucose transmembrane transporter activity
	GO:0005354 galactose transmembrane transporter activity
	GO:0005351 sugar:hydrogen symporter activity
	GO:0015591 D-ribose transmembrane transporter activity
	GO:0005886 plasma membrane
	GO:0055085 transmembrane transport
	GO:0022891 substrate-specific transmembrane transporter activity
	GO:0015168 glycerol transmembrane transporter activity
	GO:0015798 myo-inositol transport
	GO:0015749 monosaccharide transport
	GO:0005365 myo-inositol transmembrane transporter activity
GRMZM2G095655	GO:0009409 response to cold	---	---
	GO:0005886 plasma membrane
GRMZM2G083248	GO:0008515 sucrose transmembrane transporter activity	---	---
	GO:0005887 integral to plasma membrane
	GO:0015770 sucrose transport
	GO:0055085 transmembrane transport
GRMZM2G085460	GO:0005783 endoplasmic reticulum	---	---
	GO:0005773 vacuole
	GO:0005215 transporter activity
	GO:0016020 membrane
	GO:0005618 cell wall
	GO:0055085 transmembrane transport
	GO:0009506 plasmodesma
AC196475.3_FG004	GO:0005737 cytoplasm	---	---
	GO:0030755 quercetin 3-O-methyltransferase activity
	GO:0051555 flavonol biosynthetic process
	GO:0009809 lignin biosynthetic process
	GO:0033799 myricetin 3'-O-methyltransferase activity
	GO:0005634 nucleus
	GO:0047763 caffeate O-methyltransferase activity
	GO:0016740 transferase activity
	GO:0005886 plasma membrane
	GO:0046983 protein dimerization activity
	GO:0032259 methylation
GRMZM2G134797	GO:0005773 vacuole	---	---
	GO:0016310 phosphorylation
	GO:0016301 kinase activity
	GO:0005777 peroxisome
	GO:0000166 nucleotide binding
	GO:0048046 apoplast
	GO:0006228 UTP biosynthetic process
	GO:0016740 transferase activity
	GO:0006241 CTP biosynthetic process
	GO:0004550 nucleoside diphosphate kinase activity
	GO:0005524 ATP binding
	GO:0006165 nucleoside diphosphate phosphorylation
	GO:0005886 plasma membrane
	GO:0046686 response to cadmium ion
	GO:0009651 response to salt stress
	GO:0006183 GTP biosynthetic process
	GO:0009507 chloroplast
GRMZM5G853245	GO:0010150 leaf senescence	---	---
	GO:0005634 nucleus
	GO:0009867 jasmonic acid mediated signaling pathway
	GO:0008270 zinc ion binding
	GO:0003676 nucleic acid binding
	GO:0005886 plasma membrane
	GO:0006979 response to oxidative stress
GRMZM2G002220	GO:0009941 chloroplast envelope	---	---
	GO:0009408 response to heat
	GO:0006457 protein folding
	GO:0010157 response to chlorate
	GO:0009570 chloroplast stroma
	GO:0009704 de-etiolation
	GO:0005739 mitochondrion
	GO:0005774 vacuolar membrane
	GO:0051082 unfolded protein binding
	GO:0009414 response to water deprivation
	GO:0005886 plasma membrane
	GO:0009651 response to salt stress
	GO:0009507 chloroplast
	GO:0005524 ATP binding
	GO:0045037 protein import into chloroplast stroma
GRMZM2G083102	GO:0005975 carbohydrate metabolic process	---	---
	GO:0016853 isomerase activity
	GO:0005829 cytosol
	GO:0006098 pentose-phosphate shunt
	GO:0008152 metabolic process
	GO:0005886 plasma membrane
	GO:0004750 ribulose-phosphate 3-epimerase activity
	GO:0046872 metal ion binding
GRMZM2G017654	GO:0006468 protein amino acid phosphorylation	---	---
	GO:0009555 pollen development
	GO:0005773 vacuole
	GO:0016772 transferase activity, transferring phosphorus-containing groups
	GO:0005829 cytosol
	GO:0004674 protein serine/threonine kinase activity
	GO:0007009 plasma membrane organization
	GO:0005515 protein binding
	GO:0005886 plasma membrane
	GO:0005524 ATP binding
GRMZM2G127648	GO:0007264 small GTPase mediated signal transduction	---	---
	GO:0042538 hyperosmotic salinity response
	GO:0005773 vacuole
	GO:0000166 nucleotide binding
	GO:0005886 plasma membrane
	GO:0015031 protein transport
	GO:0005774 vacuolar membrane
	GO:0005525 GTP binding
GRMZM2G018728	GO:0005777 peroxisome	---	---
	GO:0009150 purine ribonucleotide metabolic process
	GO:0003824 catalytic activity
	GO:0047627 adenylylsulfatase activity
	GO:0005886 plasma membrane
	GO:0006790 sulfur metabolic process
GRMZM2G119116	GO:0016706 oxidoreductase activity, acting on paired donors, with incorporation or reduction of molecular oxygen, 2-oxoglutarate as one donor, and incorporation of one atom each of oxygen into both donors	---	---
	GO:0010439 regulation of glucosinolate biosynthetic process
	GO:0009506 plasmodesma
	GO:0055114 oxidation reduction
	GO:0016491 oxidoreductase activity
GRMZM2G415007	GO:0005783 endoplasmic reticulum	---	---
	GO:0005730 nucleolus
	GO:0005618 cell wall
	GO:0005634 nucleus
	GO:0005788 endoplasmic reticulum lumen
	GO:0000166 nucleotide binding
	GO:0005773 vacuole
	GO:0010197 polar nucleus fusion
	GO:0005886 plasma membrane
	GO:0046686 response to cadmium ion
	GO:0009408 response to heat
	GO:0005524 ATP binding
	GO:0034976 response to endoplasmic reticulum stress
AC233866.1_FG006	GO:0005737 cytoplasm	---	---
	GO:0005730 nucleolus
	GO:0005773 vacuole
	GO:0000166 nucleotide binding
	GO:0005634 nucleus
	GO:0003924 GTPase activity
	GO:0005525 GTP binding
	GO:0005739 mitochondrion
	GO:0005774 vacuolar membrane
	GO:0005886 plasma membrane
	GO:0046686 response to cadmium ion
	GO:0006184 GTP catabolic process
	GO:0003746 translation elongation factor activity
	GO:0006414 translational elongation
	GO:0005829 cytosol
	GO:0009506 plasmodesma
	GO:0009507 chloroplast
GRMZM2G162388	GO:0000413 protein peptidyl-prolyl isomerization	---	---
	GO:0006457 protein folding
	GO:0016853 isomerase activity
	GO:0005829 cytosol
	GO:0003755 peptidyl-prolyl cis-trans isomerase activity
	GO:0005886 plasma membrane
GRMZM2G136032	GO:0009941 chloroplast envelope	---	---
	GO:0005773 vacuole
	GO:0005215 transporter activity
	GO:0016021 integral to membrane
	GO:0006810 transport
	GO:0005739 mitochondrion
	GO:0046658 anchored to plasma membrane
	GO:0006833 water transport
	GO:0009414 response to water deprivation
	GO:0005886 plasma membrane
	GO:0009651 response to salt stress
	GO:0009507 chloroplast
GRMZM2G032315	GO:0022626 cytosolic ribosome	---	---
	GO:0005634 nucleus
	GO:0005622 intracellular
	GO:0003735 structural constituent of ribosome
	GO:0005886 plasma membrane
	GO:0006414 translational elongation
	GO:0005829 cytosol
GRMZM2G007953	GO:0009826 unidimensional cell growth	---	---
	GO:0005886 plasma membrane
	GO:0009834 secondary cell wall biogenesis
	GO:0009705 plant-type vacuole membrane
GRMZM5G885285	GO:0000145 exocyst	---	---
	GO:0006904 vesicle docking during exocytosis
	GO:0005829 cytosol
	GO:0009860 pollen tube growth
	GO:0005886 plasma membrane
	GO:0009846 pollen germination
GRMZM2G150608	GO:0016787 hydrolase activity	---	---
	GO:0016310 phosphorylation
	GO:0016301 kinase activity
	GO:0004722 protein serine/threonine phosphatase activity
	GO:0019901 protein kinase binding
	GO:0007165 signal transduction
	GO:0005515 protein binding
	GO:0006470 protein amino acid dephosphorylation
	GO:0005886 plasma membrane
	GO:0046872 metal ion binding
	GO:0009934 regulation of meristem structural organization
GRMZM2G160430	GO:0022891 substrate-specific transmembrane transporter activity	---	---
	GO:0005773 vacuole
	GO:0016021 integral to membrane
	GO:0055085 transmembrane transport
	GO:0005886 plasma membrane

## Sheet: genes involved in plasma membra
AC196475.3_FG004	Bm3	brown midrib3
AC203173.3_FG004
AC205419.3_FG001
AC233866.1_FG006	Elfa1	Elongation factor 1-alpha
GRMZM2G000812	Sweet4a
GRMZM2G002220		Heat shock protein 90-5 chloroplastic
GRMZM2G003165		Fasciclin-like arabinogalactan protein 2
GRMZM2G007953		Protein WALLS ARE THIN 1
GRMZM2G014558	E1	Cellulose synthase-like protein E1
GRMZM2G015287	E2	Ubiquitin-conjugating enzyme E2 36
GRMZM2G017654		MAP3K epsilon protein kinase 1
GRMZM2G018728	Pki1	protein kinase inhibitor1
GRMZM2G020631		Probable aldo-keto reductase 4
GRMZM2G023418		eukaryotic translation initiation factor 2 (eIF-2) family protein
GRMZM2G027495	E3	E3 ubiquitin-protein ligase RHF2A
GRMZM2G028218		DnaJ protein
GRMZM2G030713		O-fucosyltransferase family protein
GRMZM2G032315	Arpp1a	acidic ribosomal protein P1a
GRMZM2G039408
GRMZM2G048846	Ctn1	caltractin1
GRMZM2G055276		Hyaluronan / mRNA binding family
GRMZM2G064360		Basic endochitinase 1
GRMZM2G072855	H4	Histone H4
GRMZM2G083102		Ribulose-phosphate 3-epimerase
GRMZM2G083248	Sut3	sucrose transporter3
GRMZM2G083716		Chaperonin 60 subunit beta 2 chloroplastic
GRMZM2G084021
GRMZM2G085460		Nucleobase-ascorbate transporter 6
GRMZM2G088765		Peroxidase 54
GRMZM2G093962		Membrane protein
GRMZM2G095252		Chaperonin 60 subunit beta 2 chloroplastic
GRMZM2G095655		Adenine nucleotide alpha hydrolases-like superfamily protein
GRMZM2G098679		Solute carrier family 2%2C facilitated glucose transporter member 8
GRMZM2G119116		Probable 2-oxoacid dependent dioxygenase
GRMZM2G127648
GRMZM2G132461	D4	Annexin D4
GRMZM2G132903	Ech1	enoyl-CoA hydratase1
GRMZM2G134668	Clx1	calnexin homolog1
GRMZM2G134797	Ndk1	Nucleoside diphosphate kinase family protein
GRMZM2G136032	ZmPIP1;6	plasma membrane intrinsic protein1, Aquaporin PIP1-6
GRMZM2G145280	L13	60S ribosomal protein L13
GRMZM2G150608	Fha7	Protein phosphatase 2C 70
GRMZM2G154881		alpha/beta-Hydrolases superfamily protein
GRMZM2G157443	P1 3	60S acidic ribosomal protein P1-3
GRMZM2G160430		Sugar transporter ERD6-like 6
GRMZM2G162295		Tetraspanin-2
GRMZM2G162388		Peptidyl-prolyl cis-trans isomerase
GRMZM2G162748		iron-sulfur protein1
GRMZM2G167758		Nuclear transport factor 2 (NTF2) family protein
GRMZM2G169095	P1	aminopeptidase P1
GRMZM2G174315		alpha/beta-Hydrolases superfamily protein
GRMZM2G180951		Callose synthase 3
GRMZM2G304108		CASP-like protein 4B1
GRMZM2G323757
GRMZM2G341404		DnaJ subfamily C member 7
GRMZM2G344634		Acyl-CoA-binding protein
GRMZM2G355572		Transposon protein CACTA%2C En/Spm sub-class
GRMZM2G364069	Cdj2	Chaperone protein dnaJ 3
GRMZM2G415007	Bip2	Binding protein homolog2
GRMZM2G445169		Expansin-A6
GRMZM5G846196		Vesicle-associated membrane protein 711
GRMZM5G850966	L36	60S ribosomal protein L36
GRMZM5G853245		Zinc finger CCCH domain-containing protein 23
GRMZM5G870170	Mate1	multidrug and toxic compound extrusion1
GRMZM5G872068	Gln4	glutamine synthetase4
GRMZM5G885285		Exocyst complex subunit Sec15-like family protein

## Sheet: GO_0009505 plant type cell wal
GO Accession: GO:0009505
Ontology: Cellular Component
Description: plant-type cell wall
Annotated/Total number in query list: 15/434
Annotated/Total number in background/reference: 229/25864
Name	GO terms	GO source	Description (Direct description or transfer from target)
GRMZM2G042008	GO:0006508 proteolysis	---	---
	GO:0008233 peptidase activity
	GO:0016020 membrane
	GO:0004190 aspartic-type endopeptidase activity
	GO:0009505 plant-type cell wall
GRMZM2G445169	GO:0009664 plant-type cell wall organization	---	---
	GO:0005829 cytosol
	GO:0016020 membrane
	GO:0005576 extracellular region
	GO:0006949 syncytium formation
	GO:0010114 response to red light
	GO:0009505 plant-type cell wall
	GO:0009506 plasmodesma
	GO:0009507 chloroplast
GRMZM2G082184	GO:0006810 transport	---	---
	GO:0015708 silicate transport
	GO:0005215 transporter activity
	GO:0016021 integral to membrane
	GO:0016020 membrane
	GO:0048226 Casparian strip
	GO:0015115 silicate transmembrane transporter activity
GRMZM2G078210	GO:0009505 plant-type cell wall	---	---
GRMZM2G105844	GO:0009664 plant-type cell wall organization	---	---
	GO:0016020 membrane
	GO:0009828 plant-type cell wall loosening
	GO:0005576 extracellular region
	GO:0010119 regulation of stomatal movement
	GO:0006949 syncytium formation
	GO:0010114 response to red light
	GO:0009505 plant-type cell wall
GRMZM2G323757	GO:0005794 Golgi apparatus	---	---
	GO:0005886 plasma membrane
	GO:0004190 aspartic-type endopeptidase activity
	GO:0009651 response to salt stress
	GO:0006508 proteolysis
	GO:0009505 plant-type cell wall
	GO:0009506 plasmodesma
GRMZM2G083812	GO:0003824 catalytic activity	---	---
	GO:0016020 membrane
	GO:0005975 carbohydrate metabolic process
	GO:0009505 plant-type cell wall
	GO:0016798 hydrolase activity, acting on glycosyl bonds
GRMZM2G024099	GO:0048046 apoplast	---	---
	GO:0006508 proteolysis
	GO:0004190 aspartic-type endopeptidase activity
	GO:0009505 plant-type cell wall
GRMZM2G091578	GO:0004252 serine-type endopeptidase activity	---	---
	GO:0080001 mucilage extrusion from seed coat
	GO:0048046 apoplast
	GO:0048359 mucilage metabolic process during seed coat development
	GO:0009505 plant-type cell wall
	GO:0006508 proteolysis
	GO:0008233 peptidase activity
	GO:0043086 negative regulation of catalytic activity
	GO:0042802 identical protein binding
GRMZM2G036134	GO:0048046 apoplast	---	---
	GO:0006508 proteolysis
	GO:0004190 aspartic-type endopeptidase activity
	GO:0009505 plant-type cell wall
	GO:0009507 chloroplast
GRMZM2G134668	GO:0006457 protein folding	---	---
	GO:0005783 endoplasmic reticulum
	GO:0005773 vacuole
	GO:0051082 unfolded protein binding
	GO:0005774 vacuolar membrane
	GO:0005739 mitochondrion
	GO:0005886 plasma membrane
	GO:0009507 chloroplast
	GO:0009505 plant-type cell wall
	GO:0009506 plasmodesma
	GO:0005509 calcium ion binding
GRMZM2G017991	GO:0009505 plant-type cell wall	---	---
GRMZM2G175499	GO:0042545 cell wall modification	---	---
	GO:0016787 hydrolase activity
	GO:0030599 pectinesterase activity
	GO:0043086 negative regulation of catalytic activity
	GO:0045330 aspartyl esterase activity
	GO:0004857 enzyme inhibitor activity
	GO:0009505 plant-type cell wall
GRMZM2G088765	GO:0009826 unidimensional cell growth	---	---
	GO:0048046 apoplast
	GO:0045926 negative regulation of growth
	GO:0020037 heme binding
	GO:0005773 vacuole
	GO:0009505 plant-type cell wall
	GO:0050832 defense response to fungus
	GO:0004601 peroxidase activity
	GO:0009416 response to light stimulus
	GO:0042742 defense response to bacterium
	GO:0005886 plasma membrane
	GO:0010043 response to zinc ion
	GO:0009651 response to salt stress
	GO:0046872 metal ion binding
	GO:0006979 response to oxidative stress
	GO:0055114 oxidation reduction
	GO:0016491 oxidoreductase activity
GRMZM2G358540	GO:0009505 plant-type cell wall	---	---

## Sheet: plant-type cell wall
GRMZM2G017991		NDR1/HIN1-like 1
GRMZM2G024099	AED3	Aspartyl protease AED3
GRMZM2G036134		Eukaryotic aspartyl protease family protein
GRMZM2G042008		Aspartyl protease family protein 2
GRMZM2G078210	DUF1005	DUF1005 family protein
GRMZM2G082184	NIP1 2	Aquaporin NIP1-2
GRMZM2G083812		Heparanase-like protein 3
GRMZM2G088765		Peroxidase 54
GRMZM2G091578		Subtilisin-like protease
GRMZM2G105844	Expa2	alpha expansin2
GRMZM2G134668	Clx1	calnexin homolog1
GRMZM2G175499		Pectinesterase
GRMZM2G323757
GRMZM2G358540	SEC22	VAMP protein SEC22
GRMZM2G445169	Expansin A6	Expansin-A6

## Sheet: cell wall
Job ID: 796342297								Gene ID	Homo. In Ath	Annotation
								GRMZM2G006329	0	Pleckstrin homology (PH) domain-containing protein
GO Accession: GO:0005618								GRMZM2G006765	0	0
								GRMZM2G017991	0	Late embryogenesis abundant (LEA) hydroxyproline-rich glycoprotein family
Ontology: Cellular Component								GRMZM2G018716	AtcwINV3,ATFRUCT5,FRUCT5	beta-fructofuranosidase 5
								GRMZM2G019411	ATPME31,PME31	pectin methylesterase 31
Description: cell wall								GRMZM2G024099	0	Eukaryotic aspartyl protease family protein
								GRMZM2G026147	ATEXLA1,ATEXPL1,ATHEXP BETA 2.1,EXLA1,EXPL1	expansin-like A1
Annotated/Total number in query list: 46/1123								GRMZM2G028218	ATJ2,J2	DNAJ homologue 2
								GRMZM2G031572	0	Serine carboxypeptidase S28 family protein
Annotated/Total number in background/reference: 659/25864								GRMZM2G036134	0	Eukaryotic aspartyl protease family protein
								GRMZM2G042008	0	Eukaryotic aspartyl protease family protein
Name	GO terms	GO source	Description (Direct description or transfer from target)					GRMZM2G052507	SCPL45	serine carboxypeptidase-like 45
GRMZM2G132903	GO:0050662 coenzyme binding	---	---					GRMZM2G053652	0	Ribosomal protein S7e family protein
	GO:0006631 fatty acid metabolic process							GRMZM2G064096	ATGER3,GER3,GLP3,GLP3A,GLP3B	germin 3
	GO:0006635 fatty acid beta-oxidation							GRMZM2G070271	XTH30,XTR4	xyloglucan endotransglucosylase/hydrolase 30
	GO:0005730 nucleolus							GRMZM2G078210	0	Protein of unknown function (DUF1005)
	GO:0005618 cell wall							GRMZM2G082184	NIP4;1,NLM4	NOD26-like intrinsic protein 4;1
	GO:0000166 nucleotide binding							GRMZM2G083812	AtGUS3,GUS3	glucuronidase 3
	GO:0004300 enoyl-CoA hydratase activity							GRMZM2G085460	0	Xanthine/uracil permease family protein
	GO:0016508 long-chain-enoyl-CoA hydratase activity							GRMZM2G088765	ATPA2,PA2	peroxidase 2
	GO:0055114 oxidation reduction							GRMZM2G090568	CAT2	catalase 2
	GO:0003857 3-hydroxyacyl-CoA dehydrogenase activity							GRMZM2G091578	ARA12	Subtilase family protein
	GO:0009506 plasmodesma							GRMZM2G095126	AGAL1,AtAGAL1	alpha-galactosidase 1
	GO:0016491 oxidoreductase activity							GRMZM2G099167	TUA5	tubulin alpha-5
GRMZM5G872068	GO:0005737 cytoplasm	---	---					GRMZM2G105844	AT-EXP1,ATEXP1,ATEXPA1,ATHEXP ALPHA 1.2,EXP1,EXPA1	expansin A1
	GO:0010150 leaf senescence							GRMZM2G110233	NOP56	homolog of nucleolar protein NOP56
	GO:0022626 cytosolic ribosome							GRMZM2G113761	XTH32	xyloglucan endotransglucosylase/hydrolase 32
	GO:0004356 glutamate-ammonia ligase activity							GRMZM2G114793	BIP,BIP2	Heat shock protein 70 (Hsp 70) family protein
	GO:0000166 nucleotide binding							GRMZM2G121293	ARA12	Subtilase family protein
	GO:0006542 glutamine biosynthetic process							GRMZM2G132903	ATMFP2,MFP2	multifunctional protein 2
	GO:0005618 cell wall							GRMZM2G134668	0	0
	GO:0006807 nitrogen compound metabolic process							GRMZM2G144995	NOP56	homolog of nucleolar protein NOP56
	GO:0005524 ATP binding							GRMZM2G145280	ATBBC1,BBC1,RSU2	breast basic conserved 1
	GO:0005886 plasma membrane							GRMZM2G146192	ATBXL2,BXL2	beta-xylosidase 2
	GO:0005507 copper ion binding							GRMZM2G162282	RCA	rubisco activase
	GO:0016874 ligase activity							GRMZM2G168898	AHB1,ARATH GLB1,ATGLB1,GLB1,HB1,NSHB1	hemoglobin 1
	GO:0009506 plasmodesma							GRMZM2G175499	ATPME44,PME44	pectin methylesterase 44
GRMZM2G082184	GO:0006810 transport	---	---					GRMZM2G323757	0	Eukaryotic aspartyl protease family protein
	GO:0015708 silicate transport							GRMZM2G358540	0	Late embryogenesis abundant (LEA) hydroxyproline-rich glycoprotein family
	GO:0005215 transporter activity							GRMZM2G392863	LCR69,PDF2.2	low-molecular-weight cysteine-rich 69
	GO:0016021 integral to membrane							GRMZM2G408963	0	Peroxidase superfamily protein
	GO:0016020 membrane							GRMZM2G415007	BIP,BIP2	Heat shock protein 70 (Hsp 70) family protein
	GO:0048226 Casparian strip							GRMZM2G428518	0	Glycosyl hydrolases family 31 protein
	GO:0015115 silicate transmembrane transporter activity							GRMZM2G445169	ATEXP4,ATEXPA4,ATHEXP ALPHA 1.6,EXPA4	expansin A4
GRMZM2G026147	GO:0006355 regulation of transcription, DNA-dependent	expansin-like A1	---					GRMZM2G448001	0	DPP6 N-terminal domain-like protein
	GO:0009505 plant-type cell wall							GRMZM5G872068	ATGSR2,GSR2	glutamine synthase clone F11
	GO:0016020 membrane
	GO:0007165 signal transduction
	GO:0005576 extracellular region
GRMZM2G083812	GO:0003824 catalytic activity	---	---
	GO:0016020 membrane
	GO:0005975 carbohydrate metabolic process
	GO:0009505 plant-type cell wall
	GO:0016798 hydrolase activity, acting on glycosyl bonds
GRMZM2G162282	GO:0009535 chloroplast thylakoid membrane	---	---
	GO:0009579 thylakoid
	GO:0016020 membrane
	GO:0009753 response to jasmonic acid stimulus
	GO:0010150 leaf senescence
	GO:0005618 cell wall
	GO:0009941 chloroplast envelope
	GO:0010319 stromule
	GO:0050790 regulation of catalytic activity
	GO:0010287 plastoglobule
	GO:0048046 apoplast
	GO:0009416 response to light stimulus
	GO:0042742 defense response to bacterium
	GO:0043531 ADP binding
	GO:0009570 chloroplast stroma
	GO:0009409 response to cold
	GO:0046863 ribulose-1,5-bisphosphate carboxylase/oxygenase activator activity
	GO:0030234 enzyme regulator activity
	GO:0005634 nucleus
	GO:0005524 ATP binding
GRMZM2G006765	GO:0005737 cytoplasm	---	---
	GO:0005856 cytoskeleton
	GO:0048767 root hair elongation
	GO:0009941 chloroplast envelope
	GO:0005618 cell wall
	GO:0009570 chloroplast stroma
	GO:0005829 cytosol
	GO:0010053 root epidermal cell differentiation
	GO:0009611 response to wounding
	GO:0005739 mitochondrion
	GO:0000166 nucleotide binding
	GO:0005524 ATP binding
	GO:0048364 root development
	GO:0009416 response to light stimulus
	GO:0051301 cell division
	GO:0005886 plasma membrane
	GO:0009733 response to auxin stimulus
	GO:0009845 seed germination
	GO:0005730 nucleolus
	GO:0009506 plasmodesma
GRMZM2G036134	GO:0048046 apoplast	---	---
	GO:0006508 proteolysis
	GO:0004190 aspartic-type endopeptidase activity
	GO:0009505 plant-type cell wall
	GO:0009507 chloroplast
GRMZM2G134668	GO:0006457 protein folding	---	---
	GO:0005783 endoplasmic reticulum
	GO:0005773 vacuole
	GO:0051082 unfolded protein binding
	GO:0005774 vacuolar membrane
	GO:0005739 mitochondrion
	GO:0005886 plasma membrane
	GO:0009507 chloroplast
	GO:0009505 plant-type cell wall
	GO:0009506 plasmodesma
	GO:0005509 calcium ion binding
GRMZM2G145280	GO:0005730 nucleolus	---	---
	GO:0005618 cell wall
	GO:0005829 cytosol
	GO:0022625 cytosolic large ribosomal subunit
	GO:0005622 intracellular
	GO:0003735 structural constituent of ribosome
	GO:0005886 plasma membrane
	GO:0006412 translation
GRMZM2G392863	GO:0006952 defense response	---	---
	GO:0009505 plant-type cell wall
	GO:0005886 plasma membrane
GRMZM2G323757	GO:0005794 Golgi apparatus	---	---
	GO:0005886 plasma membrane
	GO:0004190 aspartic-type endopeptidase activity
	GO:0009651 response to salt stress
	GO:0006508 proteolysis
	GO:0009505 plant-type cell wall
	GO:0009506 plasmodesma
GRMZM2G146192	GO:0010214 seed coat development	---	---
	GO:0046556 alpha-N-arabinofuranosidase activity
	GO:0048046 apoplast
	GO:0008152 metabolic process
	GO:0005975 carbohydrate metabolic process
	GO:0009505 plant-type cell wall
GRMZM2G070271	GO:0005975 carbohydrate metabolic process	---	---
	GO:0016762 xyloglucan:xyloglucosyl transferase activity
	GO:0005618 cell wall
	GO:0004185 serine-type carboxypeptidase activity
	GO:0048046 apoplast
	GO:0006073 cellular glucan metabolic process
	GO:0004553 hydrolase activity, hydrolyzing O-glycosyl compounds
	GO:0006508 proteolysis
GRMZM2G099167	GO:0005737 cytoplasm	---	---
	GO:0051258 protein polymerization
	GO:0005200 structural constituent of cytoskeleton
	GO:0005618 cell wall
	GO:0005829 cytosol
	GO:0071258 cellular response to gravity
	GO:0003924 GTPase activity
	GO:0000166 nucleotide binding
	GO:0005856 cytoskeleton
	GO:0007017 microtubule-based process
	GO:0005886 plasma membrane
	GO:0046686 response to cadmium ion
	GO:0006184 GTP catabolic process
	GO:0005874 microtubule
	GO:0005525 GTP binding
GRMZM2G113761	GO:0016787 hydrolase activity	---	---
	GO:0005975 carbohydrate metabolic process
	GO:0006073 cellular glucan metabolic process
	GO:0005618 cell wall
	GO:0048046 apoplast
	GO:0016762 xyloglucan:xyloglucosyl transferase activity
	GO:0004553 hydrolase activity, hydrolyzing O-glycosyl compounds
GRMZM2G028218	GO:0048573 photoperiodism, flowering	---	---
	GO:0043462 regulation of ATPase activity
	GO:0006457 protein folding
	GO:0005730 nucleolus
	GO:0005618 cell wall
	GO:0031072 heat shock protein binding
	GO:0009911 positive regulation of flower development
	GO:0051082 unfolded protein binding
	GO:0005886 plasma membrane
	GO:0009651 response to salt stress
	GO:0005829 cytosol
	GO:0009506 plasmodesma
GRMZM2G088765	GO:0009826 unidimensional cell growth	---	---
	GO:0048046 apoplast
	GO:0045926 negative regulation of growth
	GO:0020037 heme binding
	GO:0005773 vacuole
	GO:0009505 plant-type cell wall
	GO:0050832 defense response to fungus
	GO:0004601 peroxidase activity
	GO:0009416 response to light stimulus
	GO:0042742 defense response to bacterium
	GO:0005886 plasma membrane
	GO:0010043 response to zinc ion
	GO:0009651 response to salt stress
	GO:0046872 metal ion binding
	GO:0006979 response to oxidative stress
	GO:0055114 oxidation reduction
	GO:0016491 oxidoreductase activity
GRMZM2G018716	GO:0005975 carbohydrate metabolic process	---	---
	GO:0005618 cell wall
	GO:0005982 starch metabolic process
	GO:0051670 inulinase activity
	GO:0009611 response to wounding
	GO:0005773 vacuole
	GO:0004564 beta-fructofuranosidase activity
	GO:0008152 metabolic process
	GO:0004575 sucrose alpha-glucosidase activity
	GO:0031219 levanase activity
GRMZM2G091578	GO:0004252 serine-type endopeptidase activity	---	---
	GO:0080001 mucilage extrusion from seed coat
	GO:0048046 apoplast
	GO:0048359 mucilage metabolic process during seed coat development
	GO:0009505 plant-type cell wall
	GO:0006508 proteolysis
	GO:0008233 peptidase activity
	GO:0043086 negative regulation of catalytic activity
	GO:0042802 identical protein binding
GRMZM2G114793	GO:0005783 endoplasmic reticulum	---	---
	GO:0005730 nucleolus
	GO:0005618 cell wall
	GO:0005634 nucleus
	GO:0005788 endoplasmic reticulum lumen
	GO:0000166 nucleotide binding
	GO:0005773 vacuole
	GO:0010197 polar nucleus fusion
	GO:0005886 plasma membrane
	GO:0046686 response to cadmium ion
	GO:0009408 response to heat
	GO:0005524 ATP binding
	GO:0034976 response to endoplasmic reticulum stress
GRMZM2G175499	GO:0042545 cell wall modification	---	---
	GO:0016787 hydrolase activity
	GO:0030599 pectinesterase activity
	GO:0043086 negative regulation of catalytic activity
	GO:0045330 aspartyl esterase activity
	GO:0004857 enzyme inhibitor activity
	GO:0009505 plant-type cell wall
GRMZM2G121293	GO:0004252 serine-type endopeptidase activity	---	---
	GO:0080001 mucilage extrusion from seed coat
	GO:0048046 apoplast
	GO:0048359 mucilage metabolic process during seed coat development
	GO:0009505 plant-type cell wall
	GO:0006508 proteolysis
	GO:0008233 peptidase activity
	GO:0043086 negative regulation of catalytic activity
	GO:0042802 identical protein binding
GRMZM2G428518	GO:0005975 carbohydrate metabolic process	---	---
	GO:0005773 vacuole
	GO:0030246 carbohydrate binding
	GO:0048046 apoplast
	GO:0003824 catalytic activity
	GO:0004553 hydrolase activity, hydrolyzing O-glycosyl compounds
	GO:0009505 plant-type cell wall
GRMZM2G445169	GO:0009664 plant-type cell wall organization	expansin A4	---
	GO:0005829 cytosol
	GO:0016020 membrane
	GO:0005576 extracellular region
	GO:0006949 syncytium formation
	GO:0010114 response to red light
	GO:0009505 plant-type cell wall
	GO:0009506 plasmodesma
	GO:0009507 chloroplast
GRMZM2G064096	GO:0005634 nucleus	---	---
	GO:0030145 manganese ion binding
	GO:0031012 extracellular matrix
	GO:0048046 apoplast
	GO:0045735 nutrient reservoir activity
	GO:0009409 response to cold
	GO:0046872 metal ion binding
	GO:0009505 plant-type cell wall
GRMZM2G052507	GO:0006508 proteolysis	---	---
	GO:0009505 plant-type cell wall
	GO:0004185 serine-type carboxypeptidase activity
GRMZM2G042008	GO:0006508 proteolysis	---	---
	GO:0008233 peptidase activity
	GO:0016020 membrane
	GO:0004190 aspartic-type endopeptidase activity
	GO:0009505 plant-type cell wall
GRMZM2G019411	GO:0042545 cell wall modification	---	---
	GO:0016787 hydrolase activity
	GO:0005618 cell wall
	GO:0030599 pectinesterase activity
	GO:0045488 pectin metabolic process
	GO:0045330 aspartyl esterase activity
GRMZM2G090568	GO:0022626 cytosolic ribosome	---	---
	GO:0048046 apoplast
	GO:0042744 hydrogen peroxide catabolic process
	GO:0009416 response to light stimulus
	GO:0016491 oxidoreductase activity
	GO:0005737 cytoplasm
	GO:0009941 chloroplast envelope
	GO:0005773 vacuole
	GO:0009570 chloroplast stroma
	GO:0005777 peroxisome
	GO:0005739 mitochondrion
	GO:0055114 oxidation reduction
	GO:0046686 response to cadmium ion
	GO:0046872 metal ion binding
	GO:0020037 heme binding
	GO:0005886 plasma membrane
	GO:0009409 response to cold
	GO:0006979 response to oxidative stress
	GO:0009506 plasmodesma
	GO:0009507 chloroplast
	GO:0006995 cellular response to nitrogen starvation
	GO:0050897 cobalt ion binding
	GO:0009970 cellular response to sulfate starvation
	GO:0005618 cell wall
	GO:0016036 cellular response to phosphate starvation
	GO:0004096 catalase activity
GRMZM2G078210	GO:0009505 plant-type cell wall	---	---
GRMZM2G053652	GO:0022627 cytosolic small ribosomal subunit	---	---
	GO:0005730 nucleolus
	GO:0005618 cell wall
	GO:0005829 cytosol
	GO:0005622 intracellular
	GO:0003735 structural constituent of ribosome
	GO:0005886 plasma membrane
	GO:0006412 translation
	GO:0009506 plasmodesma
	GO:0009507 chloroplast
GRMZM2G006329	GO:0005543 phospholipid binding	---	---
	GO:0009505 plant-type cell wall
	GO:0005515 protein binding
GRMZM2G085460	GO:0005783 endoplasmic reticulum	---	---
	GO:0005773 vacuole
	GO:0005215 transporter activity
	GO:0016020 membrane
	GO:0005618 cell wall
	GO:0055085 transmembrane transport
	GO:0009506 plasmodesma
GRMZM2G017991	GO:0009505 plant-type cell wall	---	---
GRMZM2G168898	GO:0019825 oxygen binding	---	---
	GO:0020037 heme binding
	GO:0005618 cell wall
	GO:0005829 cytosol
	GO:0015671 oxygen transport
	GO:0005886 plasma membrane
	GO:0046872 metal ion binding
	GO:0009506 plasmodesma
GRMZM2G408963	GO:0020037 heme binding	---	---
	GO:0004601 peroxidase activity
	GO:0006979 response to oxidative stress
	GO:0046872 metal ion binding
	GO:0009505 plant-type cell wall
	GO:0055114 oxidation reduction
	GO:0016491 oxidoreductase activity
GRMZM2G358540	GO:0009505 plant-type cell wall	---	---
GRMZM2G110233	GO:0005618 cell wall	---	---
	GO:0009506 plasmodesma
	GO:0005730 nucleolus
GRMZM2G415007	GO:0005783 endoplasmic reticulum	---	---
	GO:0005730 nucleolus
	GO:0005618 cell wall
	GO:0005634 nucleus
	GO:0005788 endoplasmic reticulum lumen
	GO:0000166 nucleotide binding
	GO:0005773 vacuole
	GO:0010197 polar nucleus fusion
	GO:0005886 plasma membrane
	GO:0046686 response to cadmium ion
	GO:0009408 response to heat
	GO:0005524 ATP binding
	GO:0034976 response to endoplasmic reticulum stress
GRMZM2G095126	GO:0048046 apoplast	---	---
	GO:0005975 carbohydrate metabolic process
	GO:0009505 plant-type cell wall
	GO:0008152 metabolic process
	GO:0004553 hydrolase activity, hydrolyzing O-glycosyl compounds
GRMZM2G024099	GO:0048046 apoplast	---	---
	GO:0006508 proteolysis
	GO:0004190 aspartic-type endopeptidase activity
	GO:0009505 plant-type cell wall
GRMZM2G105844	GO:0009664 plant-type cell wall organization	---	---
	GO:0016020 membrane
	GO:0009828 plant-type cell wall loosening
	GO:0005576 extracellular region
	GO:0010119 regulation of stomatal movement
	GO:0006949 syncytium formation
	GO:0010114 response to red light
	GO:0009505 plant-type cell wall
GRMZM2G031572	GO:0004180 carboxypeptidase activity	---	---
	GO:0005773 vacuole
	GO:0009561 megagametogenesis
	GO:0005886 plasma membrane
	GO:0006508 proteolysis
	GO:0009505 plant-type cell wall
	GO:0008236 serine-type peptidase activity
GRMZM2G448001	GO:0005773 vacuole	---	---
	GO:0009505 plant-type cell wall
	GO:0005774 vacuolar membrane
GRMZM2G144995	GO:0005618 cell wall	---	---
	GO:0005730 nucleolus

[truncated: 1 more sheets: Sheet3]
