# Supplementary material for: ZmIBH1-1 regulates plant architecture in maize
Source: J Exp Bot. 2020 Jan 28;71(10):2943–55. doi: 10.1093/jxb/eraa052 (PMC7260713; doi:10.1093/jxb/eraa052)
Supplement: eraa052_suppl_Supplementary_Table_S7 [file eraa052_suppl_supplementary_table_s7.xlsx]

## Sheet: binding targets in promoter
gene id	chro	peak1	peak2loc	peak no.	location	location1	transcript	gene chr	genestart	geneend	maizeanno	at ID		atanno	Rice ID	Rice anno
GRMZM5G825854	1	209664769	209664770	MACS_peak_2453	Upstream	1014	GRMZM5G825854_T01	1	209639600	209663756	sec34-like protein	AT1G73430.1	0	sec34-like family protein	LOC_Os08g34970.1	conserved oligomeric Golgi complex component 3, putative, expressed
GRMZM2G445942	1	294452480	294452481	MACS_peak_3423	Upstream	1019	GRMZM2G445942_T01	1	294453500	294459043	no apical meristem protein	0	0	0	LOC_Os03g61249.1	RD26, putative, expressed
GRMZM2G017584	1	166918548	166918549	MACS_peak_1979	Upstream	1025	GRMZM2G017584_T02	1	166919574	166923139	small nuclear rna activating complex subunit snap43 protein	AT3G53270.1	0	Small nuclear RNA activating complex (SNAPc), subunit SNAP43 protein	LOC_Os10g35130.1	expressed protein
GRMZM2G037265	1	183556928	183556929	MACS_peak_2179	Upstream	1029	GRMZM2G037265_T02	1	183557958	183561991	alkaline alpha-galactosidase seed imbibition protein	AT1G55740.1	AtSIP1,SIP1	seed imbibition 1	LOC_Os08g38710.1	uncharacterized glycosyltransferase, putative, expressed
GRMZM2G096806	1	192409812	192409813	MACS_peak_2273	Upstream	1035	GRMZM2G096806_T01	1	192404194	192408778	vwa domain containing protein	AT4G14200.1	0	Pentatricopeptide repeat (PPR) superfamily protein	LOC_Os08g41400.1	expressed protein
GRMZM2G006676	1	19105957	19105958	MACS_peak_225	Upstream	1050	GRMZM2G006676_T01	1	19104049	19104908	--NA--	0	0	0	0	0
GRMZM2G312693	1	83180090	83180091	MACS_peak_893	Upstream	1068	GRMZM2G312693_T01	1	83176776	83179023	ubiquitin-conjugating enzyme e2 i	AT3G57870.1	AHUS5,ATSCE1,EMB1637,SCE1,SCE1A	sumo conjugation enzyme 1	LOC_Os03g03130.1	ubiquitin-conjugating enzyme, putative, expressed
GRMZM2G132144	1	87238339	87238340	MACS_peak_945	Upstream	1084	GRMZM2G132144_T01	1	87195980	87237256	eukaryotic translation initiation factor 3 subunit 6	AT3G57290.1	ATEIF3E-1,ATINT6,EIF3E,INT-6,INT6,TIF3E1	eukaryotic translation initiation factor 3E	LOC_Os07g12110.1	eukaryotic translation initiation factor 3 subunit E, putative, expressed
GRMZM2G024335	1	301160877	301160878	MACS_peak_3487	Upstream	1093	GRMZM2G024335_T02	1	301161971	301181024	armadillo beta-catenin-like repeat-containing protein	AT3G16700.2	0	Fumarylacetoacetate (FAA) hydrolase family	LOC_Os03g30800.1	fumarylacetoacetate hydrolase family protein, expressed
GRMZM2G444692	1	244091183	244091184	MACS_peak_2817	Upstream	1105	GRMZM2G444692_T01	1	244071720	244090081	colon cancer-associated protein mic1-like containing expressed	AT3G12010.1	0	0	LOC_Os10g26140.2	CPuORF15 - conserved peptide uORF-containing transcript, expressed
GRMZM2G072578	1	266371569	266371570	MACS_peak_3102	Upstream	1120	GRMZM2G072578_T02	1	266368874	266370450	phospholipase a2-like protein	AT2G06925.1	ATSPLA2-ALPHA,PLA2-ALPHA	Phospholipase A2 family protein	LOC_Os03g50030.1	phospholipase A2, putative, expressed
GRMZM2G070685	1	130699981	130699982	MACS_peak_1487	Upstream	1133	GRMZM2G070685_T01	1	130696500	130698849	nadh-plastoquinone oxidoreductase subunit j	ATCG00420.1	0	NADH dehydrogenase subunit J	LOC_Os10g38212.1	NADPH-dependent oxidoreductase, putative, expressed
GRMZM5G891371	1	235578257	235578258	MACS_peak_2722	Upstream	1162	GRMZM5G891371_T01	1	235574826	235577096	subtilase family protein	AT4G30020.1	0	PA-domain containing subtilase family protein	LOC_Os06g48650.3	OsSub52 - Putative Subtilisin homologue, expressed
GRMZM2G093849	1	266042732	266042733	MACS_peak_3095	Upstream	1176	GRMZM2G093849_T02	1	266043909	266047205	integral membrane protein duf6 containing protein	0	0	0	LOC_Os03g49940.1	integral membrane protein, putative, expressed
GRMZM2G073026	1	110379284	110379285	MACS_peak_1194	Upstream	1189	GRMZM2G073026_T01	1	110374266	110378096	60s ribosomal protein l11	AT3G58700.1	0	Ribosomal L5P family protein	LOC_Os02g14059.1	ribosomal protein L5, putative, expressed
AC186667.3_FG007	1	275700179	275700180	MACS_peak_3212	Upstream	1235	AC186667.3_FGT007	1	275701415	275702484	--NA--	0	0	0	0	0
GRMZM2G139360	1	212483549	212483550	MACS_peak_2482	Upstream	1236	GRMZM2G139360_T02	1	212484786	212489531	6-phosphofructokinase chloroplastic-like	AT2G22480.1	PFK5	phosphofructokinase 5	LOC_Os08g34050.1	phosphofructokinase, putative, expressed
GRMZM2G703826	1	177630961	177630962	MACS_peak_2105	Upstream	1249	GRMZM2G703826_T01	1	177629216	177629713	--NA--	0	0	0	0	0
AC210212.2_FG004	1	278464112	278464113	MACS_peak_3250	Upstream	1289	AC210212.2_FGT004	1	278465402	278467108	hypothetical protein SORBIDRAFT_04g035480	0	0	0	LOC_Os06g28300.1	zinc knuckle family protein, expressed
GRMZM2G064841	1	21195391	21195392	MACS_peak_243	Upstream	1301	GRMZM2G064841_T01	1	21196693	21221560	adp-glucose pyrophosphorylase family expressed	AT1G74910.1	0	ADP-glucose pyrophosphorylase family protein	LOC_Os03g11050.1	mannose-1-phosphate guanyltransferase, putative, expressed
GRMZM2G465806	1	7603261	7603262	MACS_peak_87	Upstream	1301	GRMZM2G465806_T02	1	7597567	7601961	amp dependent	AT1G20560.1	AAE1	acyl activating enzyme 1	LOC_Os03g04130.1	AMP-binding domain containing protein, expressed
GRMZM2G160917	1	188187407	188187408	MACS_peak_2224	Upstream	1438	GRMZM2G160917_T02	1	188181863	188185970	promoter-binding protein spl9	AT2G42200.1	SPL9	squamosa promoter binding protein-like 9	LOC_Os08g39890.1	OsSPL14 - SBP-box gene family member, expressed
GRMZM5G813763	1	141210845	141210846	MACS_peak_1668	Upstream	145	GRMZM5G813763_T01	1	141210991	141211239	hypothetical protein	0	0	0	0	0
GRMZM2G094444	1	25890697	25890698	MACS_peak_294	Upstream	1476	GRMZM2G094444_T02	1	25884387	25889238	mitochondrial substrate carrier family protein e	AT1G74240.1	0	Mitochondrial substrate carrier family protein	LOC_Os03g11510.1	mitochondrial carrier protein, putative, expressed
GRMZM2G177947	1	257482909	257482910	MACS_peak_2983	Upstream	1495	GRMZM2G177947_T01	1	257484405	257489535	protein	AT3G22960.1	PKP-ALPHA,PKP1	Pyruvate kinase family protein	LOC_Os03g46910.1	pyruvate kinase, putative, expressed
GRMZM5G871093	1	193167293	193167294	MACS_peak_2282	Upstream	1505	GRMZM5G871093_T01	1	193164725	193165789	ring u-box domain-containing protein	AT3G25030.1	0	RING/U-box superfamily protein	LOC_Os08g41520.1	zinc finger, C3HC4 type domain containing protein, expressed
GRMZM2G048740	1	7702497	7702498	MACS_peak_91	Upstream	1507	GRMZM2G048740_T01	1	7686554	7700991	serine acetyltransferase	AT4G35640.1	ATSERAT3;2,SERAT3;2	serine acetyltransferase 3;2	LOC_Os03g04140.1	serine acetyltransferase protein, putative, expressed
GRMZM2G069568	1	49934716	49934717	MACS_peak_546	Upstream	1507	GRMZM2G069568_T01	1	49936224	49938978	transposon en spm sub-class	0	0	0	ChrUn.fgenesh.mRNA.55	expressed protein
GRMZM2G024104	1	267898299	267898300	MACS_peak_3134	Upstream	1530	GRMZM2G024104_T04	1	267894143	267897525	glutamine synthetase	AT5G37600.1	ATGLN1;1,ATGSR1,GLN1;1,GSR 1	glutamine synthase clone R1	LOC_Os03g50490.1	glutamine synthetase, catalytic domain containing protein, expressed
GRMZM2G154799	1	279675629	279675630	MACS_peak_3265	Upstream	1535	GRMZM2G154799_T02	1	279676107	279677456	casein kinase ii subunit alpha-like	AT2G23070.1	0	Protein kinase superfamily protein	LOC_Os03g55490.1	casein kinase II subunit alpha-2, putative, expressed
GRMZM2G038922	1	166811950	166811951	MACS_peak_1977	Upstream	1541	GRMZM2G038922_T02	1	166808204	166810410	biotin lipoate a b protein ligase family protein	AT1G47578.1	0	Biotin/lipoate A/B protein ligase family	LOC_Os12g40450.1	biotin--protein ligase, putative, expressed
GRMZM2G025648	1	267330513	267330514	MACS_peak_3130	Upstream	1554	GRMZM2G025648_T02	1	267326817	267328960	protein	AT1G73885.1	0	0	LOC_Os03g50270.1	expressed protein
GRMZM2G395728	1	278927979	278927980	MACS_peak_3251	Upstream	1554	GRMZM2G395728_T01	1	278929534	278933203	ferredoxin--nadp+ reductase	AT1G20020.1	ATLFNR2,FNR2	ferredoxin-NADP(+)-oxidoreductase 2	LOC_Os06g01850.1	ferredoxin--NADP reductase, chloroplast precursor, putative, expressed
AC197432.4_FG001	1	185557223	185557224	MACS_peak_2206	Upstream	1567	AC197432.4_FGT001	1	185554731	185555657	uncharacterized protein LOC100502429	0	0	0	0	0
GRMZM2G153426	1	156385348	156385349	MACS_peak_1846	Upstream	1592	GRMZM2G153426_T02	1	156378973	156383757	--NA--	0	0	0	0	0
GRMZM2G062260	1	234276258	234276259	MACS_peak_2710	Upstream	1625	GRMZM2G062260_T01	1	234273781	234274634	uncharacterized protein LOC100275112	0	0	0	LOC_Os10g32690.1	expressed protein
GRMZM2G156565	1	295485207	295485208	MACS_peak_3434	Upstream	1695	GRMZM2G156565_T01	1	295474870	295483513	cysteinyl-trna synthetase	AT2G31170.1	SYCO ARATH	Cysteinyl-tRNA synthetase, class Ia family protein	LOC_Os09g38420.1	cysteinyl-tRNA synthetase, putative, expressed
GRMZM2G095384	1	69589048	69589049	MACS_peak_744	Upstream	1728	GRMZM2G095384_T01	1	69590777	69591701	--NA--	0	0	0	0	0
GRMZM2G003607	1	256284155	256284156	MACS_peak_2966	Upstream	1776	GRMZM2G003607_T01	1	256285932	256292758	serine threonine protein phosphatase 2a 57 kda regulatory subunit b beta isoform-like	AT5G03470.1	ATB\' ALPHA	Protein phosphatase 2A regulatory B subunit family protein	LOC_Os01g08310.1	serine/threonine protein phosphatase 2A 59 kDa regulatory subunit Bgamma isoform, putative, expressed
GRMZM2G704012	1	260773438	260773439	MACS_peak_3028	Upstream	1817	GRMZM2G704012_T01	1	260775256	260775928	--NA--	0	0	0	0	0
GRMZM2G587606	1	8186567	8186568	MACS_peak_98	Upstream	1836	GRMZM2G587606_T01	1	8188404	8188493	---NA---	0	0	0	0	0
GRMZM5G877110	1	131351649	131351650	MACS_peak_1507	Upstream	1854	GRMZM5G877110_T01	1	131349326	131349796	photosystem ii cytochrome b559 beta subunit	ATCG00570.1	0	photosystem II reaction center protein F	0	0
GRMZM2G142649	1	166707275	166707276	MACS_peak_1976	Upstream	1880	GRMZM2G142649_T01	1	166709156	166711023	serine threonine protein	AT1G04700.1	0	PB1 domain-containing protein tyrosine kinase	LOC_Os12g40279.1	protein kinase domain containing protein, expressed
GRMZM2G396482	1	84064705	84064706	MACS_peak_902	Upstream	1922	GRMZM2G396482_T01	1	84061082	84062784	--NA--	0	0	0	0	0
GRMZM2G081808	1	87863808	87863809	MACS_peak_955	Upstream	1952	GRMZM2G081808_T01	1	87865761	87869874	--NA--	0	0	0	0	0
GRMZM2G143917	1	206261254	206261255	MACS_peak_2422	Upstream	1954	GRMZM2G143917_T01	1	206263209	206266426	nadph-dependent reductase	AT4G35250.1	0	NAD(P)-binding Rossmann-fold superfamily protein	LOC_Os08g44000.1	uncharacterized protein ycf39, putative, expressed
GRMZM2G165944	1	33715984	33715985	MACS_peak_373	Upstream	1978	GRMZM2G165944_T02	1	33717963	33725898	filament-like plant protein 4	AT1G19835.1	0	Plant protein of unknown function (DUF869)	LOC_Os03g14250.1	plant protein of unknown function DUF869 domain containing protein, expressed
GRMZM2G175383	1	130880674	130880675	MACS_peak_1496	Upstream	1999	GRMZM2G175383_T01	1	130877050	130878676	nadh-plastoquinone oxidoreductase subunit j	ATCG00420.1	0	NADH dehydrogenase subunit J	LOC_Os10g21258.1	NADPH-dependent oxidoreductase, putative, expressed
GRMZM2G042398	1	267010430	267010431	MACS_peak_3110	Upstream	2029	GRMZM2G042398_T01	1	267004022	267008402	mrna cap guanine-n7 methyltransferase 1	AT3G20650.1	0	mRNA capping enzyme family protein	LOC_Os08g08200.1	mRNA cap guanine-N7 methyltransferase 1, putative, expressed
GRMZM2G048821	1	79243294	79243295	MACS_peak_860	Upstream	2031	GRMZM2G048821_T01	1	79235489	79241264	thymidine kinase-like	AT3G07800.1	0	Thymidine kinase	LOC_Os03g02200.2	thymidine kinase, putative, expressed
GRMZM2G369987	1	165612185	165612186	MACS_peak_1957	Upstream	2064	GRMZM2G369987_T01	1	165614250	165617511	ubiquinone biosynthesis monooxygenase coq6	AT3G24200.2	0	FAD/NAD(P)-binding oxidoreductase family protein	LOC_Os03g62260.1	FAD binding domain containing protein, expressed
GRMZM2G002515	1	113533281	113533282	MACS_peak_1231	Upstream	2068	GRMZM2G002515_T01	1	113527662	113531214	serine threonine-protein kinase bri1-like 2	AT2G01950.1	BRL2,VH1	BRI1-like 2	LOC_Os10g02500.1	serine/threonine-protein kinase BRI1-like 2 precursor, putative, expressed
GRMZM2G166186	1	217112736	217112737	MACS_peak_2527	Upstream	2083	GRMZM2G166186_T01	1	217114820	217115607	--NA--	0	0	0	0	0
GRMZM2G105025	1	279620190	279620191	MACS_peak_3262	Upstream	2124	GRMZM2G105025_T01	1	279622315	279626610	ac090713_7 proteophosphoglycan	AT1G49890.1	0	Family of unknown function (DUF566)	LOC_Os03g55470.1	expressed protein
GRMZM2G160560	1	214109465	214109466	MACS_peak_2491	Upstream	2144	GRMZM2G160560_T01	1	214111610	214117150	transmembrane protein	AT1G68650.1	0	Uncharacterized protein family (UPF0016)	LOC_Os08g33630.1	uncharacterized protein family UPF0016 domain containing protein, expressed
GRMZM2G382794	1	290377709	290377710	MACS_peak_3381	Upstream	2145	GRMZM2G382794_T01	1	290379855	290382953	zim motif family protein	AT5G20900.1	JAZ12,TIFY3B	jasmonate-zim-domain protein 12	LOC_Os03g08330.1	ZIM domain containing protein, putative, expressed
GRMZM2G075153	1	65040460	65040461	MACS_peak_699	Upstream	216	GRMZM2G075153_T01	1	65036541	65040245	cystathionine gamma-synthase	AT1G33320.1	0	Pyridoxal phosphate (PLP)-dependent transferases superfamily protein	LOC_Os03g25940.4	cystathionine gamma-synthase, putative, expressed
GRMZM2G403669	1	188602951	188602952	MACS_peak_2237	Upstream	2216	GRMZM2G403669_T01	1	188600179	188600736	--NA--	0	0	0	0	0
GRMZM2G312165	1	239398892	239398893	MACS_peak_2758	Upstream	2234	GRMZM2G312165_T01	1	239401127	239408385	ac099040_2 dna binding protein	0	0	0	LOC_Os10g13630.1	expressed protein
GRMZM2G417082	1	46453590	46453591	MACS_peak_509	Upstream	2279	GRMZM2G417082_T01	1	46455870	46458427	cspl3_sorbi ame: full=casp-like protein sb01g038100	AT2G38480.1	0	Uncharacterised protein family (UPF0497)	LOC_Os05g27790.1	membrane associated DUF588 domain containing protein, putative, expressed
GRMZM2G168502	1	129268976	129268977	MACS_peak_1447	Upstream	2283	GRMZM2G168502_T01	1	129263540	129266694	nodulin 21 family expressed	AT4G08290.1	0	nodulin MtN21 /EamA-like transporter family protein	LOC_Os10g14920.1	integral membrane protein DUF6 containing protein, expressed
GRMZM2G132748	1	187624167	187624168	MACS_peak_2219	Upstream	2371	GRMZM2G132748_T01	1	187626539	187627195	protein	AT2G42310.1	0	0	LOC_Os09g31260.1	expressed protein
GRMZM2G162800	1	14930040	14930041	MACS_peak_161	Upstream	2395	GRMZM2G162800_T01	1	14922354	14927646	stage iii sporulation protein aa	AT1G33290.1	0	P-loop containing nucleoside triphosphate hydrolases superfamily protein	LOC_Os12g10640.1	uncharacterized protein ycf45, putative, expressed
GRMZM2G180195	1	170195723	170195724	MACS_peak_2014	Upstream	2399	GRMZM2G180195_T02	1	170187580	170193325	e3 ubiquitin protein ligase drip2-like	AT2G30580.1	DRIP2	DREB2A-interacting protein 2	LOC_Os03g43360.2	zinc finger, C3HC4 type domain containing protein, expressed
GRMZM2G008122	1	6437269	6437270	MACS_peak_76	Upstream	2409	GRMZM2G008122_T01	1	6430163	6434861	autoinhibited h+ atpase	AT5G57350.1	AHA3,ATAHA3,HA3	H(+)-ATPase 3	LOC_Os04g56160.1	plasma membrane ATPase, putative, expressed
GRMZM2G058734	1	285138467	285138468	MACS_peak_3325	Upstream	2412	GRMZM2G058734_T01	1	285132040	285136056	wpp domain-associated	AT2G34730.2	0	myosin heavy chain-related	LOC_Os03g57110.1	expressed protein
GRMZM2G149952	1	275096936	275096937	MACS_peak_3209	Upstream	2420	GRMZM2G149952_T01	1	275090703	275094517	atp sulfurylase	AT4G14680.1	APS3	Pseudouridine synthase/archaeosine transglycosylase-like family protein	LOC_Os03g53230.1	bifunctional 3-phosphoadenosine 5-phosphosulfate synthetase, putative, expressed
GRMZM2G023557	1	299386561	299386562	MACS_peak_3465	Upstream	2426	GRMZM2G023557_T01	1	299388988	299389974	myb family transcription	AT4G39250.1	ATRL1,RL1,RSM2	RAD-like 1	LOC_Os03g63890.1	MYB family transcription factor, putative, expressed
GRMZM2G396482	1	84064705	84064706	MACS_peak_902	Upstream	1922	GRMZM2G396482_T01	1	84061082	84062784	--NA--	0	0	0	0	0
AC200256.3_FG003	1	234937243	234937244	MACS_peak_2719	Upstream	2511	AC200256.3_FGT003	1	234939755	234940706	--NA--	0	0	0	0	0
GRMZM2G342281	1	127091393	127091394	MACS_peak_1412	Upstream	2528	GRMZM2G342281_T01	1	127093922	127097408	clathrin assembly protein at2g25430-like	AT4G32285.1	0	ENTH/ANTH/VHS superfamily protein	LOC_Os03g16800.1	clathrin assembly protein, putative, expressed
GRMZM2G164909	1	197752214	197752215	MACS_peak_2340	Upstream	2540	GRMZM2G164909_T01	1	197747996	197749675	heat shock factor	AT4G11660.1	AT-HSFB2B,HSFB2B	winged-helix DNA-binding transcription factor family protein	LOC_Os08g43334.2	HSF-type DNA-binding domain containing protein, expressed
GRMZM2G106558	1	215343471	215343472	MACS_peak_2508	Upstream	2544	GRMZM2G106558_T01	1	215339310	215340928	p-type r2r3 myb protein	AT5G16600.1	AtMYB43,MYB43	myb domain protein 43	LOC_Os08g33150.1	MYB family transcription factor, putative, expressed
GRMZM2G540403	1	38313840	38313841	MACS_peak_434	Upstream	2635	GRMZM2G540403_T01	1	38311412	38323325	peroxisomal membrane protein	AT1G07320.1	RPL4	ribosomal protein L4	LOC_Os03g15870.1	ribosomal protein L4, putative, expressed
GRMZM2G105185	1	279341018	279341019	MACS_peak_3255	Upstream	2640	GRMZM2G105185_T01	1	279335891	279338379	low quality protein: tyrosine n-monooxygenase-like	AT5G05260.1	CYP79A2	cytochrome p450 79a2	LOC_Os04g08828.1	cytochrome P450, putative, expressed
GRMZM2G100060	1	160595462	160595463	MACS_peak_1901	Upstream	2675	GRMZM2G100060_T02	1	160524177	160592788	beta-amyrin synthase	AT2G07050.1	CAS1	cycloartenol synthase 1	LOC_Os11g35710.1	cycloartenol synthase, putative, expressed
GRMZM2G363319	1	113001866	113001867	MACS_peak_1218	Upstream	2736	GRMZM2G363319_T01	1	113004603	113005478	--NA--	0	0	0	0	0
GRMZM2G429139	1	157175370	157175371	MACS_peak_1852	Upstream	2743	GRMZM2G429139_T01	1	157178114	157180378	targeting protein for xklp2 containing expressed	AT5G15510.1	0	TPX2 (targeting protein for Xklp2) protein family	LOC_Os12g38790.1	targeting protein for Xklp2 containing protein, expressed
GRMZM2G428071	1	89610791	89610792	MACS_peak_977	Upstream	2753	GRMZM2G428071_T01	1	89613545	89615825	o-fucosyltransferase family protein	AT4G17430.1	0	O-fucosyltransferase family protein	LOC_Os10g41180.1	expressed protein
GRMZM2G164249	1	277051040	277051041	MACS_peak_3229	Upstream	2778	GRMZM2G164249_T02	1	277046949	277048263	upf0451 protein c17orf61 homolog	AT2G04900.1	0	0	LOC_Os03g53980.2	expressed protein
GRMZM2G506660	1	82705996	82705997	MACS_peak_888	Upstream	2786	GRMZM2G506660_T02	1	82701118	82703211	polyadenylate-binding protein	AT3G10400.1	0	RNA recognition motif and CCHC-type zinc finger domains containing protein	LOC_Os10g39010.5	TKL_IRAK_CrRLK1L-1.16 - The CrRLK1L-1 subfamily has homology to the CrRLK1L homolog, expressed
GRMZM2G509844	1	129029044	129029045	MACS_peak_1443	Upstream	2788	GRMZM2G509844_T01	1	129025760	129026257	--NA--	0	0	0	0	0
GRMZM2G050481	1	185294882	185294883	MACS_peak_2201	Upstream	2797	GRMZM2G050481_T01	1	185297680	185299174	serine--glyoxylate aminotransferase	AT2G13360.1	AGT,AGT1,SGAT	alanine:glyoxylate aminotransferase	LOC_Os08g39300.1	aminotransferase, putative, expressed
GRMZM2G023119	1	122585560	122585561	MACS_peak_1333	Upstream	2824	GRMZM2G023119_T01	1	122580369	122582737	6b-interacting protein 1	AT3G58630.1	0	sequence-specific DNA binding transcription factors	LOC_Os01g48320.1	transcription factor like protein, putative, expressed
GRMZM2G167824	1	225029683	225029684	MACS_peak_2610	Upstream	2826	GRMZM2G167824_T01	1	225032510	225037728	yabby protein	AT2G45190.1	AFO,FIL,YAB1	Plant-specific transcription factor YABBY family protein	LOC_Os10g36420.1	YABBY domain containing protein, putative, expressed
GRMZM2G068328	1	240026316	240026317	MACS_peak_2772	Upstream	285	GRMZM2G068328_T01	1	240022928	240026032	alkylated dna repair protein alkb-like protein	AT4G20350.1	0	oxidoreductases	LOC_Os10g28410.1	GA19388-PA, putative, expressed
GRMZM2G454830	1	283880342	283880343	MACS_peak_3313	Upstream	2852	GRMZM2G454830_T01	1	283883195	283885389	tbp-associated factor 7	AT1G55300.1	TAF7	TBP-associated factor 7	LOC_Os05g28010.1	TATA-binding protein-associated factor TAFII55 family protein, putative, expressed
GRMZM2G008789	1	192314218	192314219	MACS_peak_2272	Upstream	2857	GRMZM2G008789_T01	1	192317076	192319927	uncharacterized protein LOC100192803	0	0	0	0	0
GRMZM2G016150	1	288215161	288215162	MACS_peak_3347	Upstream	2866	GRMZM2G016150_T01	1	288207521	288212296	bzip protein	AT5G28770.2	AtbZIP63,BZO2H3	bZIP transcription factor family protein	LOC_Os03g58250.1	bZIP transcription factor domain containing protein, expressed
GRMZM2G018974	1	300225440	300225441	MACS_peak_3474	Upstream	2882	GRMZM2G018974_T01	1	300228323	300238272	protein mitochondrial-like	AT3G53700.1	MEE40	Pentatricopeptide repeat (PPR) superfamily protein	LOC_Os10g35240.1	Rf1, mitochondrial precursor, putative, expressed
GRMZM2G093666	1	217949651	217949652	MACS_peak_2535	Upstream	2923	GRMZM2G093666_T02	1	217932594	217946742	uncharacterized methyltransferase chloroplastic-like	AT1G78140.1	0	S-adenosyl-L-methionine-dependent methyltransferases superfamily protein	LOC_Os08g31750.1	methyltransferase, putative, expressed
GRMZM2G404191	1	236405774	236405775	MACS_peak_2735	Upstream	2994	GRMZM2G404191_T01	1	236408769	236411082	leucine zipper factor-like	AT4G12780.2	0	Chaperone DnaJ-domain superfamily protein	LOC_Os01g68310.1	sas10/Utp3 family protein, expressed
GRMZM2G123457	1	249087906	249087907	MACS_peak_2883	Upstream	303	GRMZM2G123457_T01	1	249088210	249088474	presenilin family protein	AT2G29900.1	PS2	Presenilin-2	LOC_Os03g40700.1	presenilin, putative, expressed
GRMZM2G127123	1	35587279	35587280	MACS_peak_401	Upstream	3050	GRMZM2G127123_T01	1	35577459	35584230	beta-galactosidase expressed	AT2G28470.1	BGAL8	beta-galactosidase 8	LOC_Os03g15020.1	beta-galactosidase precursor, putative, expressed
GRMZM2G032409	1	6227866	6227867	MACS_peak_75	Upstream	3126	GRMZM2G032409_T01	1	6220050	6224741	dolichyl-diphosphooligosaccharide--protein glycosyltransferase subunit 1-like	AT1G76400.1	0	Ribophorin I	LOC_Os05g23600.1	dolichyl-diphosphooligosaccharide--protein glycosyltransferase 67 kDasubunit precursor, putative, expressed
AC192381.3_FG004	1	285341338	285341339	MACS_peak_3327	Upstream	3127	AC192381.3_FGT004	1	285337811	285338212	--NA--	0	0	0	0	0
GRMZM2G103059	1	25807040	25807041	MACS_peak_293	Upstream	3143	GRMZM2G103059_T01	1	25810184	25814934	60s ribosomal protein l44	AT4G14320.1	0	Zinc-binding ribosomal protein family protein	LOC_Os07g33860.1	60S ribosomal protein L44, putative, expressed
GRMZM2G458423	1	2171814	2171815	MACS_peak_37	Upstream	3145	GRMZM2G458423_T01	1	2161370	2168670	protein pair1-like	AT1G01690.1	ATPRD3,PRD3	putative recombination initiation defects 3	LOC_Os03g01590.2	PAIR1, putative, expressed
GRMZM2G115190	1	300736085	300736086	MACS_peak_3480	Upstream	3198	GRMZM2G115190_T01	1	300739284	300740702	zip transporter	AT1G31260.1	ZIP10	zinc transporter 10 precursor	LOC_Os03g46470.1	metal cation transporter, putative, expressed
GRMZM2G025748	1	162742836	162742837	MACS_peak_1917	Upstream	3200	GRMZM2G025748_T01	1	162738648	162739637	disulfide oxidoreductase monooxygenase oxidoreductase	AT1G04180.1	YUC9	YUCCA 9	LOC_Os01g12490.1	flavin monooxygenase, putative, expressed
AC208453.3_FG003	1	146253774	146253775	MACS_peak_1732	Upstream	3286	AC208453.3_FGT003	1	146249687	146250489	--NA--	0	0	0	0	0
GRMZM2G061084	1	286651860	286651861	MACS_peak_3336	Upstream	3299	GRMZM2G061084_T01	1	286655160	286655642	blue copper protein	AT5G07475.1	0	Cupredoxin superfamily protein	LOC_Os03g57730.1	uclacyanin-2 precursor, putative, expressed
GRMZM5G835810	1	51052704	51052705	MACS_peak_560	Upstream	3348	GRMZM5G835810_T01	1	51042936	51049357	poly polymerase-like	AT3G06560.1	PAPS3	poly(A) polymerase 3	LOC_Os03g19920.1	expressed protein
GRMZM2G119933	1	15778850	15778851	MACS_peak_178	Upstream	335	GRMZM2G119933_T01	1	15779186	15785411	trna (5-methylaminomethyl-2-thiouridylate)-methyltransferase	AT1G51310.1	0	transferases;tRNA (5-methylaminomethyl-2-thiouridylate)-methyltransferases	LOC_Os03g07850.1	tRNA methyltransferase, putative, expressed
GRMZM2G075247	1	222405748	222405749	MACS_peak_2587	Upstream	3350	GRMZM2G075247_T01	1	222397885	222402399	receptor-like serine threonine-protein kinase sd1-8-like	AT4G21380.1	ARK3,RK3	receptor kinase 3	LOC_Os03g35600.1	serine/threonine-protein kinase receptor precursor, putative, expressed
GRMZM2G174589	1	35940424	35940425	MACS_peak_407	Upstream	3358	GRMZM2G174589_T01	1	35919768	35937067	glutamine amidotransferase cyclase	AT4G26900.1	AT-HF,HISN4	HIS HF	LOC_Os03g15120.1	imidazole glycerol phosphate synthase hisHF, chloroplast precursor, putative, expressed
AC192608.3_FG004	1	202525515	202525516	MACS_peak_2387	Upstream	3360	AC192608.3_FGT004	1	202528876	202529268	--NA--	0	0	0	0	0
GRMZM2G001361	1	64677414	64677415	MACS_peak_692	Upstream	3377	GRMZM2G001361_T01	1	64672346	64674038	csle6 - cellulose synthase-like family e	AT1G55850.1	ATCSLE1,CSLE1	cellulose synthase like E1	LOC_Os02g49332.2	CSLE2 - cellulose synthase-like family E, expressed
GRMZM2G064962	1	195143105	195143106	MACS_peak_2308	Upstream	3388	GRMZM2G064962_T06	1	195146468	195151440	glycerophosphodiester phosphodiesterase	AT3G02040.1	SRG3	senescence-related gene 3	LOC_Os08g42390.1	glycerophosphoryl diester phosphodiesterase family protein, putative, expressed
GRMZM2G153404	1	185321966	185321967	MACS_peak_2202	Upstream	3399	GRMZM2G153404_T01	1	185325366	185325866	calcium-binding ef-hand family	AT2G44310.1	0	Calcium-binding EF-hand family protein	LOC_Os09g31025.1	EF hand family protein, expressed
GRMZM2G146818	1	246680561	246680562	MACS_peak_2838	Upstream	3417	GRMZM2G146818_T02	1	246683972	246685909	--NA--	0	0	0	0	0
GRMZM2G092165	1	3143163	3143164	MACS_peak_49	Upstream	3426	GRMZM2G092165_T01	1	3138276	3139738	rna binding protein	AT2G40780.1	0	Nucleic acid-binding, OB-fold-like protein	LOC_Os03g02310.1	RNA binding protein, putative, expressed
GRMZM2G093246	1	293948775	293948776	MACS_peak_3418	Upstream	3495	GRMZM2G093246_T01	1	293942817	293945281	l-type lectin-domain containing receptor kinase -like	AT4G02410.1	0	Concanavalin A-like lectin protein kinase family protein	LOC_Os03g60810.1	lectin-like receptor kinase, putative, expressed
AC193335.3_FG001	1	174063591	174063592	MACS_peak_2060	Upstream	3572	AC193335.3_FGT001	1	174059634	174060020	--NA--	0	0	0	0	0
GRMZM2G084176	1	298828319	298828320	MACS_peak_3457	Upstream	3596	GRMZM2G084176_T01	1	298822766	298824724	pentatricopeptide repeat-containing protein	AT1G03510.1	0	Tetratricopeptide repeat (TPR)-like superfamily protein	LOC_Os03g63510.1	pentatricopeptide, putative, expressed
AC211261.3_FG017	1	17746875	17746876	MACS_peak_203	Upstream	3610	AC211261.3_FGT017	1	17750486	17753239	--NA--	0	0	0	0	0
GRMZM2G137293	1	162540794	162540795	MACS_peak_1915	Upstream	363	GRMZM2G137293_T01	1	162536751	162540432	thioredoxin-like 3-1	AT5G06690.2	WCRKC1	WCRKC thioredoxin 1	LOC_Os02g53400.1	thioredoxin, putative, expressed
GRMZM2G381441	1	300041570	300041571	MACS_peak_3472	Upstream	363	GRMZM2G381441_T01	1	300040025	300041208	ethylene-responsive transcription factor	AT3G23240.1	ATERF1,ERF1	ethylene response factor 1	LOC_Os03g64260.1	AP2 domain containing protein, expressed
GRMZM2G049057	1	207041560	207041561	MACS_peak_2432	Upstream	3669	GRMZM2G049057_T02	1	207035573	207037892	--NA--	0	0	0	0	0
GRMZM2G005887	1	177023816	177023817	MACS_peak_2095	Upstream	3705	GRMZM2G005887_T05	1	177027402	177032403	cysteine expressed	AT4G14880.1	ATCYS-3A,CYTACS1,OASA1,OLD3	O-acetylserine (thiol) lyase (OAS-TL) isoform A1	LOC_Os12g42980.1	cysteine synthase, putative, expressed
GRMZM2G110413	1	39890561	39890562	MACS_peak_447	Upstream	371	GRMZM2G110413_T01	1	39890933	39891608	uncharacterized protein LOC100191166	0	0	0	0	0
GRMZM2G068024	1	258374441	258374442	MACS_peak_3000	Upstream	3719	GRMZM2G068024_T02	1	258369619	258376421	poly polymerase	AT1G17980.1	PAPS1	poly(A) polymerase 1	LOC_Os06g21470.1	expressed protein
GRMZM5G828488	1	70563750	70563751	MACS_peak_757	Upstream	374	GRMZM5G828488_T01	1	70564125	70565403	phosphorus starvation-induced protein	AT2G45130.1	ATSPX3,SPX3	SPX domain gene 3	LOC_Os03g29250.1	SPX domain-containing protein, putative, expressed
GRMZM2G160178	1	104934633	104934634	MACS_peak_1144	Upstream	3753	GRMZM2G160178_T01	1	104938387	104939713	--NA--	0	0	0	0	0
AC209438.4_FG002	1	58606367	58606368	MACS_peak_637	Upstream	3757	AC209438.4_FGT002	1	58610125	58610701	--NA--	0	0	0	0	0
GRMZM2G113351	1	17734614	17734615	MACS_peak_202	Upstream	378	GRMZM2G113351_T01	1	17734993	17742969	alpha beta-hydrolase family protein	AT4G34310.1	0	alpha/beta-Hydrolases superfamily protein	LOC_Os03g08700.1	expressed protein
GRMZM2G146589	1	246707310	246707311	MACS_peak_2839	Upstream	3804	GRMZM2G146589_T05	1	246702682	246710172	lysyl-trna synthetase-like	AT3G11710.1	ATKRS-1	lysyl-tRNA synthetase 1	LOC_Os03g38980.1	tRNA synthetases class II domain containing protein, expressed
GRMZM2G144995	1	60221272	60221273	MACS_peak_648	Upstream	3872	GRMZM2G144995_T03	1	60216120	60219476	nucleolar protein 56-like	AT1G56110.1	NOP56	homolog of nucleolar protein NOP56	LOC_Os03g22880.1	nucleolar protein 5A, putative, expressed
GRMZM2G000129	1	105011954	105011955	MACS_peak_1146	Upstream	3905	GRMZM2G000129_T01	1	105015860	105016635	guanylate kinase	AT3G06200.1	0	P-loop containing nucleoside triphosphate hydrolases superfamily protein	LOC_Os03g20460.1	guanylate kinase, putative, expressed
GRMZM2G041050	1	162582360	162582361	MACS_peak_1916	Upstream	3933	GRMZM2G041050_T08	1	162585638	162594462	xanthine uracil permease family expressed	AT2G26510.1	PDE135	Xanthine/uracil permease family protein	LOC_Os12g39420.1	nucleobase-ascorbate transporter, putative, expressed
GRMZM2G703586	1	62426262	62426263	MACS_peak_669	Upstream	3936	GRMZM2G703586_T01	1	62420871	62422327	uncharacterized protein LOC100382833	0	0	0	0	0
GRMZM2G351259	1	72883112	72883113	MACS_peak_792	Upstream	400	GRMZM2G351259_T02	1	72883513	72885418	cytochrome p450 99a2-like	AT1G13110.1	CYP71B7	cytochrome P450, family 71 subfamily B, polypeptide 7	LOC_Os04g10160.1	cytochrome P450, putative, expressed
GRMZM2G173425	1	252265500	252265501	MACS_peak_2926	Upstream	4011	GRMZM2G173425_T01	1	252257077	252261490	lsd1-like protein	AT4G20380.2	LSD1	LSD1 zinc finger family protein	LOC_Os03g43840.1	LSD1 zinc finger domain containing protein, expressed
GRMZM2G023289	1	267883478	267883479	MACS_peak_3133	Upstream	4041	GRMZM2G023289_T03	1	267887401	267894179	cytosolic phosphoglucomutase	AT1G70730.3	0	Phosphoglucomutase/phosphomannomutase family protein	LOC_Os03g50480.1	phosphoglucomutase, putative, expressed
GRMZM2G464393	1	19647275	19647276	MACS_peak_229	Upstream	4077	GRMZM2G464393_T01	1	19639639	19643199	protein binding protein	AT1G78230.1	0	Outer arm dynein light chain 1 protein	LOC_Os03g09070.1	leucine rich repeat domain containing protein, putative, expressed
GRMZM2G162505	1	240762020	240762021	MACS_peak_2784	Upstream	4092	GRMZM2G162505_T01	1	240766113	240767264	chitinase 2-like	0	0	0	LOC_Os10g28050.1	chitinase 2, putative, expressed
GRMZM2G174650	1	98168987	98168988	MACS_peak_1072	Upstream	4120	GRMZM2G174650_T01	1	98163516	98164868	uncharacterized protein LOC100274366	AT3G18360.1	0	VQ motif-containing protein	LOC_Os08g01260.1	VQ domain containing protein, putative, expressed
GRMZM2G077320	1	196974185	196974186	MACS_peak_2332	Upstream	421	GRMZM2G077320_T01	1	196971291	196973765	pentatricopeptide repeat-containing protein	AT3G29230.1	0	Tetratricopeptide repeat (TPR)-like superfamily protein	LOC_Os12g38880.1	tetratricopeptide-like helical, putative, expressed
GRMZM2G113761	1	86355070	86355071	MACS_peak_937	Upstream	4235	GRMZM2G113761_T02	1	86359306	86360911	xyloglucan endotransglucosylase hydrolase protein 32 precursor	AT2G36870.1	XTH32	xyloglucan endotransglucosylase/hydrolase 32	LOC_Os10g39840.1	glycosyl hydrolases family 16, putative, expressed
GRMZM2G106241	1	83470062	83470063	MACS_peak_898	Upstream	4251	GRMZM2G106241_T01	1	83474314	83474990	--NA--	0	0	0	0	0
GRMZM2G033570	1	52572582	52572583	MACS_peak_579	Upstream	4257	GRMZM2G033570_T01	1	52564282	52568326	ethylene-insensitive3-like 1 expressed	AT3G20770.1	AtEIN3,EIN3	Ethylene insensitive 3 family protein	LOC_Os03g20790.1	ethylene-insensitive 3, putative, expressed
GRMZM2G107815	1	25406087	25406088	MACS_peak_288	Upstream	4269	GRMZM2G107815_T02	1	25410357	25414879	heparanase-like protein 2 precursor	AT5G61250.1	AtGUS1,GUS1	glucuronidase 1	LOC_Os03g11320.1	heparanase-like protein precursor, putative, expressed
GRMZM2G178571	1	9907602	9907603	MACS_peak_112	Upstream	4358	GRMZM2G178571_T01	1	9911961	9922566	protein	AT3G24040.1	0	Core-2/I-branching beta-1,6-N-acetylglucosaminyltransferase family protein	LOC_Os12g44240.1	N-acetylglucosaminyltransferase, putative, expressed
GRMZM2G043183	1	229500925	229500926	MACS_peak_2658	Upstream	4365	GRMZM2G043183_T04	1	229476393	229496561	vacuolar protein sorting-associated protein 52 homolog	0	0	0	LOC_Os10g34680.1	vacuolar protein sorting-associated protein 52, putative, expressed
GRMZM2G418294	1	82373132	82373133	MACS_peak_886	Upstream	4365	GRMZM2G418294_T01	1	82377498	82387540	c-terminal binding protein an-like	AT1G01510.1	AN	NAD(P)-binding Rossmann-fold superfamily protein	LOC_Os10g38900.1	erythronate-4-phosphate dehydrogenase, putative, expressed
GRMZM2G338809	1	296703000	296703001	MACS_peak_3446	Upstream	4374	GRMZM2G338809_T01	1	296707375	296710984	ammonium transporter amt2	AT2G38290.1	AMT2,AMT2;1,ATAMT2	ammonium transporter 2	LOC_Os03g62200.1	ammonium transporter protein, putative, expressed
GRMZM2G091543	1	25639184	25639185	MACS_peak_289	Upstream	4404	GRMZM2G091543_T01	1	25631767	25634781	targeting protein for xklp2 containing expressed	AT5G15510.1	0	TPX2 (targeting protein for Xklp2) protein family	LOC_Os03g11400.2	targeting protein-related, putative, expressed
GRMZM2G388684	1	2698709	2698710	MACS_peak_42	Upstream	4440	GRMZM2G388684_T01	1	2692901	2694270	xyloglucan endotransglucosylase hydrolase protein 32 precursor	AT2G36870.1	XTH32	xyloglucan endotransglucosylase/hydrolase 32	LOC_Os03g01800.1	glycosyl hydrolases family 16, putative, expressed
GRMZM2G143210	1	90834585	90834586	MACS_peak_992	Upstream	4468	GRMZM2G143210_T01	1	90839054	90843952	protein	AT1G53490.1	0	RING/U-box superfamily protein	LOC_Os02g13810.1	DNA binding protein, putative, expressed
GRMZM2G703790	1	162795842	162795843	MACS_peak_1919	Upstream	4484	GRMZM2G703790_T01	1	162790043	162791359	--NA--	0	0	0	0	0
GRMZM5G840909	1	295300367	295300368	MACS_peak_3431	Upstream	4497	GRMZM5G840909_T01	1	295304865	295307585	cytidine deaminase	AT5G28050.1	0	Cytidine/deoxycytidylate deaminase family protein	LOC_Os03g61810.1	tRNA-specific adenosine deaminase, putative, expressed
GRMZM2G100707	1	11250120	11250121	MACS_peak_122	Upstream	4540	GRMZM2G100707_T01	1	11239173	11245581	appr-1-p processing enzyme family protein	AT1G69340.1	0	appr-1-p processing enzyme family protein	LOC_Os10g30750.1	appr-1-p processing enzyme family protein, putative, expressed
GRMZM5G876146	1	298729896	298729897	MACS_peak_3456	Upstream	4548	GRMZM5G876146_T01	1	298734445	298737448	pantoate--beta-alanine ligase	AT5G48840.1	ATPTS,PANC,PTS	homolog of bacterial PANC	LOC_Os03g63490.1	pantoate--beta-alanine ligase, putative, expressed
GRMZM2G127123	1	35587279	35587280	MACS_peak_401	Upstream	3050	GRMZM2G127123_T01	1	35577459	35584230	beta-galactosidase expressed	AT2G28470.1	BGAL8	beta-galactosidase 8	LOC_Os03g15020.1	beta-galactosidase precursor, putative, expressed
GRMZM2G071292	1	24794110	24794111	MACS_peak_284	Upstream	4571	GRMZM2G071292_T01	1	24798682	24801411	calcium-dependent lipid-binding domain-containing protein	AT5G55530.1	0	Calcium-dependent lipid-binding (CaLB domain) family protein	LOC_Os03g09840.1	C2 domain containing protein, putative, expressed
GRMZM2G056488	1	8074330	8074331	MACS_peak_96	Upstream	4591	GRMZM2G056488_T01	1	8078922	8089614	cenpca protein	AT1G15660.1	CENP-C	centromere protein C	LOC_Os01g43050.1	CENP-C1, putative, expressed
GRMZM2G323943	1	257139887	257139888	MACS_peak_2978	Upstream	4603	GRMZM2G323943_T01	1	257144491	257145633	uncharacterized protein LOC100383124	0	0	0	LOC_Os12g43750.1	expressed protein
GRMZM5G849915	1	231602865	231602866	MACS_peak_2678	Upstream	4634	GRMZM5G849915_T01	1	231597834	231598232	yms2_maize ame: full=uncharacterized 39 kda protein in mitochondrial s-1 and s-2 dna ame: full=urf 2	0	0	0	0	0
GRMZM2G391696	1	288757251	288757252	MACS_peak_3359	Upstream	4664	GRMZM2G391696_T01	1	288761916	288762206	hypothetical protein SORBIDRAFT_01g004985	0	0	0	LOC_Os03g58500.1	expressed protein
GRMZM2G353483	1	196188858	196188859	MACS_peak_2328	Upstream	4718	GRMZM2G353483_T01	1	196193577	196195939	leucine zipper	AT5G50380.1	ATEXO70F1,EXO70F1	exocyst subunit exo70 family protein F1	LOC_Os01g28600.1	exo70 exocyst complex subunit family protein, putative, expressed
GRMZM5G870592	1	288479486	288479487	MACS_peak_3355	Upstream	4727	GRMZM5G870592_T01	1	288471237	288474760	myb family transcription factor	AT4G18770.1	AtMYB98,MYB98	myb domain protein 98	LOC_Os06g06740.1	MYB family transcription factor, putative, expressed
GRMZM2G018417	1	8338244	8338245	MACS_peak_99	Upstream	4735	GRMZM2G018417_T06	1	8311642	8351849	outer mitochondrial membrane protein porin	AT5G57490.1	ATVDAC4,VDAC4	voltage dependent anion channel 4	LOC_Os03g04460.1	outer mitochondrial membrane porin, putative, expressed
GRMZM2G141526	1	112812170	112812171	MACS_peak_1215	Upstream	4742	GRMZM2G141526_T01	1	112803873	112807429	--NA--	0	0	0	0	0
GRMZM2G044569	1	268872528	268872529	MACS_peak_3148	Upstream	4757	GRMZM2G044569_T04	1	268876934	268881637	zinc c3hc4 type family protein	AT1G11020.1	0	RING/FYVE/PHD zinc finger superfamily protein	LOC_Os08g29590.1	zinc finger, C3HC4 type family protein, expressed
GRMZM2G137518	1	294390217	294390218	MACS_peak_3422	Upstream	48	GRMZM2G137518_T01	1	294388164	294390170	no apical meristem protein	0	0	0	LOC_Os03g61249.1	RD26, putative, expressed
GRMZM2G170727	1	282891821	282891822	MACS_peak_3296	Upstream	4804	GRMZM2G170727_T01	1	282896626	282900413	mip18 family protein at1g68310-like	AT3G50845.1	0	Protein of unknown function (DUF59)	LOC_Os03g56410.2	expressed protein
GRMZM2G062394	1	290098902	290098903	MACS_peak_3378	Upstream	4808	GRMZM2G062394_T01	1	290103711	290108581	pp2ac-2 - phosphatase 2a isoform 2 belonging to family 2	AT3G58500.1	PP2A-4	protein phosphatase 2A-4	LOC_Os03g59060.1	OsPP2Ac-2 - Phosphatase 2A isoform 2 belonging to family 2, expressed
GRMZM2G053764	1	236133223	236133224	MACS_peak_2731	Upstream	4840	GRMZM2G053764_T03	1	236088923	236128384	ubiquitin-conjugating enzyme	AT1G63800.1	UBC5	ubiquitin-conjugating enzyme 5	LOC_Os10g31000.1	ubiquitin-conjugating enzyme, putative, expressed
GRMZM2G703853	1	192022973	192022974	MACS_peak_2269	Upstream	4859	GRMZM2G703853_T01	1	192027833	192028369	--NA--	0	0	0	0	0
GRMZM2G013832	1	245891484	245891485	MACS_peak_2835	Upstream	4879	GRMZM2G013832_T02	1	245885894	245886606	hypothetical protein SORBIDRAFT_02g018330	0	0	0	0	0
GRMZM2G321750	1	153108199	153108200	MACS_peak_1809	Upstream	4968	GRMZM2G321750_T01	1	153100157	153103232	actin	AT1G49240.1	ACT8	actin 8	LOC_Os01g64630.1	actin, putative, expressed
GRMZM2G358693	1	214730826	214730827	MACS_peak_2500	Upstream	4992	GRMZM2G358693_T02	1	214722644	214725835	formin-like protein 11-like	AT3G05470.1	0	Actin-binding FH2 (formin homology 2) family protein	LOC_Os08g33430.1	formin, putative, expressed
GRMZM2G398198	1	233816450	233816451	MACS_peak_2704	Upstream	504	GRMZM2G398198_T01	1	233813747	233815947	zinc finger (c3hc4-type ring finger) protein family-like	AT5G60710.1	0	Zinc finger (C3HC4-type RING finger) family protein	LOC_Os10g32760.1	zinc finger family protein, putative, expressed
GRMZM2G008501	1	54469836	54469837	MACS_peak_594	Upstream	517	GRMZM2G008501_T02	1	54463588	54469320	probable galacturonosyltransferase 7-like	AT2G38650.1	GAUT7,LGT7	galacturonosyltransferase 7	LOC_Os03g21250.1	glycosyl transferase, family 8, putative, expressed
GRMZM2G424241	1	193316583	193316584	MACS_peak_2284	Upstream	536	GRMZM2G424241_T02	1	193317120	193323452	transcriptional activator fha1	AT3G07220.1	0	SMAD/FHA domain-containing protein	LOC_Os08g41710.1	FHA domain containing protein, putative, expressed
GRMZM2G139695	1	203339125	203339126	MACS_peak_2395	Upstream	569	GRMZM2G139695_T01	1	203339695	203340886	expansin 11 precursor	AT2G37640.1	ATEXP3,ATEXPA3,ATHEXP ALPHA 1.9,EXP3	Barwin-like endoglucanases superfamily protein	LOC_Os08g44790.1	expansin precursor, putative, expressed
GRMZM2G056462	1	55442090	55442091	MACS_peak_599	Upstream	571	GRMZM2G056462_T01	1	55442662	55452658	eukaryotic translation initiation factor 2 beta subunit	AT5G20920.1	EIF2 BETA,EMB1401	eukaryotic translation initiation factor 2 beta subunit	LOC_Os03g21550.1	eukaryotic translation initiation factor 2 subunit beta, putative, expressed
GRMZM2G049349	1	272221479	272221480	MACS_peak_3187	Upstream	587	GRMZM2G049349_T01	1	272218159	272220893	sterol regulatory element-binding protein site 2	AT1G17870.1	ATEGY3,EGY3	ethylene-dependent gravitropism-deficient and yellow-green-like 3	LOC_Os03g51920.1	peptidase, M50 family, putative, expressed
GRMZM5G822187	1	242872	242873	MACS_peak_5	Upstream	591	GRMZM5G822187_T01	1	243464	243742	conserved hypothetical protein	0	0	0	0	0
GRMZM2G421556	1	193746521	193746522	MACS_peak_2290	Upstream	603	GRMZM2G421556_T01	1	193743877	193745919	nuclear transport factor 2 family protein	AT2G46100.1	0	Nuclear transport factor 2 (NTF2) family protein	0	0
GRMZM2G366373	1	253304189	253304190	MACS_peak_2938	Upstream	645	GRMZM2G366373_T01	1	253302199	253303545	iaa12 - auxin-responsive aux iaa family member	AT1G04240.1	IAA3,SHY2	AUX/IAA transcriptional regulator family protein	LOC_Os03g43410.1	OsIAA12 - Auxin-responsive Aux/IAA gene family member, expressed
GRMZM5G820122	1	9307592	9307593	MACS_peak_106	Upstream	682	GRMZM5G820122_T01	1	9303132	9306911	abc transporter c family member 5-like	AT1G04120.1	ABCC5,ATABCC5,ATMRP5,MRP5	multidrug resistance-associated protein 5	LOC_Os03g04920.1	multidrug resistance-associated protein, putative, expressed
GRMZM2G015097	1	171229668	171229669	MACS_peak_2024	Upstream	728	GRMZM2G015097_T01	1	171230397	171235966	cxc domain containing tso1-like protein 1	AT4G14770.1	ATTCX2,TCX2	TESMIN/TSO1-like CXC 2	LOC_Os12g41210.1	tesmin/TSO1-like CXC domain containing protein, expressed
GRMZM2G036257	1	28764048	28764049	MACS_peak_320	Upstream	731	GRMZM2G036257_T01	1	28764780	28766432	cytochrome p450 94a1-like	AT3G56630.1	CYP94D2	cytochrome P450, family 94, subfamily D, polypeptide 2	LOC_Os03g12260.1	cytochrome P450 protein, putative, expressed
GRMZM2G422373	1	202161426	202161427	MACS_peak_2384	Upstream	738	GRMZM2G422373_T01	1	202158131	202160689	kinase-like protein tmkl1-like	AT3G24660.1	TMKL1	transmembrane kinase-like 1	LOC_Os08g45060.1	protein Kinase-like protein TMKL1 precursor, putative, expressed
GRMZM2G322699	1	171425238	171425239	MACS_peak_2028	Upstream	75	GRMZM2G322699_T01	1	171421044	171425164	ulp1 protease c-terminal catalytic domain containing protein	0	0	0	LOC_Os02g27830.1	expressed protein
GRMZM2G116971	1	216639360	216639361	MACS_peak_2524	Upstream	753	GRMZM2G116971_T01	1	216640114	216648410	probable beta- -galactosyltransferase 11-like	AT5G53340.1	0	Galactosyltransferase family protein	LOC_Os08g29710.1	galactosyltransferase family protein, putative, expressed
GRMZM2G703751	1	140648441	140648442	MACS_peak_1663	Upstream	790	GRMZM2G703751_T01	1	140649232	140649529	--NA--	0	0	0	0	0
GRMZM2G055263	1	37803960	37803961	MACS_peak_426	Upstream	795	GRMZM2G055263_T01	1	37804756	37806453	nodulation-signaling pathway 2	AT4G08250.1	0	GRAS family transcription factor	LOC_Os03g15680.1	nodulation-signaling pathway 2 protein, putative, expressed
GRMZM2G018417	1	8338244	8338245	MACS_peak_99	Upstream	4735	GRMZM2G018417_T06	1	8311642	8351849	outer mitochondrial membrane protein porin	AT5G57490.1	ATVDAC4,VDAC4	voltage dependent anion channel 4	LOC_Os03g04460.1	outer mitochondrial membrane porin, putative, expressed
GRMZM5G866758	1	68429841	68429842	MACS_peak_727	Upstream	812	GRMZM5G866758_T02	1	68430654	68436197	acetyl- cytosolic 1	AT5G47720.2	0	Thiolase family protein	LOC_Os09g07830.1	acetyl-CoA acetyltransferase, cytosolic, putative, expressed
GRMZM2G025458	1	87803561	87803562	MACS_peak_954	Upstream	816	GRMZM2G025458_T01	1	87801832	87802746	--NA--	0	0	0	0	0
AC194905.2_FG001	1	148229409	148229410	MACS_peak_1754	Upstream	847	AC194905.2_FGT001	1	148230257	148231375	--NA--	0	0	0	0	0
GRMZM2G013342	1	290447242	290447243	MACS_peak_3382	Upstream	923	GRMZM2G013342_T01	1	290448166	290449263	photosystem i reaction center subunit ii	AT4G02770.1	PSAD-1	photosystem I subunit D-1	LOC_Os08g44680.1	photosystem I reaction center subunit II, chloroplast precursor, putative, expressed
GRMZM2G703968	1	248672263	248672264	MACS_peak_2872	Upstream	929	GRMZM2G703968_T01	1	248669703	248671335	--NA--	0	0	0	0	0
GRMZM2G058910	1	34652706	34652707	MACS_peak_386	Upstream	980	GRMZM2G058910_T02	1	34653687	34661237	vacuolar proton translocating atpase 100 kda subunit-like isoform 1	AT4G39080.1	VHA-A3	vacuolar proton ATPase A3	LOC_Os10g10500.1	vacuolar ATP synthase 98 kDa subunit, putative, expressed
GRMZM2G067162	1	179647802	179647803	MACS_peak_2121	Upstream	985	GRMZM2G067162_T01	1	179644839	179647182	protein	AT3G21310.1	0	Core-2/I-branching beta-1,6-N-acetylglucosaminyltransferase family protein	LOC_Os12g43880.1	DNA binding protein, putative, expressed
GRMZM2G417089	1	248508176	248508177	MACS_peak_2868	Upstream	990	GRMZM2G417089_T02	1	248509167	248516128	dna-binding protein chloroplast	AT1G62310.1	0	transcription factor jumonji (jmjC) domain-containing protein	LOC_Os03g31594.1	jmjC domain containing protein, expressed
GRMZM5G849971	1	259771181	259771182	MACS_peak_3017	Upstream	998	GRMZM5G849971_T01	1	259772180	259774318	pentatricopeptide repeat-containing protein	AT2G41080.1	0	Tetratricopeptide repeat (TPR)-like superfamily protein	LOC_Os03g60200.1	pentatricopeptide, putative, expressed
GRMZM2G075551	2	111981688	111981689	MACS_peak_7101	Upstream	1009	GRMZM2G075551_T02	2	111975423	111980680	d111 g-patch domain-containing protein	AT5G26610.1	0	D111/G-patch domain-containing protein	LOC_Os04g02500.2	G-patch domain containing protein, expressed
GRMZM2G318296	2	217408148	217408149	MACS_peak_8326	Upstream	103	GRMZM2G318296_T01	2	217406122	217408046	zinc finger (c3hc4-type ring finger) protein family-like	AT1G08050.1	0	Zinc finger (C3HC4-type RING finger) family protein	LOC_Os08g03270.1	zinc finger family protein, putative, expressed
GRMZM5G816457	2	38758943	38758944	MACS_peak_6094	Upstream	1089	GRMZM5G816457_T01	2	38760033	38765436	probable wrky transcription factor 2-like	AT5G56270.1	ATWRKY2,WRKY2	WRKY DNA-binding protein 2	LOC_Os04g39570.1	WRKY35, expressed
GRMZM2G444560	2	232471208	232471209	MACS_peak_8498	Upstream	1098	GRMZM2G444560_T03	2	232472307	232474140	aaa-type atpase-like	AT3G28610.1	0	P-loop containing nucleoside triphosphate hydrolases superfamily protein	LOC_Os01g19260.1	ATPase, putative, expressed
GRMZM2G106655	2	226391609	226391610	MACS_peak_8423	Upstream	1124	GRMZM2G106655_T01	2	226392734	226394830	cytochrome p450	AT1G11680.1	CYP51,CYP51A2,CYP51G1,EMB1738	CYTOCHROME P450 51G1	LOC_Os05g34325.1	cytochrome P450 51, putative, expressed
GRMZM2G022242	2	207387933	207387934	MACS_peak_8225	Upstream	1158	GRMZM2G022242_T01	2	207384991	207386776	udp-glucose flavonoid-3-o-glucosyltransferase	AT5G17050.1	UGT78D2	UDP-glucosyl transferase 78D2	LOC_Os07g05420.1	anthocyanidin 3-O-glucosyltransferase, putative, expressed
GRMZM2G058966	2	921653	921654	MACS_peak_5712	Upstream	1187	GRMZM2G058966_T01	2	922841	933987	cleavage and polyadenylation specificity factor 5	AT4G25550.1	0	Cleavage/polyadenylation specificity factor, 25kDa subunit	LOC_Os04g58640.1	cleavage and polyadenylation specificity factor subunit 5, putative, expressed
AC148152.3_FG001	2	231361829	231361830	MACS_peak_8480	Upstream	1207	AC148152.3_FGT001	2	231358787	231360623	ankyrin repeat-containing protein at3g12360-like	AT1G03670.1	0	ankyrin repeat family protein	LOC_Os11g14544.1	expressed protein
GRMZM2G071253	2	18811239	18811240	MACS_peak_5858	Upstream	123	GRMZM2G071253_T01	2	18811363	18815099	actin depolymerizing factor	AT5G52380.1	0	VASCULAR-RELATED NAC-DOMAIN 6	LOC_Os04g46920.1	zinc knuckle domain containing protein, expressed
GRMZM2G703108	2	97050195	97050196	MACS_peak_6886	Upstream	1378	GRMZM2G703108_T01	2	97048054	97048818	--NA--	0	0	0	0	0
GRMZM2G077420	2	28898605	28898606	MACS_peak_5987	Upstream	1406	GRMZM2G077420_T01	2	28893901	28897200	pentatricopeptide repeat-containing protein	AT3G09040.1	0	Pentatricopeptide repeat (PPR) superfamily protein	LOC_Os04g43430.1	pentatricopeptide, putative, expressed
GRMZM2G180283	2	201883597	201883598	MACS_peak_8166	Upstream	1460	GRMZM2G180283_T01	2	201880538	201882138	udp-glycosyltransferase 91c1-like	AT2G22590.1	0	UDP-Glycosyltransferase superfamily protein	LOC_Os02g37690.1	UDP-glucoronosyl and UDP-glucosyl transferase, putative, expressed
GRMZM2G166661	2	224149181	224149182	MACS_peak_8401	Upstream	1506	GRMZM2G166661_T01	2	224145708	224147676	probable s-acyltransferase at3g26935-like	AT3G26935.1	0	DHHC-type zinc finger family protein	LOC_Os11g32960.1	zinc finger DHHC domain-containing protein, putative, expressed
GRMZM2G134432	2	54362579	54362580	MACS_peak_6245	Upstream	1533	GRMZM2G134432_T01	2	54358390	54361047	s-receptor kinase	AT2G19130.1	0	S-locus lectin protein kinase family protein	LOC_Os10g20160.1	serine/threonine-protein kinase receptor precursor, putative, expressed
GRMZM2G009208	2	22103882	22103883	MACS_peak_5906	Upstream	1538	GRMZM2G009208_T01	2	22105421	22108576	uncharacterized protein LOC100381913	AT1G77270.1	0	0	LOC_Os04g45610.1	expressed protein
GRMZM2G002824	2	140602745	140602746	MACS_peak_7474	Upstream	1657	GRMZM2G002824_T01	2	140599768	140601089	transposon protein	0	0	0	0	0
GRMZM2G040095	2	4184952	4184953	MACS_peak_5746	Upstream	1687	GRMZM2G040095_T02	2	4186513	4190624	lipoxygenase	0	0	0	0	0
AC191073.2_FG001	2	61952424	61952425	MACS_peak_6332	Upstream	1695	AC191073.2_FGT001	2	61954120	61954795	transposon protein en spm sub-class	0	0	0	LOC_Os11g32670.1	GRF zinc finger family protein, expressed
GRMZM2G144662	2	142632083	142632084	MACS_peak_7507	Upstream	1714	GRMZM2G144662_T02	2	142624877	142630370	gdsl esterase lipase	AT1G54790.1	0	GDSL-like Lipase/Acylhydrolase superfamily protein	LOC_Os05g33270.1	GDSL-like lipase/acylhydrolase, putative, expressed
GRMZM2G172826	2	195283340	195283341	MACS_peak_8091	Upstream	1740	GRMZM2G172826_T01	2	195285081	195287465	cytochrome p450	AT3G48310.1	CYP71A22	cytochrome P450, family 71, subfamily A, polypeptide 22	LOC_Os09g36080.1	cytochrome P450, putative, expressed
GRMZM2G180160	2	12634559	12634560	MACS_peak_5812	Upstream	1756	GRMZM2G180160_T01	2	12628280	12632804	wall-associated receptor kinase 2-like	AT1G21230.1	WAK5	wall associated kinase 5	LOC_Os04g51030.1	wall-associated kinase 1, putative, expressed
GRMZM5G872997	2	168228424	168228425	MACS_peak_7805	Upstream	1761	GRMZM5G872997_T02	2	168223508	168226664	luc7 n_terminus domain-containing protein	AT5G51410.1	0	LUC7 N_terminus domain-containing protein	LOC_Os07g27300.1	RNA-binding protein Luc7-like, putative, expressed
GRMZM2G364328	2	24561594	24561595	MACS_peak_5935	Upstream	1810	GRMZM2G364328_T01	2	24557516	24559785	auxin-induced protein 5ng4-like	AT1G25270.1	0	nodulin MtN21 /EamA-like transporter family protein	LOC_Os04g59120.1	auxin-induced protein 5NG4, putative, expressed
GRMZM2G025255	2	215487156	215487157	MACS_peak_8304	Upstream	1834	GRMZM2G025255_T01	2	215482083	215485323	rna-binding protein	AT5G01520.1	0	RING/U-box superfamily protein	LOC_Os07g46700.3	zinc finger, RING-type, putative, expressed
GRMZM2G021635	2	6055973	6055974	MACS_peak_5759	Upstream	1845	GRMZM2G021635_T03	2	6050000	6054163	atp synthase subunit	AT3G58730.1	0	vacuolar ATP synthase subunit D (VATD) / V-ATPase D subunit / vacuolar proton pump D subunit (VATPD)	LOC_Os04g55040.1	vacuolar ATP synthase subunit D 1, putative, expressed
GRMZM2G135990	2	143385844	143385845	MACS_peak_7516	Upstream	1854	GRMZM2G135990_T03	2	143382662	143384017	protein faf- chloroplastic-like	AT5G22390.1	0	Protein of unknown function (DUF3049)	LOC_Os11g05550.1	expressed protein
GRMZM2G422537	2	213567124	213567125	MACS_peak_8284	Upstream	186	GRMZM2G422537_T01	2	213567311	213576729	dedicator of cytokinesis protein 11-like	AT4G16340.1	SPK1	guanyl-nucleotide exchange factors;GTPase binding;GTP binding	LOC_Os02g08350.1	expressed protein
GRMZM2G129575	2	208222946	208222947	MACS_peak_8229	Upstream	195	GRMZM2G129575_T01	2	208223142	208227514	sumo activating enzyme 2	AT2G21470.3	ATSAE2,EMB2764,SAE2	SUMO-activating enzyme 2	LOC_Os07g39780.1	SUMO-activating enzyme subunit 2, putative, expressed
GRMZM2G012537	2	161720398	161720399	MACS_peak_7731	Upstream	2052	GRMZM2G012537_T01	2	161717617	161718347	--NA--	0	0	0	0	0
GRMZM2G135446	2	140890532	140890533	MACS_peak_7478	Upstream	2199	GRMZM2G135446_T02	2	140884942	140890163	cct motif family expressed	AT2G46670.1	0	CCT motif family protein	LOC_Os11g05930.2	response regulator receiver domain containing protein, expressed
GRMZM2G048661	2	220221219	220221220	MACS_peak_8359	Upstream	2255	GRMZM2G048661_T01	2	220223475	220230281	f-box lrr-repeat protein 12	AT3G07550.1	0	RNI-like superfamily protein	LOC_Os11g16280.1	F-box domain containing protein, expressed
GRMZM2G155281	2	69182503	69182504	MACS_peak_6435	Upstream	2258	GRMZM2G155281_T01	2	69177263	69180246	metal ion binding	AT5G50740.3	0	Heavy metal transport/detoxification superfamily protein	LOC_Os02g30650.1	heavy metal-associated domain containing protein, expressed
GRMZM2G169688	2	135378150	135378151	MACS_peak_7390	Upstream	238	GRMZM2G169688_T01	2	135378389	135394927	bromodomain-containing factor	AT5G46550.1	0	DNA-binding bromodomain-containing protein	LOC_Os07g32420.1	bromodomain domain containing protein, expressed
GRMZM2G421682	2	201801961	201801962	MACS_peak_8165	Upstream	2403	GRMZM2G421682_T01	2	201798745	201799559	chalcone synthase	AT5G13930.1	ATCHS,CHS,TT4	Chalcone and stilbene synthase family protein	LOC_Os05g12240.1	chalcone synthase, putative, expressed
GRMZM2G096663	2	125268520	125268521	MACS_peak_7270	Upstream	2441	GRMZM2G096663_T01	2	125264758	125266080	protein	AT1G32520.1	0	0	LOC_Os05g34870.1	expressed protein
GRMZM2G172686	2	104172947	104172948	MACS_peak_6989	Upstream	2471	GRMZM2G172686_T01	2	104167615	104170477	green ripe-like 1	AT2G26070.1	RTE1	Protein of unknown function (DUF778)	LOC_Os01g51430.1	green ripe-like, putative, expressed
AC190858.3_FG004	2	58660380	58660381	MACS_peak_6283	Upstream	2472	AC190858.3_FGT004	2	58662853	58664834	uncharacterized protein LOC100275500	0	0	0	LOC_Os12g32310.1	expressed protein
GRMZM2G081445	2	2474802	2474803	MACS_peak_5724	Upstream	2486	GRMZM2G081445_T01	2	2477289	2480012	sh4 homologue	AT2G35640.1	0	Homeodomain-like superfamily protein	LOC_Os04g57530.1	transcription factor, putative, expressed
GRMZM2G001668	2	169726180	169726181	MACS_peak_7828	Upstream	2487	GRMZM2G001668_T01	2	169728668	169738396	protein kinase pti1	AT3G59350.1	0	Protein kinase superfamily protein	LOC_Os03g62700.1	protein kinase, putative, expressed
GRMZM2G123866	2	513636	513637	MACS_peak_5704	Upstream	2563	GRMZM2G123866_T01	2	506956	511074	rho gtpase activation protein with ph domain	AT4G24580.1	REN1	Rho GTPase activation protein (RhoGAP) with PH domain	LOC_Os03g11140.1	pleckstrin homology domain-containing protein-related taxo, putative, expressed
GRMZM2G301553	2	169718021	169718022	MACS_peak_7827	Upstream	2605	GRMZM2G301553_T01	2	169708915	169715417	replication protein a 70 kda dna-binding subunit	AT5G08020.1	ATRPA70B,RPA70B	RPA70-kDa subunit B	LOC_Os03g11540.1	RPA1B - Putative single-stranded DNA binding complex subunit 1, expressed
GRMZM2G400925	2	95155878	95155879	MACS_peak_6844	Upstream	2625	GRMZM2G400925_T01	2	95158504	95158916	chloroplast orf137	0	0	0	LOC_Os04g16816.1	uncharacterized protein ycf72, putative
GRMZM2G021044	2	21289148	21289149	MACS_peak_5898	Upstream	2634	GRMZM2G021044_T02	2	21283319	21286542	set domain-containing protein set104	AT2G35160.1	SGD9,SUVH5	SU(VAR)3-9 homolog 5	LOC_Os09g19830.1	histone-lysine N-methyltransferase, putative, expressed
GRMZM2G063262	2	36760897	36760898	MACS_peak_6076	Upstream	2637	GRMZM2G063262_T01	2	36763535	36768059	uncharacterized membrane protein at3g27390-like	AT5G40640.1	0	0	LOC_Os04g40700.1	steroid nuclear receptor, ligand-binding, putative, expressed
GRMZM2G412888	2	210831730	210831731	MACS_peak_8255	Upstream	2719	GRMZM2G412888_T01	2	210834450	210840251	protein	AT5G20520.1	WAV2	alpha/beta-Hydrolases superfamily protein	LOC_Os07g41730.1	OsPOP16 - Putative Prolyl Oligopeptidase homologue, expressed
GRMZM2G078648	2	19992892	19992893	MACS_peak_5880	Upstream	2721	GRMZM2G078648_T01	2	19989571	19990172	hypothetical protein	AT3G60520.1	0	0	LOC_Os04g46600.1	zinc finger protein, putative, expressed
GRMZM2G341405	2	182506605	182506606	MACS_peak_7948	Upstream	2721	GRMZM2G341405_T01	2	182509327	182524109	vacuolar h+-translocating inorganic pyrophosphatase	0	0	0	0	0
GRMZM2G077541	2	2323545	2323546	MACS_peak_5722	Upstream	2739	GRMZM2G077541_T01	2	2326285	2329820	dj-1 family protein	AT3G02720.1	0	Class I glutamine amidotransferase-like superfamily protein	LOC_Os04g57590.1	DJ-1 family protein, putative, expressed
GRMZM2G082627	2	214211634	214211635	MACS_peak_8292	Upstream	2748	GRMZM2G082627_T01	2	214208068	214208887	uncharacterized protein LOC100275021	0	0	0	LOC_Os02g24240.1	expressed protein
GRMZM2G451729	2	226407491	226407492	MACS_peak_8424	Upstream	2750	GRMZM2G451729_T01	2	226410242	226413026	dag protein	0	0	0	LOC_Os11g11020.1	DAG protein, chloroplast precursor, putative, expressed
GRMZM2G034013	2	195063527	195063528	MACS_peak_8088	Upstream	2752	GRMZM2G034013_T01	2	195059899	195060776	30s ribosomal protein s31	AT2G21290.1	0	0	LOC_Os09g35900.1	expressed protein
GRMZM2G086489	2	4621437	4621438	MACS_peak_5748	Upstream	2920	GRMZM2G086489_T02	2	4624358	4637151	nadph--cytochrome p450 reductase-like	AT4G30210.2	AR2,ATR2	P450 reductase 2	LOC_Os04g55960.1	NADPH reductase, putative, expressed
GRMZM5G890936	2	168332034	168332035	MACS_peak_7808	Upstream	3020	GRMZM5G890936_T01	2	168335055	168345722	--NA--	0	0	0	0	0
GRMZM2G392106	2	109487828	109487829	MACS_peak_7070	Upstream	3071	GRMZM2G392106_T01	2	109490900	109491954	--NA--	AT5G22930.1	0	Protein of unknown function (DUF1635)	LOC_Os05g02450.1	expressed protein
GRMZM2G082853	2	232979263	232979264	MACS_peak_8502	Upstream	3108	GRMZM2G082853_T01	2	232973381	232976156	f-box domain containing protein	AT3G16210.1	0	F-box family protein	LOC_Os04g02280.1	OsFBX114 - F-box domain containing protein, expressed
GRMZM2G130085	2	42116890	42116891	MACS_peak_6135	Upstream	3144	GRMZM2G130085_T02	2	42106360	42113747	unknown	AT5G39830.1	DEG8,DEGP8	Trypsin family protein with PDZ domain	LOC_Os04g38640.1	OsDegp5 - Putative Deg protease homologue, expressed
GRMZM2G166718	2	224102852	224102853	MACS_peak_8400	Upstream	3226	GRMZM2G166718_T04	2	224106079	224122715	transcription-repair-coupling factor-like	AT3G02060.1	0	DEAD/DEAH box helicase, putative	0	0
GRMZM2G110332	2	51991682	51991683	MACS_peak_6220	Upstream	3236	GRMZM2G110332_T01	2	51986312	51988447	uncharacterized protein LOC100381932	0	0	0	0	0
GRMZM2G165629	2	114869276	114869277	MACS_peak_7135	Upstream	326	GRMZM2G165629_T01	2	114869603	114879364	uncoupling protein	AT3G54110.1	ATPUMP1,ATUCP1,PUMP1,UCP,UCP1	plant uncoupling mitochondrial protein 1	LOC_Os01g74640.1	mitochondrial carrier protein, putative, expressed
GRMZM2G137546	2	219999219	219999220	MACS_peak_8358	Upstream	3262	GRMZM2G137546_T01	2	220002482	220004830	auxin-inducible protein	0	0	0	LOC_Os11g14190.1	ARGOS, putative, expressed
GRMZM2G177923	2	23466247	23466248	MACS_peak_5922	Upstream	3315	GRMZM2G177923_T01	2	23469563	23473424	probable beta-d-xylosidase 6-like	AT5G10560.1	0	Glycosyl hydrolase family protein	LOC_Os04g44840.1	glycosyl hydrolase family 3 protein, putative, expressed
GRMZM2G009413	2	3714605	3714606	MACS_peak_5744	Upstream	3319	GRMZM2G009413_T01	2	3707242	3711287	exosome complex component rrp4-like	AT1G03360.1	ATRRP4,RRP4	ribosomal RNA processing 4	LOC_Os04g43922.1	exosome complex exonuclease rrp4, putative, expressed
GRMZM2G096281	2	91569475	91569476	MACS_peak_6755	Upstream	3377	GRMZM2G096281_T02	2	91572853	91575930	upf0392 protein rcom_0530710-like	AT3G27330.1	0	zinc finger (C3HC4-type RING finger) family protein	LOC_Os12g16690.1	zinc finger, C3HC4 type domain containing protein, expressed
GRMZM2G111494	2	157944488	157944489	MACS_peak_7676	Upstream	3392	GRMZM2G111494_T02	2	157947320	157954279	ethylene-responsive small gtp-binding protein	AT5G59840.1	0	Ras-related small GTP-binding family protein	LOC_Os07g13530.1	ras-related protein, putative, expressed
GRMZM2G056036	2	31033960	31033961	MACS_peak_6004	Upstream	3398	GRMZM2G056036_T04	2	31037359	31041725	dol-p-glc:glc man c -pp-dol alpha- -glucosyltransferase-like	AT5G02410.1	0	DIE2/ALG10 family	LOC_Os04g42490.1	DIE2/ALG10 family, putative, expressed
GRMZM2G099130	2	18517708	18517709	MACS_peak_5855	Upstream	3402	GRMZM2G099130_T01	2	18509782	18514307	spt2 chromatin protein	AT4G37860.1	0	SPT2 chromatin protein	LOC_Os11g19130.1	expressed protein
GRMZM2G054987	2	132322381	132322382	MACS_peak_7362	Upstream	352	GRMZM2G054987_T02	2	132320976	132322578	--NA--	0	0	0	0	0
GRMZM5G858300	2	72447189	72447190	MACS_peak_6479	Upstream	3528	GRMZM5G858300_T01	2	72442091	72443662	--NA--	0	0	0	0	0
GRMZM2G004380	2	65212874	65212875	MACS_peak_6372	Upstream	3604	GRMZM2G004380_T01	2	65216479	65217434	uncharacterized protein LOC100192803	0	0	0	0	0
GRMZM2G522710	2	228382290	228382291	MACS_peak_8443	Upstream	3630	GRMZM2G522710_T01	2	228385921	228386415	--NA--	0	0	0	0	0
GRMZM2G564101	2	28750866	28750867	MACS_peak_5984	Upstream	3723	GRMZM2G564101_T01	2	28754590	28755190	--NA--	0	0	0	0	0
GRMZM2G104032	2	236295853	236295854	MACS_peak_8537	Upstream	3749	GRMZM2G104032_T01	2	236290058	236292105	galactoside 2-alpha-l-fucosyltransferase-like	AT1G14100.1	FUT8	fucosyltransferase 8	LOC_Os08g24750.1	xyloglucan fucosyltransferase, putative, expressed
GRMZM2G139038	2	35200863	35200864	MACS_peak_6057	Upstream	3824	GRMZM2G139038_T02	2	35192269	35197040	cyclin-dependent kinase g-2-like	AT1G67580.1	0	Protein kinase superfamily protein	LOC_Os04g41100.1	cyclin-dependent kinase G-2, putative, expressed
GRMZM2G395114	2	4886193	4886194	MACS_peak_5752	Upstream	3941	GRMZM2G395114_T02	2	4890135	4895146	sulfate transporter	AT1G23090.1	AST91,SULTR3;3	sulfate transporter 91	LOC_Os04g55800.1	sulfate transporter, putative, expressed
GRMZM2G171847	2	200427921	200427922	MACS_peak_8141	Upstream	3966	GRMZM2G171847_T02	2	200414318	200423956	zn- - containing protein	AT1G67325.2	0	Ran BP2/NZF zinc finger-like superfamily protein	LOC_Os07g30820.1	zinc finger family protein, putative, expressed
GRMZM2G170101	2	30883093	30883094	MACS_peak_6002	Upstream	3975	GRMZM2G170101_T01	2	30873246	30881967	adenine phosphoribosyltransferase 2	AT1G80050.1	APT2,ATAPT2,PHT1.1	adenine phosphoribosyl transferase 2	LOC_Os04g42520.1	phosphoribosyl transferase, putative, expressed
GRMZM2G107931	2	224919744	224919745	MACS_peak_8407	Upstream	4008	GRMZM2G107931_T01	2	224914975	224915737	basal endosperm transfer layer1c	0	0	0	0	0
GRMZM2G703245	2	168402680	168402681	MACS_peak_7810	Upstream	4061	GRMZM2G703245_T01	2	168406742	168407143	--NA--	0	0	0	0	0
GRMZM5G866100	2	191977892	191977893	MACS_peak_8058	Upstream	4086	GRMZM5G866100_T01	2	191965759	191973807	uridine kinase-like protein chloroplastic-like	AT3G27190.1	UKL2	uridine kinase-like 2	LOC_Os09g32820.1	uridine/cytidine kinase-like 1, putative, expressed
GRMZM2G003252	2	217333548	217333549	MACS_peak_8325	Upstream	4094	GRMZM2G003252_T02	2	217328928	217333005	extensin precursor	AT1G11440.1	0	0	LOC_Os07g48420.1	expressed protein
AC207011.3_FG001	2	38596553	38596554	MACS_peak_6093	Upstream	420	AC207011.3_FGT001	2	38593956	38596134	uncharacterized protein LOC100502299	0	0	0	0	0
GRMZM2G154235	2	107084248	107084249	MACS_peak_7037	Upstream	4209	GRMZM2G154235_T01	2	107079080	107080040	PREDICTED: uncharacterized protein LOC100843084	0	0	0	LOC_Os08g15505.1	expressed protein
GRMZM2G412911	2	221063658	221063659	MACS_peak_8367	Upstream	4211	GRMZM2G412911_T03	2	221065221	221075554	protein hapless 2	AT4G11720.1	GCS1,HAP2	hapless 2	LOC_Os05g18730.1	generative cell specific-1, putative, expressed
GRMZM2G106531	2	226362109	226362110	MACS_peak_8422	Upstream	4242	GRMZM2G106531_T01	2	226366352	226371341	carotenoid isomerase	AT1G06820.1	CCR2,CRTISO	carotenoid isomerase	LOC_Os11g36440.1	amine oxidase, flavin-containing, domain containing protein, expressed
GRMZM2G116461	2	227878411	227878412	MACS_peak_8438	Upstream	4251	GRMZM2G116461_T01	2	227882663	227886563	protein	AT1G03055.1	0	0	LOC_Os08g02210.1	expressed protein
AC199068.2_FG017	2	235335861	235335862	MACS_peak_8525	Upstream	4258	AC199068.2_FGT017	2	235329845	235331604	i2	AT1G59780.1	0	NB-ARC domain-containing disease resistance protein	LOC_Os07g01530.1	expressed protein
GRMZM2G018197	2	233440207	233440208	MACS_peak_8507	Upstream	4261	GRMZM2G018197_T01	2	233433323	233435947	60s ribosomal protein l4	AT3G09630.1	0	Ribosomal protein L4/L1 family	LOC_Os07g08330.1	ribosomal protein L4, putative, expressed
GRMZM2G161913	2	16446009	16446010	MACS_peak_5837	Upstream	4263	GRMZM2G161913_T02	2	16450273	16472826	rna polymerase-associated protein ctr9 homolog	AT2G06210.1	ELF8,VIP6	binding	LOC_Os07g29360.1	tetratricopeptide repeat domain containing protein, expressed
GRMZM2G167318	2	205621306	205621307	MACS_peak_8210	Upstream	4284	GRMZM2G167318_T01	2	205614715	205617023	brefeldin a-inhibited guanine nucleotide-exchange protein 1-like	AT3G43300.2	ATMIN7,BEN1	HOPM interactor 7	LOC_Os07g37750.1	ATMIN7, putative, expressed
GRMZM2G466743	2	120357796	120357797	MACS_peak_7205	Upstream	4299	GRMZM2G466743_T01	2	120362096	120364028	one helix protein	AT5G02120.1	OHP	one helix protein	LOC_Os05g22730.1	expressed protein
GRMZM2G069093	2	53621882	53621883	MACS_peak_6240	Upstream	4306	GRMZM2G069093_T01	2	53615948	53617577	peroxidase 72-like	AT5G66390.1	0	Peroxidase superfamily protein	LOC_Os04g34630.1	peroxidase precursor, putative, expressed
GRMZM2G033430	2	4829437	4829438	MACS_peak_5750	Upstream	4328	GRMZM2G033430_T01	2	4833703	4835733	hypothetical protein	AT3G08880.1	0	0	LOC_Os04g36780.1	expressed protein
GRMZM2G336871	2	202756381	202756382	MACS_peak_8178	Upstream	4337	GRMZM2G336871_T01	2	202746975	202752045	--NA--	0	0	0	0	0
GRMZM2G173416	2	200931756	200931757	MACS_peak_8145	Upstream	4407	GRMZM2G173416_T02	2	200914789	200927350	peptide-n -(n-acetyl-beta-glucosaminyl)asparagine amidase	AT5G49570.1	AtPNG1,PNG1	peptide-N-glycanase 1	LOC_Os07g31460.2	peptide-Nasparagine amidase, putative, expressed
GRMZM2G475265	2	203943321	203943322	MACS_peak_8190	Upstream	4468	GRMZM2G475265_T01	2	203936400	203938854	aspartic proteinase nepenthesin-1	AT2G03200.1	0	Eukaryotic aspartyl protease family protein	LOC_Os07g34940.1	aspartic proteinase nepenthesin-1 precursor, putative, expressed
GRMZM5G853854	2	8924763	8924764	MACS_peak_5780	Upstream	4468	GRMZM5G853854_T01	2	8919037	8923189	glycolate oxidase	AT4G18360.1	0	Aldolase-type TIM barrel family protein	LOC_Os04g53210.3	hydroxyacid oxidase 1, putative, expressed
GRMZM2G001444	2	229730780	229730781	MACS_peak_8459	Upstream	4470	GRMZM2G001444_T02	2	229716970	229726311	protein fra10ac1	AT4G15030.1	0	0	LOC_Os11g42000.1	FRA10AC1, putative, expressed
GRMZM2G511859	2	3425721	3425722	MACS_peak_5737	Upstream	4521	GRMZM2G511859_T01	2	3420867	3421201	hypothetical protein SORBIDRAFT_06g031830	0	0	0	0	0
GRMZM2G023028	2	107174505	107174506	MACS_peak_7039	Upstream	4593	GRMZM2G023028_T01	2	107179099	107182994	dna-directed rna polymerase ii kda polypeptide	AT3G16980.1	NRPB9A,NRPD9A,NRPE9A	RNA polymerases M/15 Kd subunit	LOC_Os12g37370.1	DNA-directed RNA polymerase II subunit RPB9, putative, expressed
GRMZM2G142712	2	36573585	36573586	MACS_peak_6075	Upstream	4608	GRMZM2G142712_T02	2	36563910	36568978	plant ubx domain-containing protein 1	AT3G27310.1	PUX1	plant UBX domain-containing protein 1	LOC_Os04g40870.1	alveolar soft part sarcoma chromosome region, candidate 1, putative, expressed
GRMZM2G327595	2	214662724	214662725	MACS_peak_8296	Upstream	463	GRMZM2G327595_T01	2	214663188	214667104	serine carboxypeptidase 1 precursor	AT3G63470.1	scpl40	serine carboxypeptidase-like 40	LOC_Os07g46350.1	OsSCP40 - Putative Serine Carboxypeptidase homologue, expressed
GRMZM2G021219	2	34994841	34994842	MACS_peak_6052	Upstream	4662	GRMZM2G021219_T01	2	34985296	34990180	atp gtp binding protein	AT5G10010.1	0	0	LOC_Os04g56590.1	ATP/GTP binding protein, putative, expressed
GRMZM2G557750	2	76637661	76637662	MACS_peak_6547	Upstream	4671	GRMZM2G557750_T01	2	76642333	76653191	uncharacterized protein LOC100501900	0	0	0	0	0
GRMZM2G384445	2	97339774	97339775	MACS_peak_6889	Upstream	4708	GRMZM2G384445_T01	2	97333324	97335067	60s ribosomal protein l29	AT3G06680.2	0	Ribosomal L29e protein family	LOC_Os01g19840.1	60S ribosomal protein L29-2, putative, expressed
GRMZM2G003234	2	136567882	136567883	MACS_peak_7406	Upstream	4709	GRMZM2G003234_T01	2	136561504	136563174	nucleic acid binding	AT1G75710.1	0	C2H2-like zinc finger protein	LOC_Os11g06840.1	ZOS11-01 - C2H2 zinc finger protein, expressed
GRMZM2G123486	2	216185887	216185888	MACS_peak_8316	Upstream	4734	GRMZM2G123486_T01	2	216190622	216192137	copper chaperone	0	0	0	0	0
GRMZM2G090105	2	173427022	173427023	MACS_peak_7858	Upstream	475	GRMZM2G090105_T01	2	173427498	173430654	phosphatidylinositol n-acetylglucosaminyltransferase subunit p	AT2G39445.1	0	Phosphatidylinositol N-acetylglucosaminyltransferase, GPI19/PIG-P subunit	LOC_Os03g43900.1	phosphatidylinositol N-acetylglucosaminyltransferase subunit P, putative, expressed
GRMZM5G886913	2	13376030	13376031	MACS_peak_5816	Upstream	4787	GRMZM5G886913_T01	2	13380818	13383720	gtk16 protein	AT4G17790.1	0	SNARE associated Golgi protein family	LOC_Os04g50216.1	SNARE associated Golgi protein, putative, expressed
GRMZM2G171880	2	200405697	200405698	MACS_peak_8140	Upstream	480	GRMZM2G171880_T01	2	200406178	200413659	nucleobase-ascorbate transporter 11-like	AT4G38050.1	0	Xanthine/uracil permease family protein	LOC_Os07g30810.1	nucleobase-ascorbate transporter, putative, expressed
GRMZM2G014005	2	14317709	14317710	MACS_peak_5822	Upstream	4832	GRMZM2G014005_T01	2	14322542	14323236	--NA--	0	0	0	0	0
GRMZM2G154558	2	87662739	87662740	MACS_peak_6689	Upstream	4851	GRMZM2G154558_T01	2	87656247	87657889	cytokinin-o-glucosyltransferase 3	AT5G12890.1	0	UDP-Glycosyltransferase superfamily protein	LOC_Os04g20260.1	UDP-glucoronosyl and UDP-glucosyl transferase, putative, expressed
GRMZM2G172800	2	216069298	216069299	MACS_peak_8314	Upstream	4897	GRMZM2G172800_T01	2	216063138	216064402	pentatricopeptide repeat-containing protein	AT2G32630.1	0	Pentatricopeptide repeat (PPR-like) superfamily protein	LOC_Os07g47470.1	pentatricopeptide, putative, expressed
GRMZM2G174248	2	91692788	91692789	MACS_peak_6757	Upstream	4901	GRMZM2G174248_T01	2	91697690	91698419	--NA--	0	0	0	0	0
GRMZM2G086971	2	47121972	47121973	MACS_peak_6187	Upstream	4961	GRMZM2G086971_T03	2	47111123	47117012	small gtp binding protein rab1a	AT4G10000.1	0	Thioredoxin family protein	LOC_Os08g44400.1	glutathione S-transferase, N-terminal domain containing protein, expressed
GRMZM2G171688	2	63003580	63003581	MACS_peak_6342	Upstream	4979	GRMZM2G171688_T01	2	62991591	62998602	glycyl-trna synthetase mitochondrial-like	AT1G29880.1	0	glycyl-tRNA synthetase / glycine--tRNA ligase	LOC_Os04g32650.1	tRNA synthetase class II core domain containing protein, expressed
GRMZM5G887647	2	197766725	197766726	MACS_peak_8119	Upstream	540	GRMZM5G887647_T02	2	197767266	197771578	nicotinate-nucleotide pyrophosphorylase	AT2G01350.1	QPT	quinolinate phoshoribosyltransferase	LOC_Os09g38060.1	nicotinate-nucleotide pyrophosphorylase, putative, expressed
AC217814.2_FG006	2	230091915	230091916	MACS_peak_8466	Upstream	570	AC217814.2_FGT006	2	230089306	230091346	--NA--	0	0	0	0	0
AC207383.3_FG003	2	171234768	171234769	MACS_peak_7842	Upstream	579	AC207383.3_FGT003	2	171235348	171236436	hypothetical protein SORBIDRAFT_03g026310	0	0	0	0	0
GRMZM2G007283	2	150699259	150699260	MACS_peak_7590	Upstream	580	GRMZM2G007283_T03	2	150699840	150704906	serine threonine-protein kinase at5g01020-like	AT5G01020.1	0	Protein kinase superfamily protein	LOC_Os06g45280.1	protein kinase APK1B, chloroplast precursor, putative, expressed
GRMZM2G568427	2	130202798	130202799	MACS_peak_7340	Upstream	587	GRMZM2G568427_T01	2	130203386	130204691	--NA--	0	0	0	0	0
AC198981.4_FG001	2	175846823	175846824	MACS_peak_7891	Upstream	612	AC198981.4_FGT001	2	175844677	175846212	hypothetical protein SORBIDRAFT_06g017412	0	0	0	LOC_Os06g28300.1	zinc knuckle family protein, expressed
GRMZM2G059114	2	214510308	214510309	MACS_peak_8295	Upstream	653	GRMZM2G059114_T01	2	214509155	214509656	--NA--	0	0	0	0	0
GRMZM2G052268	2	86215795	86215796	MACS_peak_6681	Upstream	761	GRMZM2G052268_T01	2	86216557	86221515	f-box domain containing protein	0	0	0	LOC_Os04g18790.1	OsFBX126 - F-box domain containing protein, expressed
GRMZM2G082181	2	17543225	17543226	MACS_peak_5849	Upstream	770	GRMZM2G082181_T02	2	17543996	17548856	transmembrane protein 184c-like	AT4G38360.2	LAZ1	Protein of unknown function (DUF300)	LOC_Os02g44910.1	transmembrane protein, putative, expressed
GRMZM2G433927	2	110202589	110202590	MACS_peak_7079	Upstream	784	GRMZM2G433927_T01	2	110191812	110201806	photosystem ii cytochrome b559 alpha subunit	ATCG00580.1	0	photosystem II reaction center protein E	LOC_Os10g21298.1	cytochrome b559 subunit alpha, putative
GRMZM5G879278	2	212409158	212409159	MACS_peak_8273	Upstream	798	GRMZM5G879278_T02	2	212405383	212408361	unknown	AT1G35780.1	0	0	LOC_Os07g43070.1	expressed protein
GRMZM5G874167	2	163453693	163453694	MACS_peak_7751	Upstream	850	GRMZM5G874167_T02	2	163444797	163452844	dna-directed rna polymerase third largest subunit	AT2G15430.1	NRPB3,NRPD3,NRPE3A,RBP36A,RPB35.5A	DNA-directed RNA polymerase family protein	LOC_Os09g02284.1	DNA-directed RNA polymerase subunit, putative, expressed
GRMZM2G022347	2	62923077	62923078	MACS_peak_6341	Upstream	899	GRMZM2G022347_T01	2	62923977	62924902	pollen-specific protein c13 precursor	AT4G08685.1	SAH7	Pollen Ole e 1 allergen and extensin family protein	LOC_Os04g32680.1	POEI20 - Pollen Ole e I allergen and extensin family protein precursor, expressed
GRMZM2G018436	2	150031824	150031825	MACS_peak_7578	Upstream	919	GRMZM2G018436_T01	2	150029400	150030906	nac domain-containing protein 77	AT5G18270.2	ANAC087	Arabidopsis NAC domain containing protein 87	LOC_Os12g03050.1	no apical meristem protein, putative, expressed
GRMZM5G836628	2	217971808	217971809	MACS_peak_8332	Upstream	938	GRMZM5G836628_T01	2	217972747	217978479	probable protein phosphatase 2c 5-like	AT1G09160.1	0	Protein phosphatase 2C family protein	LOC_Os07g49040.1	protein phosphotase protein, putative, expressed
GRMZM2G124066	3	31554168	31554169	MACS_peak_8894	Upstream	1018	GRMZM2G124066_T04	3	31555187	31558453	hsr201 -like	AT1G27620.1	0	HXXXD-type acyl-transferase family protein	LOC_Os01g28474.1	transferase family protein, putative, expressed
GRMZM2G136665	3	191294014	191294015	MACS_peak_10890	Upstream	1018	GRMZM2G136665_T01	3	191295033	191305398	replication factor c dna polymerase iii gamma-tau	AT2G02480.1	STI	AAA-type ATPase family protein	LOC_Os12g10670.1	AAA-type ATPase family protein, putative, expressed
GRMZM2G069820	3	86562547	86562548	MACS_peak_9628	Upstream	110	GRMZM2G069820_T01	3	86561865	86562438	--NA--	0	0	0	0	0
GRMZM2G116574	3	116993172	116993173	MACS_peak_10066	Upstream	1191	GRMZM2G116574_T01	3	116980975	116991982	e3 ubiquitin protein ligase drip2-like	AT2G30580.1	DRIP2	DREB2A-interacting protein 2	LOC_Os03g43360.2	zinc finger, C3HC4 type domain containing protein, expressed
GRMZM2G169152	3	19938332	19938333	MACS_peak_8772	Upstream	1193	GRMZM2G169152_T02	3	19939526	19944327	l-ala-d l-glu epimerase-like	0	0	0	0	0
GRMZM2G102580	3	128667657	128667658	MACS_peak_10194	Upstream	1233	GRMZM2G102580_T02	3	128661567	128666425	prefoldin subunit 3	AT5G49510.1	PFD3	prefoldin 3	LOC_Os12g37590.1	prefoldin, putative, expressed
GRMZM2G111907	3	177790265	177790266	MACS_peak_10742	Upstream	1246	GRMZM2G111907_T02	3	177786974	177792389	protein	AT4G28990.1	0	RNA-binding protein-related	LOC_Os06g22700.1	zinc finger family protein, putative, expressed
GRMZM5G897791	3	123485975	123485976	MACS_peak_10141	Upstream	1254	GRMZM5G897791_T01	3	123484284	123484722	--NA--	0	0	0	0	0
GRMZM2G081912	3	55890209	55890210	MACS_peak_9152	Upstream	1258	GRMZM2G081912_T02	3	55886762	55888952	zinc c3hc4 type family protein	AT3G58030.1	0	RING/U-box superfamily protein	LOC_Os08g06510.1	zinc finger, C3HC4 type domain containing protein, expressed
GRMZM2G328795	3	169118520	169118521	MACS_peak_10650	Upstream	1273	GRMZM2G328795_T01	3	169113610	169117248	zip4-like protein	AT5G48390.1	ATZIP4	Tetratricopeptide repeat (TPR)-like superfamily protein	LOC_Os01g66690.1	ZIP4/SPO22, putative, expressed
AC230013.2_FG002	3	210674850	210674851	MACS_peak_11112	Upstream	1290	AC230013.2_FGT002	3	210670732	210673561	peroxidase 19	AT2G34060.1	0	Peroxidase superfamily protein	LOC_Os08g42030.1	peroxidase precursor, putative, expressed
GRMZM2G701362	3	18633800	18633801	MACS_peak_8757	Upstream	1292	GRMZM2G701362_T01	3	18631078	18632509	nucleic acid binding protein	AT4G29190.1	0	Zinc finger C-x8-C-x5-C-x3-H type family protein	LOC_Os05g10670.1	zinc finger CCCH type family protein, putative, expressed
GRMZM2G369931	3	225768675	225768676	MACS_peak_11261	Upstream	92	GRMZM2G369931_T01	3	225765113	225768584	membrane-associated salt-inducible protein like	AT4G36680.1	0	Tetratricopeptide repeat (TPR)-like superfamily protein	LOC_Os01g42990.1	PPR repeat domain containing protein, putative, expressed
GRMZM2G080450	3	57081719	57081720	MACS_peak_9168	Upstream	1398	GRMZM2G080450_T01	3	57083118	57089915	mate efflux family protein chloroplastic-like	AT4G38380.1	0	MATE efflux family protein	LOC_Os02g58620.1	pentatricopeptide, putative, expressed
GRMZM2G412848	3	74160404	74160405	MACS_peak_9407	Upstream	1400	GRMZM2G412848_T01	3	74158487	74159005	60s ribosomal protein l26	AT3G49910.1	0	Translation protein SH3-like family protein	LOC_Os12g05430.1	ribosomal protein L24, putative, expressed
GRMZM2G029547	3	215755890	215755891	MACS_peak_11170	Upstream	1623	GRMZM2G029547_T02	3	215757514	215764384	cinnamoyl reductase	AT5G14700.1	0	NAD(P)-binding Rossmann-fold superfamily protein	LOC_Os01g45200.1	cinnamoyl-CoA reductase-related, putative, expressed
GRMZM2G110398	3	171450367	171450368	MACS_peak_10682	Upstream	1636	GRMZM2G110398_T04	3	171443720	171448732	magnesium transporter nipa2	AT1G34470.1	0	Protein of unknown function (DUF803)	LOC_Os01g65986.1	DUF803 domain containing, putative, expressed
GRMZM2G055313	3	4705153	4705154	MACS_peak_8602	Upstream	1682	GRMZM2G055313_T01	3	4706836	4710494	core-2 i-branching beta- -n-acetylglucosaminyltransferase family protein	AT3G15350.1	0	Core-2/I-branching beta-1,6-N-acetylglucosaminyltransferase family protein	LOC_Os01g10440.1	xylosyltransferase, putative, expressed
GRMZM2G316635	3	216266065	216266066	MACS_peak_11177	Upstream	1781	GRMZM2G316635_T03	3	216267758	216276132	protein	AT1G75310.1	AUL1	auxin-like 1 protein	LOC_Os01g44310.1	dnaJ domain containing protein, expressed
GRMZM5G858784	3	87348335	87348336	MACS_peak_9643	Upstream	1782	GRMZM5G858784_T01	3	87344791	87346554	viviparous- expressed	AT1G30100.1	ATNCED5,NCED5	nine-cis-epoxycarotenoid dioxygenase 5	LOC_Os03g44380.1	9-cis-epoxycarotenoid dioxygenase 1, chloroplast precursor, putative, expressed
GRMZM2G056495	3	175281637	175281638	MACS_peak_10724	Upstream	186	GRMZM2G056495_T01	3	175281824	175287153	npl4 family protein	AT2G47970.1	0	Nuclear pore localisation protein NPL4	LOC_Os01g27990.1	NPL4, putative, expressed
GRMZM2G033867	3	222550100	222550101	MACS_peak_11224	Upstream	1891	GRMZM2G033867_T01	3	222551992	222554387	protein	AT5G11460.1	0	Protein of unknown function (DUF581)	LOC_Os01g41010.1	DUF581 domain containing protein, expressed
GRMZM2G064723	3	168865815	168865816	MACS_peak_10648	Upstream	1944	GRMZM2G064723_T01	3	168859232	168863872	metallophosphoesterase at3g03305-like	AT3G03305.1	0	Calcineurin-like metallo-phosphoesterase superfamily protein	LOC_Os01g66920.1	Ser/Thr protein phosphatase family protein, putative, expressed
GRMZM5G865071	3	83780170	83780171	MACS_peak_9573	Upstream	2165	GRMZM5G865071_T01	3	83782336	83782827	--NA--	0	0	0	0	0
GRMZM2G128895	3	42241712	42241713	MACS_peak_8985	Upstream	2187	GRMZM2G128895_T01	3	42243900	42251604	rab proteins geranylgeranyltransferase component a	AT3G06540.1	AthREP,REP	Rab escort protein	LOC_Os01g16354.1	rab GDP dissociation inhibitor alpha, putative, expressed
GRMZM2G167829	3	201934960	201934961	MACS_peak_11012	Upstream	2227	GRMZM2G167829_T01	3	201931089	201932734	myb-related transcription factor lbm2-like	AT4G37780.1	ATMYB87,MYB87	myb domain protein 87	LOC_Os01g52410.1	myb-like DNA-binding domain containing protein, putative, expressed
GRMZM2G125642	3	148404121	148404122	MACS_peak_10433	Upstream	2263	GRMZM2G125642_T01	3	148394779	148401859	ran gtpase binding	AT5G19420.2	0	Regulator of chromosome condensation (RCC1) family with FYVE zinc finger domain	LOC_Os01g72320.1	FYVE zinc finger domain containing protein, expressed
GRMZM2G074821	3	211387323	211387324	MACS_peak_11118	Upstream	2323	GRMZM2G074821_T03	3	211381066	211385001	pterin-4-alpha-carbinolamine dehydratase-like	AT1G29810.1	0	Transcriptional coactivator/pterin dehydratase	LOC_Os01g47420.1	pterin-4-alpha-carbinolamine dehydratase, putative, expressed
GRMZM2G401606	3	15432677	15432678	MACS_peak_8725	Upstream	2385	GRMZM2G401606_T01	3	15435063	15437648	g-type lectin s-receptor-like serine threonine-protein kinase at2g19130-like	AT2G19130.1	0	S-locus lectin protein kinase family protein	LOC_Os01g06240.1	protein kinase, putative, expressed
GRMZM5G860761	3	1293014	1293015	MACS_peak_8575	Upstream	2416	GRMZM5G860761_T01	3	1295431	1296371	glucan endo- -beta-glucosidase 4 precursor	0	0	0	0	0
GRMZM2G113391	3	59800891	59800892	MACS_peak_9214	Upstream	2559	GRMZM2G113391_T01	3	59803451	59812938	craniofacial development protein 1-like	AT5G30490.1	0	0	LOC_Os01g22500.1	craniofacial development protein 1, putative, expressed
GRMZM2G143723	3	5887174	5887175	MACS_peak_8614	Upstream	26	GRMZM2G143723_T01	3	5884250	5887149	zinc finger protein	AT3G13810.1	AtIDD11,IDD11	indeterminate(ID)-domain 11	LOC_Os01g09850.1	ZOS1-04 - C2H2 zinc finger protein, expressed
GRMZM2G028467	3	206964936	206964937	MACS_peak_11073	Upstream	2629	GRMZM2G028467_T01	3	206958400	206962308	abhydrolase domain-containing protein fam108c1-like	AT5G38220.1	0	alpha/beta-Hydrolases superfamily protein	LOC_Os01g49510.1	OsPOP3 - Putative Prolyl Oligopeptidase homologue, expressed
GRMZM2G344339	3	140459521	140459522	MACS_peak_10364	Upstream	2631	GRMZM2G344339_T01	3	140462153	140463390	uncharacterized protein LOC100278865	AT1G22680.1	0	0	0	0
GRMZM2G369394	3	186137072	186137073	MACS_peak_10835	Upstream	2654	GRMZM2G369394_T01	3	186139727	186141473	peptide chain release factor 2-like	AT1G56350.1	0	Peptide chain release factor 2	LOC_Os03g19300.1	peptide chain release factor protein, putative, expressed
GRMZM2G034975	3	205028215	205028216	MACS_peak_11047	Upstream	2660	GRMZM2G034975_T02	3	205016908	205025556	uncharacterized protein LOC100216945	AT5G63040.1	0	0	LOC_Os01g50830.1	expressed protein
GRMZM2G066321	3	121202342	121202343	MACS_peak_10118	Upstream	274	GRMZM2G066321_T01	3	121202617	121204657	methylsterol monooxygenase ddb_g0269788-like	AT4G22756.1	ATSMO1,ATSMO1-2,SMO1,SMO1-2	sterol C4-methyl oxidase 1-2	LOC_Os10g39810.1	fatty acid hydroxylase, putative, expressed
GRMZM2G089365	3	27392667	27392668	MACS_peak_8846	Upstream	276	GRMZM2G089365_T02	3	27391353	27395051	fructose-bisphosphate aldolase	AT2G01140.1	0	Aldolase superfamily protein	LOC_Os01g02880.1	fructose-bisphospate aldolase isozyme, putative, expressed
GRMZM2G701746	3	131981360	131981361	MACS_peak_10245	Upstream	2762	GRMZM2G701746_T01	3	131976685	131978599	uncharacterized protein LOC100193680	0	0	0	0	0
GRMZM2G156069	3	218173546	218173547	MACS_peak_11192	Upstream	2777	GRMZM2G156069_T01	3	218176324	218184390	atp-dependent zinc metalloprotease ftsh chloroplastic mitochondrial-like	AT5G53170.1	FTSH11	FTSH protease 11	LOC_Os01g43150.1	OsFtsH9 FtsH protease, homologue of AtFtsH11, expressed
AC213769.3_FG001	3	202220808	202220809	MACS_peak_11015	Upstream	2793	AC213769.3_FGT001	3	202223602	202225170	nbs-lrr-like protein	AT3G14470.1	0	NB-ARC domain-containing disease resistance protein	LOC_Os01g52380.1	expressed protein
GRMZM2G025870	3	154079617	154079618	MACS_peak_10505	Upstream	2799	GRMZM2G025870_T01	3	154074989	154076819	protein srg1-like	AT3G21420.1	0	2-oxoglutarate (2OG) and Fe(II)-dependent oxygenase superfamily protein	LOC_Os01g70930.1	leucoanthocyanidin dioxygenase, putative, expressed
GRMZM2G041415	3	140121471	140121472	MACS_peak_10361	Upstream	2823	GRMZM2G041415_T01	3	140124295	140125490	transcription factor myb4	AT4G38620.1	ATMYB4,MYB4	myb domain protein 4	LOC_Os05g35500.1	MYB family transcription factor, putative, expressed
GRMZM2G319167	3	12771523	12771524	MACS_peak_8687	Upstream	2858	GRMZM2G319167_T01	3	12774382	12776535	hypothetical protein SORBIDRAFT_03g004580	AT3G27670.1	RST1	ARM repeat superfamily protein	LOC_Os01g07490.1	RST1, putative, expressed
GRMZM2G114617	3	133311519	133311520	MACS_peak_10275	Upstream	2867	GRMZM2G114617_T01	3	133314387	133315639	zinc finger ccch domain-containing protein 30-like	AT2G41900.1	0	CCCH-type zinc finger protein with ARM repeat domain	LOC_Os12g33090.1	zinc finger family protein, putative, expressed
GRMZM2G479038	3	10681351	10681352	MACS_peak_8668	Upstream	2900	GRMZM2G479038_T01	3	10684252	10686257	protein	AT2G36800.1	DOGT1,UGT73C5	don-glucosyltransferase 1	LOC_Os10g09990.1	cytokinin-O-glucosyltransferase 3, putative, expressed
GRMZM2G000593	3	216491750	216491751	MACS_peak_11178	Upstream	2953	GRMZM2G000593_T01	3	216484815	216488798	uncharacterized protein LOC100193282	AT3G23550.1	0	MATE efflux family protein	LOC_Os07g01750.1	MATE efflux family protein, putative, expressed
GRMZM2G098335	3	12022026	12022027	MACS_peak_8678	Upstream	2961	GRMZM2G098335_T01	3	12024988	12033166	alba dna rna-binding protein	AT2G34160.1	0	Alba DNA/RNA-binding protein	LOC_Os01g07810.1	protein of unknown function domain containing protein, expressed
GRMZM2G014454	3	181676718	181676719	MACS_peak_10789	Upstream	2987	GRMZM2G014454_T01	3	181679706	181688287	metal tolerance protein	AT2G39450.1	ATMTP11,MTP11	Cation efflux family protein	LOC_Os01g62070.1	cation efflux family protein, putative, expressed
GRMZM2G147857	3	93318752	93318753	MACS_peak_9718	Upstream	2998	GRMZM2G147857_T02	3	93312102	93315755	atp binding protein	AT5G62710.1	0	Leucine-rich repeat protein kinase family protein	LOC_Os12g44090.1	leucine-rich repeat family protein, putative, expressed
GRMZM2G401581	3	15443424	15443425	MACS_peak_8726	Upstream	2998	GRMZM2G401581_T01	3	15439102	15440427	histone h3	AT1G09200.1	0	Histone superfamily protein	LOC_Os04g34240.1	histone H3, putative, expressed
AC199526.5_FG003	3	58869326	58869327	MACS_peak_9205	Upstream	3009	AC199526.5_FGT003	3	58872336	58884156	crs2-associated factor 2	AT1G23400.1	ATCAF2,CAF2	RNA-binding CRS1 / YhbY (CRM) domain-containing protein	LOC_Os01g21990.1	CRS2-associated factor 2, chloroplast precursor, putative, expressed
GRMZM2G071441	3	193088787	193088788	MACS_peak_10921	Upstream	3089	GRMZM2G071441_T02	3	193091877	193119714	ubiquitin carboxyl-terminal hydrolase 12-like	AT3G11910.1	UBP13	ubiquitin-specific protease 13	LOC_Os01g56490.1	ubiquitin carboxyl-terminal hydrolase, putative, expressed
GRMZM2G006453	3	169573614	169573615	MACS_peak_10660	Upstream	3195	GRMZM2G006453_T02	3	169576810	169579759	dna binding	AT5G09380.1	0	RNA polymerase III RPC4	LOC_Os01g66580.1	RNA polymerase III RPC4 domain containing protein, expressed
GRMZM2G061206	3	145598963	145598964	MACS_peak_10408	Upstream	3255	GRMZM2G061206_T02	3	145602219	145605583	pentatricopeptide repeat-containing protein mitochondrial-like	0	0	0	LOC_Os01g73690.1	pentatricopeptide, putative, expressed
GRMZM2G097821	3	174056538	174056539	MACS_peak_10704	Upstream	3286	GRMZM2G097821_T01	3	174059825	174064992	3-phosphoinositide-dependent protein kinase-1	AT3G10540.1	0	3-phosphoinositide-dependent protein kinase	LOC_Os01g65230.1	AGC_AGC_other_PDK1_Pk61C.1 - ACG kinases include homologs to PKA, PKG and PKC, expressed
GRMZM2G091756	3	193301560	193301561	MACS_peak_10923	Upstream	330	GRMZM2G091756_T01	3	193301891	193303538	protein	AT4G32605.1	0	Mitochondrial glycoprotein family protein	LOC_Os01g56460.1	mitochondrial glycoprotein, putative, expressed
GRMZM2G102196	3	15420686	15420687	MACS_peak_8724	Upstream	3326	GRMZM2G102196_T01	3	15424013	15432637	hypothetical protein SORBIDRAFT_03g005520	AT5G13560.1	0	0	LOC_Os01g06270.1	expressed protein
GRMZM2G059453	3	180046971	180046972	MACS_peak_10772	Upstream	3467	GRMZM2G059453_T01	3	180041545	180043505	protein phosphatase 2c	AT1G07430.1	HAI2	highly ABA-induced PP2C gene 2	LOC_Os01g62760.1	protein phosphatase 2C, putative, expressed
GRMZM2G110922	3	174779140	174779141	MACS_peak_10717	Upstream	3476	GRMZM2G110922_T02	3	174770228	174775665	serine threonine protein kinase sapk4	AT1G10940.1	ASK1,SNRK2-4,SNRK2.4,SRK2A	Protein kinase superfamily protein	LOC_Os01g64970.1	CAMK_CAMK_like.11 - CAMK includes calcium/calmodulin depedent protein kinases, expressed
GRMZM2G073244	3	207466629	207466630	MACS_peak_11080	Upstream	3512	GRMZM2G073244_T01	3	207470142	207471623	glucosyltransferase ntgt2-like	AT4G15480.1	UGT84A1	UDP-Glycosyltransferase superfamily protein	LOC_Os01g49230.1	limonoid UDP-glucosyltransferase, putative, expressed
AC189044.2_FG005	3	206199635	206199636	MACS_peak_11062	Upstream	3581	AC189044.2_FGT005	3	206195921	206196055	--NA--	0	0	0	0	0
GRMZM2G028010	3	37243761	37243762	MACS_peak_8946	Upstream	3596	GRMZM2G028010_T01	3	37236799	37240166	phosphoadenosine phosphosulfate reductase family protein	AT5G03430.1	0	phosphoadenosine phosphosulfate (PAPS) reductase family protein	LOC_Os01g15490.1	phosphoadenosine phosphosulfate, putative, expressed
GRMZM2G133359	3	186268125	186268126	MACS_peak_10839	Upstream	3602	GRMZM2G133359_T02	3	186271728	186274997	cysteine synthase	AT3G22460.1	OASA2	O-acetylserine (thiol) lyase (OAS-TL) isoform A2	LOC_Os01g59920.1	cysteine synthase, chloroplast precursor, putative, expressed
GRMZM2G088371	3	14972590	14972591	MACS_peak_8716	Upstream	3622	GRMZM2G088371_T01	3	14968364	14968969	hypothetical protein	0	0	0	0	0
GRMZM2G150208	3	24343632	24343633	MACS_peak_8811	Upstream	3636	GRMZM2G150208_T01	3	24338063	24339997	hypothetical protein SORBIDRAFT_02g001690	0	0	0	LOC_Os07g02970.1	expressed protein
GRMZM5G835235	3	34944514	34944515	MACS_peak_8925	Upstream	3712	GRMZM5G835235_T01	3	34948227	34952606	glycogen synthase kinase-3	AT5G14640.1	ATSK13,SK13	shaggy-like kinase 13	LOC_Os01g14860.1	CGMC_GSK.1 - CGMC includes CDA, MAPK, GSK3, and CLKC kinases, expressed
GRMZM2G138074	3	187707090	187707091	MACS_peak_10851	Upstream	3734	GRMZM2G138074_T03	3	187710605	187713565	cytochrome p450	AT2G40890.1	CYP98A3	cytochrome P450, family 98, subfamily A, polypeptide 3	LOC_Os05g41440.1	cytochrome P450, putative, expressed
GRMZM2G178533	3	179642941	179642942	MACS_peak_10769	Upstream	3745	GRMZM2G178533_T02	3	179636716	179639207	aldose reductase	AT2G37790.1	0	NAD(P)-linked oxidoreductase superfamily protein	LOC_Os01g62880.1	oxidoreductase, aldo/keto reductase family protein, putative, expressed
GRMZM2G159448	3	211402568	211402569	MACS_peak_11119	Upstream	3776	GRMZM2G159448_T01	3	211397350	211398793	serine racemase	AT4G11640.1	ATSR,SR	serine racemase	LOC_Os04g46930.1	serine racemase, putative, expressed
GRMZM2G020034	3	207396576	207396577	MACS_peak_11079	Upstream	3813	GRMZM2G020034_T04	3	207400390	207410109	ist1 homolog	AT1G25420.1	0	Regulator of Vps4 activity in the MVB pathway protein	LOC_Os01g49350.1	DUF292 domain containing protein, expressed
GRMZM2G701600	3	109810213	109810214	MACS_peak_9983	Upstream	3818	GRMZM2G701600_T01	3	109814032	109815055	--NA--	0	0	0	0	0
GRMZM2G067642	3	38449014	38449015	MACS_peak_8959	Upstream	3821	GRMZM2G067642_T01	3	38442208	38445194	--NA--	0	0	0	0	0
GRMZM2G124975	3	143906662	143906663	MACS_peak_10393	Upstream	3864	GRMZM2G124975_T01	3	143898310	143902799	angio-associated migratory cell	AT1G71840.1	0	transducin family protein / WD-40 repeat family protein	LOC_Os03g48090.1	WD domain, G-beta repeat domain containing protein, expressed
GRMZM2G126239	3	214853382	214853383	MACS_peak_11162	Upstream	3944	GRMZM2G126239_T02	3	214857327	214861719	protein	AT2G01430.1	ATHB-17,ATHB17,HB17	homeobox-leucine zipper protein 17	LOC_Os01g45570.1	homeobox associated leucine zipper, putative, expressed
GRMZM2G072028	3	223688714	223688715	MACS_peak_11237	Upstream	3997	GRMZM2G072028_T01	3	223683039	223684718	hypothetical protein SORBIDRAFT_03g027140	0	0	0	LOC_Os01g41950.1	expressed protein
GRMZM2G412885	3	122125649	122125650	MACS_peak_10124	Upstream	3997	GRMZM2G412885_T02	3	122118986	122121740	probable lrr receptor-like serine threonine-protein kinase at1g56130-like	AT1G16670.1	0	Protein kinase superfamily protein	LOC_Os12g41710.1	Protein kinase domain containing protein, expressed
GRMZM2G108348	3	135597429	135597430	MACS_peak_10306	Upstream	400	GRMZM2G108348_T01	3	135594596	135597030	40s ribosomal protein s9	AT5G39850.1	0	Ribosomal protein S4	LOC_Os03g05980.1	40S ribosomal protein S9-2, putative, expressed
GRMZM2G122431	3	145171845	145171846	MACS_peak_10402	Upstream	4004	GRMZM2G122431_T01	3	145175850	145179191	cellulose synthase-like protein g2-like	AT4G24000.1	ATCSLG2,CSLG2	cellulose synthase like G2	LOC_Os05g08370.1	CESA1 - cellulose synthase, expressed
GRMZM2G083374	3	9803792	9803793	MACS_peak_8654	Upstream	405	GRMZM2G083374_T01	3	9768559	9803414	embryo defective 2410 protein	AT2G25660.1	emb2410	embryo defective 2410	LOC_Os01g08420.1	EMB2410, putative, expressed
GRMZM5G826892	3	82455749	82455750	MACS_peak_9544	Upstream	4146	GRMZM5G826892_T01	3	82451382	82451604	hypothetical protein	0	0	0	0	0
AC212769.3_FG004	3	81541887	81541888	MACS_peak_9522	Upstream	417	AC212769.3_FGT004	3	81540784	81541471	--NA--	0	0	0	0	0
GRMZM2G454189	3	125898739	125898740	MACS_peak_10171	Upstream	4182	GRMZM2G454189_T01	3	125893517	125894558	uncharacterized protein LOC100278090 precursor	0	0	0	0	0
GRMZM2G155285	3	186371238	186371239	MACS_peak_10842	Upstream	4231	GRMZM2G155285_T02	3	186375449	186380919	f-box protein skip24	AT1G08710.2	0	F-box family protein	LOC_Os01g59910.2	OsFBX29 - F-box domain containing protein, expressed
GRMZM2G169702	3	99583568	99583569	MACS_peak_9811	Upstream	4242	GRMZM2G169702_T01	3	99578412	99579327	--NA--	0	0	0	0	0
GRMZM2G054811	3	191199156	191199157	MACS_peak_10889	Upstream	4291	GRMZM2G054811_T01	3	191188560	191194936	protein	AT4G14950.1	0	SNARE associated Golgi protein family	LOC_Os01g57066.1	transmembrane protein 49, putative, expressed
GRMZM2G094224	3	12610384	12610385	MACS_peak_8683	Upstream	4313	GRMZM2G094224_T02	3	12604929	12606072	photosystem i reaction center subunit xi	AT4G12800.1	PSAL	photosystem I subunit l	LOC_Os12g23200.1	photosystem I reaction center subunit XI, chloroplast precursor, putative, expressed
GRMZM2G032258	3	182170044	182170045	MACS_peak_10797	Upstream	4375	GRMZM2G032258_T01	3	182159627	182165670	zinc finger ccch domain-containing protein 11-like	AT2G20280.1	0	Zinc finger C-x8-C-x5-C-x3-H type family protein	LOC_Os01g61830.1	zinc finger C-x8-C-x5-C-x3-H type family protein, expressed
GRMZM2G360680	3	106564095	106564096	MACS_peak_9923	Upstream	4391	GRMZM2G360680_T01	3	106568487	106569536	hypothetical protein	0	0	0	0	0
GRMZM2G169884	3	154411239	154411240	MACS_peak_10507	Upstream	4393	GRMZM2G169884_T01	3	154415633	154416136	nuclear transcription factor y subunit b-5-like	AT2G47810.1	NF-YB5	nuclear factor Y, subunit B5	LOC_Os01g70880.1	histone-like transcription factor and archaeal histone, putative, expressed
GRMZM2G089782	3	124022009	124022010	MACS_peak_10150	Upstream	4415	GRMZM2G089782_T01	3	124015598	124017595	gras family transcription factor	AT1G63100.1	0	GRAS family transcription factor	LOC_Os06g03710.1	DELLA protein SLR1, putative, expressed
GRMZM2G012861	3	2762845	2762846	MACS_peak_8586	Upstream	443	GRMZM2G012861_T02	3	2763289	2768069	probable inactive receptor kinase at4g23740-like	0	0	0	0	0
GRMZM2G059703	3	114774448	114774449	MACS_peak_10039	Upstream	4495	GRMZM2G059703_T01	3	114778944	114784918	--NA--	0	0	0	0	0
GRMZM2G166946	3	194883993	194883994	MACS_peak_10934	Upstream	450	GRMZM2G166946_T02	3	194884444	194887065	tcp family transcription factor containing protein	AT5G60970.1	TCP5	TEOSINTE BRANCHED 1, cycloidea and PCF transcription factor 5	LOC_Os01g55750.1	TCP family transcription factor, putative, expressed
GRMZM5G852454	3	191886301	191886302	MACS_peak_10900	Upstream	4570	GRMZM5G852454_T01	3	191885520	191896958	math domain-containing protein at5g43560-like	AT5G43560.1	0	TRAF-like superfamily protein	LOC_Os01g56800.1	MATH domain containing protein, expressed
AC217370.3_FG003	3	121030488	121030489	MACS_peak_10113	Upstream	4587	AC217370.3_FGT003	3	121022812	121025902	--NA--	AT4G26570.2	ATCBL3,CBL3	calcineurin B-like 3	LOC_Os12g40510.1	calcineurin B, putative, expressed
GRMZM2G045249	3	183491149	183491150	MACS_peak_10812	Upstream	4615	GRMZM2G045249_T04	3	183485033	183490390	probable methyltransferase pmt23-like	AT2G40280.1	0	S-adenosyl-L-methionine-dependent methyltransferases superfamily protein	LOC_Os01g61250.1	methyltransferase, putative, expressed
GRMZM2G019266	3	172629831	172629832	MACS_peak_10690	Upstream	462	GRMZM2G019266_T02	3	172623654	172629448	rna-binding protein	AT1G33470.2	0	RNA-binding (RRM/RBD/RNP motifs) family protein	LOC_Os01g65550.1	RNA recognition motif containing protein, putative, expressed
GRMZM2G030902	3	151289090	151289091	MACS_peak_10465	Upstream	4657	GRMZM2G030902_T01	3	151293741	151299116	heterogeneous nuclear ribonucleoprotein 27c	AT4G36960.1	0	RNA-binding (RRM/RBD/RNP motifs) family protein	LOC_Os01g71770.1	RNA recognition motif containing protein, putative, expressed
GRMZM2G072586	3	195788547	195788548	MACS_peak_10943	Upstream	471	GRMZM2G072586_T01	3	195786273	195788077	f-box domain containing protein	AT3G59210.1	0	F-box/RNI-like superfamily protein	LOC_Os02g06520.1	OsFBLD1 - F-box, LRR and FBD domain containing protein, expressed
GRMZM2G077809	3	164575898	164575899	MACS_peak_10613	Upstream	4744	GRMZM2G077809_T01	3	164580643	164585559	e3 ubiquitin-protein ligase rglg2-like	AT5G14420.1	RGLG2	RING domain ligase2	LOC_Os01g68060.1	copine, putative, expressed
GRMZM2G327564	3	19675299	19675300	MACS_peak_8770	Upstream	4816	GRMZM2G327564_T01	3	19669523	19670484	60s ribosomal protein l26	AT3G49910.1	0	Translation protein SH3-like family protein	LOC_Os12g05430.1	ribosomal protein L24, putative, expressed
GRMZM2G017086	3	226637650	226637651	MACS_peak_11272	Upstream	4834	GRMZM2G017086_T01	3	226624022	226632817	ubiquitin carboxyl-terminal hydrolase 6	AT1G51710.1	ATUBP6,UBP6	ubiquitin-specific protease 6	LOC_Os01g36930.1	ubiquitin carboxyl-terminal hydrolase 6, putative, expressed
GRMZM2G540318	3	11875518	11875519	MACS_peak_8677	Upstream	4853	GRMZM2G540318_T01	3	11880372	11881105	unknown	0	0	0	0	0
GRMZM2G069827	3	32226207	32226208	MACS_peak_8903	Upstream	4951	GRMZM2G069827_T01	3	32231159	32240210	charged multivesicular body protein 5	AT3G10640.1	VPS60.1	SNF7 family protein	LOC_Os01g01350.1	SNF7 domain containing protein, putative, expressed
AC200298.4_FG001	3	55439680	55439681	MACS_peak_9145	Upstream	4967	AC200298.4_FGT001	3	55444648	55445684	copper ion binding	AT3G56891.1	0	Heavy metal transport/detoxification superfamily protein	LOC_Os01g20830.1	heavy metal-associated domain containing protein, expressed
GRMZM5G804618	3	181553972	181553973	MACS_peak_10788	Upstream	4986	GRMZM5G804618_T01	3	181558959	181560440	nucleic acid binding	AT2G37430.1	0	C2H2 and C2HC zinc fingers superfamily protein	LOC_Os01g62130.1	ZOS1-14 - C2H2 zinc finger protein, expressed
GRMZM2G073180	3	54844970	54844971	MACS_peak_9136	Upstream	544	GRMZM2G073180_T01	3	54838649	54844427	hypothetical protein SORBIDRAFT_03g012580	AT4G16100.1	0	Protein of unknown function (DUF789)	LOC_Os01g20120.1	expressed protein
GRMZM2G341366	3	50825493	50825494	MACS_peak_9072	Upstream	550	GRMZM2G341366_T01	3	50807823	50824944	plant if-like protein	AT5G26770.3	0	0	LOC_Os05g04530.1	IF, putative, expressed
AC212709.3_FG002	3	79324581	79324582	MACS_peak_9487	Upstream	577	AC212709.3_FGT002	3	79325159	79325791	--NA--	0	0	0	0	0
GRMZM2G035134	3	223311620	223311621	MACS_peak_11232	Upstream	613	GRMZM2G035134_T03	3	223309446	223311046	inorganic pyrophosphatase 2	AT4G29530.1	0	Pyridoxal phosphate phosphatase-related protein	LOC_Os01g41660.1	phosphoethanolamine/phosphocholine phosphatase, putative, expressed
GRMZM5G885285	3	65831218	65831219	MACS_peak_9294	Upstream	617	GRMZM5G885285_T02	3	65829392	65832826	exocyst complex subunit sec15-like family protein	AT4G02350.1	SEC15B	exocyst complex component sec15B	LOC_Os01g24950.1	exocyst complex component 6, putative, expressed
GRMZM2G114444	3	218479391	218479392	MACS_peak_11195	Upstream	639	GRMZM2G114444_T02	3	218480031	218485596	transcription factor bhlh121-like	AT3G19860.2	bHLH121	basic helix-loop-helix (bHLH) DNA-binding superfamily protein	LOC_Os02g23823.1	helix-loop-helix DNA-binding domain containing protein, expressed
GRMZM2G330229	3	200410763	200410764	MACS_peak_10986	Upstream	647	GRMZM2G330229_T01	3	200406586	200416659	retrotransposon protein	AT1G52950.1	0	Nucleic acid-binding, OB-fold-like protein	LOC_Os03g63870.2	expressed protein
GRMZM2G701867	3	158163757	158163758	MACS_peak_10545	Upstream	749	GRMZM2G701867_T01	3	158164507	158164849	--NA--	0	0	0	0	0
GRMZM2G075144	3	165499442	165499443	MACS_peak_10624	Upstream	839	GRMZM2G075144_T01	3	165497286	165498604	nadh-plastoquinone oxidoreductase subunit 2	ATCG00890.1	0	NADH-Ubiquinone/plastoquinone (complex I) protein	LOC_Os08g15248.1	NADPH-dependent oxidoreductase, putative, expressed
GRMZM2G175976	3	132254551	132254552	MACS_peak_10257	Upstream	859	GRMZM2G175976_T02	3	132255411	132256157	---NA---	0	0	0	0	0
GRMZM2G091338	3	189539072	189539073	MACS_peak_10866	Upstream	87	GRMZM2G091338_T01	3	189536953	189538986	protein kinase	AT5G13160.1	PBS1	Protein kinase superfamily protein	LOC_Os01g57940.1	tyrosine protein kinase domain containing protein, putative, expressed
GRMZM2G301893	3	104068605	104068606	MACS_peak_9886	Upstream	893	GRMZM2G301893_T01	3	104067121	104067713	uncharacterized protein LOC100279697	0	0	0	0	0
GRMZM2G110731	3	51350300	51350301	MACS_peak_9082	Upstream	93	GRMZM2G110731_T01	3	51350394	51351314	--NA--	0	0	0	0	0
GRMZM2G366981	4	191409188	191409189	MACS_peak_13811	Upstream	1001	GRMZM2G366981_T01	4	191401621	191408188	zim motif family expressed	0	0	0	LOC_Os03g28940.1	ZIM domain containing protein, putative, expressed
GRMZM2G419409	4	74641028	74641029	MACS_peak_12209	Upstream	1074	GRMZM2G419409_T01	4	74637853	74639955	histone-lysine n-methyltransferase	AT2G35160.1	SGD9,SUVH5	SU(VAR)3-9 homolog 5	LOC_Os08g30910.1	YDG/SRA domain containing protein, expressed
GRMZM2G350711	4	223020700	223020701	MACS_peak_14172	Upstream	1078	GRMZM2G350711_T01	4	222958343	223019623	gamyb-binding protein	AT3G61600.2	ATPOB1,POB1	POZ/BTB containin G-protein 1	LOC_Os02g16000.1	E1-BTB1 - Bric-a-Brac, Tramtrack, and Broad Complex domain with E1 subfamily conserved sequence, expressed
GRMZM2G420571	4	171124655	171124656	MACS_peak_13516	Upstream	1101	GRMZM2G420571_T01	4	171125757	171127299	--NA--	0	0	0	0	0
GRMZM2G459828	4	40016448	40016449	MACS_peak_11766	Upstream	13	GRMZM2G459828_T01	4	40010831	40016436	40s ribosomal protein s10	AT5G41520.1	0	RNA binding Plectin/S10 domain-containing protein	LOC_Os04g35090.1	40S ribosomal protein S10, putative, expressed
GRMZM2G020244	4	10315726	10315727	MACS_peak_11450	Upstream	1308	GRMZM2G020244_T01	4	10312307	10314419	f-box domain containing protein	0	0	0	LOC_Os05g46060.1	OsFBDUF27 - F-box and DUF domain containing protein, expressed
GRMZM2G143445	4	234957805	234957806	MACS_peak_14303	Upstream	1329	GRMZM2G143445_T01	4	234951399	234956477	protein	AT4G30790.1	0	0	LOC_Os02g08350.1	expressed protein
AC208423.3_FG002	4	10095725	10095726	MACS_peak_11445	Upstream	1377	AC208423.3_FGT002	4	10092613	10094349	catalytic hydrolase	AT5G53050.2	0	alpha/beta-Hydrolases superfamily protein	LOC_Os05g46460.1	hydrolase, alpha/beta fold family domain containing protein, expressed
GRMZM2G016180	4	109071806	109071807	MACS_peak_12744	Upstream	138	GRMZM2G016180_T01	4	109070590	109071669	cytochrome c oxidase subunit 1	ATMG01360.1	0	cytochrome oxidase	LOC_Os12g33946.1	cytochrome c oxidase subunit 1, putative, expressed
AC202965.3_FG002	4	14850612	14850613	MACS_peak_11507	Upstream	1404	AC202965.3_FGT002	4	14847476	14849209	--NA--	0	0	0	0	0
GRMZM2G331561	4	119817061	119817062	MACS_peak_12927	Upstream	1405	GRMZM2G331561_T01	4	119814012	119815657	hat family dimerization domain protein	AT2G06500.1	0	hAT family dimerisation domain	LOC_Os09g12410.1	hAT dimerisation domain-containing protein, putative, expressed
GRMZM2G388155	4	56961777	56961778	MACS_peak_11974	Upstream	1415	GRMZM2G388155_T01	4	56954982	56960363	classes i and ii family expressed	AT4G36480.1	ATLCB1,EMB2779,FBR11,LCB1	long-chain base1	LOC_Os03g14800.4	serine palmitoyltransferase 1, putative, expressed
GRMZM2G126795	4	177645504	177645505	MACS_peak_13606	Upstream	1420	GRMZM2G126795_T01	4	177646925	177653783	ubiquitin ligase protein cop1	AT2G32950.1	ATCOP1,COP1,DET340,EMB168,FUS1	Transducin/WD40 repeat-like superfamily protein	LOC_Os02g53140.1	COP1, putative, expressed
GRMZM2G172647	4	133818680	133818681	MACS_peak_13095	Upstream	1422	GRMZM2G172647_T01	4	133820103	133825518	probable udp-sugar transporter protein slc35a4-like	AT2G43240.1	0	Nucleotide-sugar transporter family protein	LOC_Os02g39200.1	nucleotide-sugar transporter family protein, putative, expressed
AC217271.3_FG001	4	187702587	187702588	MACS_peak_13766	Upstream	1430	AC217271.3_FGT001	4	187704018	187706589	at1g03250 f15k9_13	AT1G03250.1	0	0	LOC_Os12g05000.1	expressed protein
GRMZM2G347994	4	153990436	153990437	MACS_peak_13321	Upstream	1450	GRMZM2G347994_T01	4	153991887	153993284	cgi-144-like protein	AT1G16810.1	0	0	LOC_Os02g49530.1	AGAP000425-PA, putative, expressed
GRMZM2G539418	4	189964391	189964392	MACS_peak_13795	Upstream	1462	GRMZM2G539418_T01	4	189965854	189966297	zinc c3hc4 type family protein	AT5G15820.1	0	RING/U-box superfamily protein	LOC_Os12g05270.1	zinc finger, C3HC4 type domain containing protein, expressed
GRMZM2G019450	4	134010786	134010787	MACS_peak_13097	Upstream	1505	GRMZM2G019450_T02	4	134012292	134017948	low quality protein: trna (guanine-n -)-methyltransferase-like	AT3G56120.1	0	S-adenosyl-L-methionine-dependent methyltransferases superfamily protein	LOC_Os02g39370.1	tRNA methyltransferase, putative, expressed
GRMZM2G469828	4	182784409	182784410	MACS_peak_13708	Upstream	1507	GRMZM2G469828_T01	4	182785917	182788052	galacturonosyltransferase-like 9	AT1G70090.1	GATL9,LGT8	glucosyl transferase family 8	LOC_Os02g50600.1	glycosyl transferase 8 domain containing protein, putative, expressed
GRMZM2G126175	4	224162365	224162366	MACS_peak_14185	Upstream	1544	GRMZM2G126175_T01	4	224159417	224160822	--NA--	0	0	0	0	0
GRMZM2G074278	4	239629200	239629201	MACS_peak_14349	Upstream	1545	GRMZM2G074278_T02	4	239630746	239640417	ap-3 complex subunit mu-1-like	AT1G56590.1	ZIP4	Clathrin adaptor complexes medium subunit family protein	LOC_Os05g31780.1	adaptor complexes medium subunit family domain containing protein, expressed
GRMZM2G314882	4	240034077	240034078	MACS_peak_14356	Upstream	1554	GRMZM2G314882_T01	4	240035632	240038589	transcription factor ilr3	AT5G54680.1	bHLH105,ILR3	basic helix-loop-helix (bHLH) DNA-binding superfamily protein	LOC_Os02g02480.1	basic helix-loop-helix DND-binding domain containing protein, expressed
GRMZM2G382581	4	239363457	239363458	MACS_peak_14345	Upstream	1561	GRMZM2G382581_T01	4	239358978	239361897	latex-abundant protein	AT1G79320.1	AtMC6,MC6	metacaspase 6	LOC_Os01g58580.1	ICE-like protease p20 domain containing protein, putative, expressed
AC218998.2_FG011	4	6012246	6012247	MACS_peak_11382	Upstream	1572	AC218998.2_FGT011	4	6013819	6017571	ent-copalyl diphosphate synthase	AT4G02780.1	ABC33,ATCPS1,CPS,CPS1,GA1	Terpenoid cyclases/Protein prenyltransferases superfamily protein	LOC_Os02g36210.1	ent-kaurene synthase, chloroplast precursor, putative, expressed
GRMZM2G444546	4	205169632	205169633	MACS_peak_13960	Upstream	1604	GRMZM2G444546_T01	4	205166864	205168029	--NA--	0	0	0	0	0
GRMZM2G458084	4	118479449	118479450	MACS_peak_12899	Upstream	1664	GRMZM2G458084_T01	4	118476856	118477786	--NA--	0	0	0	0	0
GRMZM2G166203	4	5977943	5977944	MACS_peak_11381	Upstream	1670	GRMZM2G166203_T01	4	5979614	5980990	agmatine coumaroyltransferase	AT5G48930.1	HCT	hydroxycinnamoyl-CoA shikimate/quinate hydroxycinnamoyl transferase	LOC_Os04g56910.1	transferase family protein, putative, expressed
GRMZM2G029859	4	167483287	167483288	MACS_peak_13458	Upstream	1700	GRMZM2G029859_T01	4	167430304	167481588	pentatricopeptide repeat-containing protein	AT1G10290.1	ADL6,DRP2A	dynamin-like protein 6	LOC_Os01g74600.1	vegetative storage protein, putative, expressed
GRMZM2G121905	4	184349687	184349688	MACS_peak_13728	Upstream	1772	GRMZM2G121905_T02	4	184351460	184378527	protein	AT1G79990.3	0	structural molecules	LOC_Os11g10640.1	protein kinase domain containing protein, expressed
GRMZM2G167875	4	70356659	70356660	MACS_peak_12140	Upstream	1878	GRMZM2G167875_T02	4	70352599	70354782	60s ribosomal protein l18a	AT1G29965.1	0	Ribosomal protein L18ae/LX family protein	LOC_Os01g54870.1	60S ribosomal protein L18a, putative, expressed
GRMZM2G459645	4	142388321	142388322	MACS_peak_13186	Upstream	1897	GRMZM2G459645_T01	4	142384197	142386425	g1-like3 protein	AT1G07090.1	LSH6	Protein of unknown function (DUF640)	LOC_Os04g43580.1	DUF640 domain containing protein, putative, expressed
GRMZM2G133937	4	238460023	238460024	MACS_peak_14331	Upstream	1913	GRMZM2G133937_T02	4	238461937	238472107	sac domain-containing protein 9	AT3G59770.1	SAC9	sacI homology domain-containing protein / WW domain-containing protein	LOC_Os01g25330.1	SAC9, putative, expressed
GRMZM2G058004	4	237438314	237438315	MACS_peak_14322	Upstream	1954	GRMZM2G058004_T01	4	237440269	237443914	protein	AT5G20170.1	0	RNA polymerase II transcription mediators	LOC_Os12g44140.1	expressed protein
GRMZM2G091189	4	176499441	176499442	MACS_peak_13593	Upstream	2058	GRMZM2G091189_T03	4	176500156	176502218	chaperonin 20	AT5G20720.1	ATCPN21,CHCPN10,CPN10,CPN20,CPN21	chaperonin 20	LOC_Os06g09679.1	chaperonin, putative, expressed
GRMZM2G165966	4	237714739	237714740	MACS_peak_14323	Upstream	2073	GRMZM2G165966_T01	4	237711634	237712667	molybdopterin synthase catalytic subunit	AT2G43760.1	0	molybdopterin biosynthesis MoaE family protein	LOC_Os02g04740.1	molybdenum cofactor synthesis protein 2 large subunit, putative, expressed
GRMZM2G136085	4	239893301	239893302	MACS_peak_14350	Upstream	2122	GRMZM2G136085_T01	4	239895424	239897394	protein dgcr14	AT3G07790.1	0	DGCR14-related	LOC_Os06g30710.1	DGCR14, putative, expressed
GRMZM2G024563	4	23623272	23623273	MACS_peak_11586	Upstream	2130	GRMZM2G024563_T01	4	23625403	23640493	chromophore lyase 3-like	AT5G51020.1	CRL	crumpled leaf	LOC_Os11g32160.1	expressed protein
GRMZM2G702335	4	7021224	7021225	MACS_peak_11396	Upstream	2147	GRMZM2G702335_T01	4	7023372	7023893	--NA--	0	0	0	0	0
AC196096.3_FG005	4	55193619	55193620	MACS_peak_11956	Upstream	2277	AC196096.3_FGT005	4	55195897	55198076	--NA--	0	0	0	0	0
GRMZM2G702747	4	187742361	187742362	MACS_peak_13768	Upstream	2278	GRMZM2G702747_T01	4	187744640	187744956	--NA--	0	0	0	0	0
GRMZM2G068506	4	58962821	58962822	MACS_peak_12003	Upstream	2301	GRMZM2G068506_T01	4	58954361	58960521	brittle 2	AT5G48300.1	ADG1,APS1	ADP glucose pyrophosphorylase 1	LOC_Os08g25734.2	glucose-1-phosphate adenylyltransferase large subunit, chloroplast precursor, putative, expressed
GRMZM2G046348	4	153755478	153755479	MACS_peak_13314	Upstream	2333	GRMZM2G046348_T01	4	153749855	153753146	transmembrane protein 208-like	AT2G23940.1	0	Protein of unknown function (DUF788)	LOC_Os02g44690.1	HSPC171 protein, putative, expressed
GRMZM2G436581	4	71852686	71852687	MACS_peak_12157	Upstream	234	GRMZM2G436581_T01	4	71852921	71853858	ribosomal protein l2	0	0	0	0	0
GRMZM2G324863	4	239012392	239012393	MACS_peak_14339	Upstream	2382	GRMZM2G324863_T01	4	239003444	239010011	atr-interacting protein	AT5G45610.1	SUV2	protein dimerizations	LOC_Os02g03590.1	expressed protein
GRMZM2G126946	4	163193693	163193694	MACS_peak_13420	Upstream	240	GRMZM2G126946_T02	4	163193909	163198280	adp-ribosylation factor gtpase-activating protein agd12	AT4G21160.1	AGD12,ZAC	Calcium-dependent ARF-type GTPase activating protein family	LOC_Os02g49070.1	ZAC, putative, expressed
GRMZM2G019284	4	238961872	238961873	MACS_peak_14338	Upstream	242	GRMZM2G019284_T01	4	238962115	238964660	protein	AT1G32260.1	0	0	LOC_Os02g03560.1	expressed protein
GRMZM2G070343	4	147224881	147224882	MACS_peak_13252	Upstream	2445	GRMZM2G070343_T03	4	147218569	147222484	thioredoxin chloroplastic-like	AT3G15360.1	ATHM4,ATM4,TRX-M4	thioredoxin M-type 4	LOC_Os02g42700.1	thioredoxin, putative, expressed
GRMZM2G160609	4	101985797	101985798	MACS_peak_12620	Upstream	2454	GRMZM2G160609_T01	4	101988252	101992779	protein	AT2G38430.1	0	0	LOC_Os02g30140.1	expressed protein
GRMZM2G001342	4	13767324	13767325	MACS_peak_11493	Upstream	2486	GRMZM2G001342_T01	4	13769811	13770303	--NA--	0	0	0	0	0
GRMZM2G334040	4	188861105	188861106	MACS_peak_13785	Upstream	2496	GRMZM2G334040_T01	4	188857585	188858610	hypothetical protein SORBIDRAFT_03g042255	0	0	0	LOC_Os08g34410.1	expressed protein
GRMZM2G147772	4	222833921	222833922	MACS_peak_14170	Upstream	2528	GRMZM2G147772_T01	4	222828027	222831394	hypothetical protein SORBIDRAFT_04g009730	AT1G01453.1	0	0	LOC_Os02g16030.1	harpin-induced protein 1 domain containing protein, expressed
GRMZM2G055538	4	187304747	187304748	MACS_peak_13761	Upstream	2544	GRMZM2G055538_T02	4	187295953	187302204	myosin-like protein	AT1G55170.1	0	0	LOC_Os08g33330.1	protein kinase PKN/PRK1, effector, putative, expressed
GRMZM2G084914	4	164553819	164553820	MACS_peak_13434	Upstream	256	GRMZM2G084914_T02	4	164551470	164554153	nadh dehydrogenase subunit 1	ATMG01120.1	0	NADH dehydrogenase 1B	0	0
GRMZM2G163328	4	240409979	240409980	MACS_peak_14361	Upstream	2582	GRMZM2G163328_T01	4	240412562	240414530	protein kinase domain containing protein	AT1G33260.1	0	Protein kinase superfamily protein	LOC_Os02g01730.1	serine/threonine-protein kinase At1g18390 precursor, putative, expressed
GRMZM2G374817	4	62873566	62873567	MACS_peak_12032	Upstream	2693	GRMZM2G374817_T02	4	62876260	62878910	acyl- oxidase acx3	AT2G07360.2	0	SH3 domain-containing protein	LOC_Os03g15900.2	SH3 domain containing protein, expressed
GRMZM2G000976	4	234629893	234629894	MACS_peak_14300	Upstream	2698	GRMZM2G000976_T01	4	234623498	234627196	exostosin family protein	AT4G38040.1	0	Exostosin family protein	LOC_Os02g09430.1	exostosin family domain containing protein, expressed
GRMZM2G380605	4	157250419	157250420	MACS_peak_13360	Upstream	2787	GRMZM2G380605_T01	4	157233189	157247633	dna binding	AT5G08020.1	ATRPA70B,RPA70B	RPA70-kDa subunit B	LOC_Os01g73070.2	expressed protein
GRMZM2G105954	4	57953900	57953901	MACS_peak_11985	Upstream	2825	GRMZM2G105954_T02	4	57945650	57951076	aba 8 -hydroxylase 2	AT3G19270.1	CYP707A4	cytochrome P450, family 707, subfamily A, polypeptide 4	LOC_Os09g28390.1	cytochrome P450, putative, expressed
GRMZM2G091560	4	190879399	190879400	MACS_peak_13804	Upstream	283	GRMZM2G091560_T01	4	190874592	190879711	aspartyl-trna glutamyl-trna amidotransferase subunit b	AT1G48520.1	GATB	GLU-ADT subunit B	LOC_Os11g34210.1	aspartyl/glutamyl-tRNA amidotransferase subunit B, putative, expressed
AC217947.4_FG002	4	71533233	71533234	MACS_peak_12151	Upstream	2831	AC217947.4_FGT002	4	71536065	71541499	nadph--cytochrome p450 reductase-like	AT4G30210.2	AR2,ATR2	P450 reductase 2	LOC_Os08g14570.1	NADPH reductase, putative, expressed
GRMZM2G008839	4	179790443	179790444	MACS_peak_13678	Upstream	2847	GRMZM2G008839_T01	4	179786711	179787597	hypothetical protein SORBIDRAFT_04g027310	0	0	0	LOC_Os02g52170.1	expressed protein
GRMZM2G702397	4	31269439	31269440	MACS_peak_11677	Upstream	2876	GRMZM2G702397_T01	4	31272316	31272594	--NA--	0	0	0	0	0
GRMZM2G140016	4	115426893	115426894	MACS_peak_12854	Upstream	2879	GRMZM2G140016_T01	4	115429773	115432652	uncharacterized zinc finger protein at4g06634-like	AT4G06634.1	0	zinc finger (C2H2 type) family protein	LOC_Os02g34680.1	ZOS2-09 - C2H2 zinc finger protein, expressed
GRMZM2G081441	4	42370293	42370294	MACS_peak_11804	Upstream	2897	GRMZM2G081441_T01	4	42366266	42367397	speckle-type poz protein	AT5G19000.1	ATBPM1,BPM1	BTB-POZ and MATH domain 1	LOC_Os08g41220.1	BTB/POZ domain containing protein, expressed
GRMZM2G000781	4	90620193	90620194	MACS_peak_12457	Upstream	29	GRMZM2G000781_T01	4	90620223	90620462	photosystem i subunit vii	ATCG01060.1	0	iron-sulfur cluster binding;electron carriers;4 iron, 4 sulfur cluster binding	LOC_Os10g21406.1	photosystem I iron-sulfur center, putative, expressed
GRMZM2G017268	4	197076047	197076048	MACS_peak_13871	Upstream	2975	GRMZM2G017268_T01	4	197071819	197073073	protein	AT1G34670.1	AtMYB93,MYB93	myb domain protein 93	LOC_Os08g37970.1	MYB family transcription factor, putative, expressed
GRMZM2G148188	4	16495766	16495767	MACS_peak_11525	Upstream	2992	GRMZM2G148188_T01	4	16498759	16500606	iaa27 - auxin-responsive aux iaa family member	AT1G04550.2	BDL,IAA12	AUX/IAA transcriptional regulator family protein	LOC_Os11g11430.1	OsIAA29 - Auxin-responsive Aux/IAA gene family member, expressed
GRMZM2G101480	4	24619053	24619054	MACS_peak_11591	Upstream	3081	GRMZM2G101480_T03	4	24613100	24615973	endothelial differentiation-related factor 1	AT3G58680.1	ATMBF1B,MBF1B	multiprotein bridging factor 1B	LOC_Os08g27850.1	endothelial differentiation-related factor 1, putative, expressed
GRMZM2G165817	4	233021190	233021191	MACS_peak_14285	Upstream	3121	GRMZM2G165817_T01	4	233024312	233031203	26s proteasome regulatory particle triple-a atpase subunit4	AT1G45000.1	0	AAA-type ATPase family protein	LOC_Os02g10640.1	26S protease regulatory subunit, putative, expressed
GRMZM5G854210	4	194720429	194720430	MACS_peak_13854	Upstream	3212	GRMZM5G854210_T01	4	194723642	194760520	uncharacterized protein LOC100279179	0	0	0	0	0
GRMZM2G113544	4	119779501	119779502	MACS_peak_12926	Upstream	3276	GRMZM2G113544_T01	4	119775502	119776226	f-box lrr-repeat protein 12	AT3G07550.1	0	RNI-like superfamily protein	LOC_Os11g16280.1	F-box domain containing protein, expressed
GRMZM2G053511	4	62788838	62788839	MACS_peak_12031	Upstream	328	GRMZM2G053511_T02	4	62786690	62789720	in between ring finger domain protein	AT3G14250.1	0	RING/U-box superfamily protein	LOC_Os08g35070.1	protein binding protein, putative, expressed
GRMZM2G444623	4	166477699	166477700	MACS_peak_13446	Upstream	3288	GRMZM2G444623_T01	4	166480988	166482727	aspartic proteinase nepenthesin-1-like	AT2G17760.1	0	Eukaryotic aspartyl protease family protein	LOC_Os04g37570.1	aspartic proteinase nepenthesin precursor, putative, expressed
GRMZM2G151863	4	20107900	20107901	MACS_peak_11556	Upstream	3340	GRMZM2G151863_T02	4	20100390	20104561	upf0016 protein 3	AT5G36290.1	0	Uncharacterized protein family (UPF0016)	LOC_Os11g28300.1	uncharacterized protein family UPF0016 domain containing protein, expressed
GRMZM2G575038	4	111625583	111625584	MACS_peak_12789	Upstream	3344	GRMZM2G575038_T01	4	111628928	111631114	hypothetical protein ZeamMp153	0	0	0	0	0
GRMZM2G442148	4	220944241	220944242	MACS_peak_14148	Upstream	3350	GRMZM2G442148_T01	4	220938152	220940892	rho guanine nucleotide exchange factor 8-like	AT1G52240.1	ATROPGEF11,PIRF1,ROPGEF11	RHO guanyl-nucleotide exchange factor 11	LOC_Os02g17240.1	ATROPGEF7/ROPGEF7, putative, expressed
GRMZM2G380242	4	153491270	153491271	MACS_peak_13307	Upstream	3361	GRMZM2G380242_T01	4	153494632	153495587	calcium-dependent lipid-binding ( domain) family protein	AT4G00467.1	0	Calcium-dependent lipid-binding (CaLB domain) family protein	LOC_Os02g44560.1	C2 domain containing protein, putative, expressed
GRMZM2G332829	4	76083978	76083979	MACS_peak_12233	Upstream	3477	GRMZM2G332829_T01	4	76069680	76080502	quinone oxidoreductase	AT4G21580.1	0	oxidoreductase, zinc-binding dehydrogenase family protein	LOC_Os02g56180.1	dehydrogenase, putative, expressed
GRMZM2G167875	4	70356659	70356660	MACS_peak_12140	Upstream	1878	GRMZM2G167875_T02	4	70352599	70354782	60s ribosomal protein l18a	AT1G29965.1	0	Ribosomal protein L18ae/LX family protein	LOC_Os01g54870.1	60S ribosomal protein L18a, putative, expressed
GRMZM2G317652	4	205210383	205210384	MACS_peak_13963	Upstream	3499	GRMZM2G317652_T01	4	205190690	205206885	dna-binding bromodomain-containing protein	AT5G46550.1	0	DNA-binding bromodomain-containing protein	LOC_Os07g32420.1	bromodomain domain containing protein, expressed
GRMZM2G435642	4	118142746	118142747	MACS_peak_12896	Upstream	3511	GRMZM2G435642_T01	4	118138343	118139236	--NA--	0	0	0	0	0
GRMZM2G064613	4	78788306	78788307	MACS_peak_12285	Upstream	3523	GRMZM2G064613_T01	4	78778399	78784784	mitogen-activated protein kinase kinase kinase anp1-like	AT1G09000.1	ANP1,MAPKKK1,NP1	NPK1-related protein kinase 1	LOC_Os08g32600.1	STE_MEKK_ste11_MAP3K.21 - STE kinases include homologs to sterile 7, sterile 11 and sterile 20 from yeast, expressed
GRMZM2G419891	4	236877702	236877703	MACS_peak_14317	Upstream	3586	GRMZM2G419891_T05	4	236879357	236883718	ubiquitin	AT4G05320.2	UBQ10	polyubiquitin 10	LOC_Os06g46770.1	ubiquitin family protein, putative, expressed
GRMZM2G360389	4	141519246	141519247	MACS_peak_13169	Upstream	3606	GRMZM2G360389_T01	4	141522853	141526357	histone-lysine n-methyltransferase suvr4	AT3G04380.1	SDG31,SUVR4	SET-domain containing protein lysine methyltransferase family protein	LOC_Os02g40770.1	SET domain containing protein, expressed
GRMZM2G468222	4	4812871	4812872	MACS_peak_11370	Upstream	3658	GRMZM2G468222_T01	4	4808051	4809214	--NA--	0	0	0	0	0
GRMZM2G127924	4	130427711	130427712	MACS_peak_13061	Upstream	3682	GRMZM2G127924_T01	4	130431394	130433910	btb poz domain-containing protein at1g67900-like	AT1G67900.1	0	Phototropic-responsive NPH3 family protein	LOC_Os02g38120.1	BTBN3 - Bric-a-Brac, Tramtrack, Broad Complex BTB domain with non-phototropic hypocotyl 3 NPH3 domain, expressed
GRMZM2G315072	4	68763076	68763077	MACS_peak_12117	Upstream	3719	GRMZM2G315072_T01	4	68766650	68774582	ankyrin repeat-rich protein	AT5G57740.1	XBAT32	XB3 ortholog 2 in Arabidopsis thaliana	LOC_Os08g15840.1	ankyrin repeat-rich protein, putative, expressed
GRMZM2G121977	4	38591432	38591433	MACS_peak_11747	Upstream	3730	GRMZM2G121977_T01	4	38595163	38595923	--NA--	0	0	0	0	0
GRMZM2G369721	4	88354666	88354667	MACS_peak_12426	Upstream	3746	GRMZM2G369721_T01	4	88349755	88350921	probable carboxylesterase 2-like	AT3G48700.1	ATCXE13,CXE13	carboxyesterase 13	LOC_Os08g37010.1	gibberellin receptor GID1L2, putative, expressed
GRMZM2G005256	4	162775239	162775240	MACS_peak_13415	Upstream	3785	GRMZM2G005256_T02	4	162763090	162771782	ribosomal rna methyltransferase nop2-like	AT4G26600.1	0	S-adenosyl-L-methionine-dependent methyltransferases superfamily protein	LOC_Os09g37860.1	NOL1/NOP2/sun family protein, putative, expressed
GRMZM2G316789	4	174046315	174046316	MACS_peak_13551	Upstream	3932	GRMZM2G316789_T01	4	174050248	174051484	short-chain type dehydrogenase reductase-like	AT4G13180.1	0	NAD(P)-binding Rossmann-fold superfamily protein	LOC_Os06g08600.1	versicolorin reductase, putative, expressed
GRMZM2G305167	4	14620685	14620686	MACS_peak_11506	Upstream	3939	GRMZM2G305167_T03	4	14624517	14626167	one helix protein	AT5G02120.1	OHP	one helix protein	LOC_Os05g22730.1	expressed protein
GRMZM2G111293	4	236947561	236947562	MACS_peak_14318	Upstream	4070	GRMZM2G111293_T01	4	236951632	236952544	hypothetical protein	0	0	0	LOC_Os02g06440.1	expressed protein
GRMZM2G033665	4	120133913	120133914	MACS_peak_12930	Upstream	4078	GRMZM2G033665_T01	4	120126032	120129836	seven trans-membrane protein	AT4G02600.1	ATMLO1,MLO1	Seven transmembrane MLO family protein	LOC_Os01g66510.1	MLO domain containing protein, putative, expressed
GRMZM2G103721	4	71633101	71633102	MACS_peak_12152	Upstream	4102	GRMZM2G103721_T02	4	71631328	71641500	phosphatidylinositol 3-kinase	AT1G60490.1	ATVPS34,PI3K,VPS34	vacuolar protein sorting 34	LOC_Os05g08810.1	phosphatidylinositol 3-kinase, root isoform, putative, expressed
GRMZM2G145579	4	47586964	47586965	MACS_peak_11862	Upstream	4103	GRMZM2G145579_T02	4	47591068	47593467	bhlh transcription factor gbof-1	AT5G50915.1	0	basic helix-loop-helix (bHLH) DNA-binding superfamily protein	LOC_Os08g42470.1	BEE 1, putative, expressed
GRMZM2G054233	4	224064058	224064059	MACS_peak_14182	Upstream	4166	GRMZM2G054233_T01	4	224068225	224073570	unknown	AT1G64140.1	0	0	LOC_Os02g15885.1	expressed protein
GRMZM5G866821	4	211392046	211392047	MACS_peak_14038	Upstream	4185	GRMZM5G866821_T01	4	211387432	211387862	--NA--	0	0	0	0	0
GRMZM2G105579	4	121614716	121614717	MACS_peak_12952	Upstream	4277	GRMZM2G105579_T03	4	121606569	121610440	hypothetical protein	0	0	0	0	0
GRMZM2G702671	4	163493155	163493156	MACS_peak_13424	Upstream	4292	GRMZM2G702671_T01	4	163497448	163498520	--NA--	0	0	0	0	0
GRMZM2G570968	4	53282254	53282255	MACS_peak_11928	Upstream	4302	GRMZM2G570968_T01	4	53286557	53287315	unknown	0	0	0	0	0
GRMZM2G702512	4	89914267	89914268	MACS_peak_12448	Upstream	4303	GRMZM2G702512_T01	4	89918571	89918873	--NA--	0	0	0	0	0
AC185648.3_FG007	4	174535858	174535859	MACS_peak_13562	Upstream	4316	AC185648.3_FGT007	4	174540175	174542764	hypothetical protein SORBIDRAFT_04g022230	AT1G43580.1	0	Sphingomyelin synthetase family protein	LOC_Os04g34620.1	expressed protein
GRMZM2G033089	4	184160539	184160540	MACS_peak_13723	Upstream	4324	GRMZM2G033089_T01	4	184155424	184156216	ubiquitin-protein ligase e3	AT1G53010.1	0	RING/U-box superfamily protein	LOC_Os11g02250.1	zinc finger, C3HC4 type domain containing protein, expressed
GRMZM2G159700	4	141278966	141278967	MACS_peak_13164	Upstream	435	GRMZM2G159700_T01	4	141279402	141280419	enzyme of the cupin superfamily	AT4G10300.1	0	RmlC-like cupins superfamily protein	LOC_Os02g40700.1	enzyme of the cupin superfamily protein, putative, expressed
AC191070.3_FG006	4	42451259	42451260	MACS_peak_11807	Upstream	4358	AC191070.3_FGT006	4	42444474	42446902	vesicle-associated membrane protein-associated protein	AT2G45140.1	PVA12	plant VAP homolog 12	LOC_Os12g42020.1	AGC_PVPK_like_kin82y.20 - ACG kinases include homologs to PKA, PKG and PKC, expressed
GRMZM2G137673	4	161505274	161505275	MACS_peak_13400	Upstream	4375	GRMZM2G137673_T02	4	161499298	161500902	groundhog protein 7	0	0	0	LOC_Os02g48170.1	class E vacuolar protein-sorting machinery protein HSE1, putative, expressed
GRMZM2G333659	4	15598646	15598647	MACS_peak_11517	Upstream	4380	GRMZM2G333659_T01	4	15603027	15613201	disease resistance gene homolog 9n	AT3G46530.1	RPP13	NB-ARC domain-containing disease resistance protein	LOC_Os03g26260.1	NB-ARC domain containing protein, expressed
GRMZM2G167049	4	203639718	203639719	MACS_peak_13940	Upstream	4415	GRMZM2G167049_T01	4	203644134	203650191	nbs-lrr type protein	AT3G07040.1	RPM1,RPS3	NB-ARC domain-containing disease resistance protein	LOC_Os11g11770.1	disease resistance protein RPM1, putative, expressed
GRMZM2G001867	4	96974157	96974158	MACS_peak_12534	Upstream	4477	GRMZM2G001867_T01	4	96978635	96980869	uncharacterized protein LOC100276444	0	0	0	LOC_Os06g27610.1	expressed protein
GRMZM2G060800	4	208241133	208241134	MACS_peak_13997	Upstream	4525	GRMZM2G060800_T02	4	208244723	208251169	aldehyde dimeric nadp-preferring	AT1G44170.1	ALDH3H1,ALDH4	aldehyde dehydrogenase 3H1	LOC_Os11g08300.1	aldehyde dehydrogenase, putative, expressed
GRMZM2G399826	4	4265916	4265917	MACS_peak_11365	Upstream	4610	GRMZM2G399826_T01	4	4270527	4273404	hypothetical protein OsI_38601	0	0	0	LOC_Os12g35260.1	expressed protein
GRMZM2G090381	4	225419639	225419640	MACS_peak_14208	Upstream	4635	GRMZM2G090381_T01	4	225424275	225425806	cyclic nucleotide-gated ion channel 1-like	AT5G53130.1	ATCNGC1,CNGC1	cyclic nucleotide gated channel 1	LOC_Os02g15580.2	cyclic nucleotide-gated ion channel 1, putative, expressed
GRMZM2G065908	4	72586125	72586126	MACS_peak_12171	Upstream	4680	GRMZM2G065908_T12	4	72572935	72581446	long chain acyl- synthetase 4-like	AT4G10970.1	0	0	LOC_Os08g28690.1	expressed protein
GRMZM2G489599	4	15281460	15281461	MACS_peak_11513	Upstream	47	GRMZM2G489599_T01	4	15280814	15281414	hypothetical protein	0	0	0	0	0
GRMZM2G059432	4	39551970	39551971	MACS_peak_11758	Upstream	4708	GRMZM2G059432_T03	4	39546176	39552917	dna-binding bromodomain-containing protein	AT1G58025.1	0	DNA-binding bromodomain-containing protein	LOC_Os08g01794.1	bromodomain domain containing protein, expressed
GRMZM2G029859	4	167483287	167483288	MACS_peak_13458	Upstream	1700	GRMZM2G029859_T01	4	167430304	167481588	pentatricopeptide repeat-containing protein	AT1G10290.1	ADL6,DRP2A	dynamin-like protein 6	LOC_Os01g74600.1	vegetative storage protein, putative, expressed
GRMZM2G063276	4	167028534	167028535	MACS_peak_13453	Upstream	4853	GRMZM2G063276_T02	4	167033388	167034673	nudix hydrolase 4	AT1G14860.1	atnudt18,NUDT18	nudix hydrolase homolog 18	LOC_Os02g50130.1	hydrolase, NUDIX family, domain containing protein, expressed
GRMZM2G025867	4	169510421	169510422	MACS_peak_13505	Upstream	4919	GRMZM2G025867_T02	4	169482737	169505503	prolyl 4-hydroxylase alpha	AT1G20270.1	0	2-oxoglutarate (2OG) and Fe(II)-dependent oxygenase superfamily protein	LOC_Os02g58070.1	oxidoreductase, putative, expressed
GRMZM2G140095	4	96554832	96554833	MACS_peak_12527	Upstream	4937	GRMZM2G140095_T01	4	96541954	96549896	protein serine threonine kinase	0	0	0	LOC_Os02g30900.1	protein kinase domain containing protein, expressed
GRMZM2G081318	4	179229404	179229405	MACS_peak_13640	Upstream	498	GRMZM2G081318_T01	4	179229903	179232114	--NA--	0	0	0	0	0
GRMZM2G049055	4	202695334	202695335	MACS_peak_13927	Upstream	4996	GRMZM2G049055_T02	4	202700331	202703783	adp-ribosylation factor c1	AT3G22950.1	ARFC1,ATARFC1	ADP-ribosylation factor C1	LOC_Os11g37640.1	ADP-ribosylation factor, putative, expressed
GRMZM2G043242	4	219053968	219053969	MACS_peak_14129	Upstream	555	GRMZM2G043242_T01	4	218998953	219053414	zinc finger	AT4G24970.1	0	Histidine kinase-, DNA gyrase B-, and HSP90-like ATPase family protein	LOC_Os02g27000.1	ATP-binding region, ATPase-like domain containing protein, expressed
GRMZM2G111045	4	147914833	147914834	MACS_peak_13257	Upstream	556	GRMZM2G111045_T02	4	147915390	147917759	p-type r2r3 myb protein	AT3G61250.1	AtMYB17,MYB17	myb domain protein 17	LOC_Os02g42870.1	MYB family transcription factor, putative, expressed
GRMZM2G043075	4	86499799	86499800	MACS_peak_12398	Upstream	574	GRMZM2G043075_T02	4	86500374	86504689	transparent testa 12 protein	AT5G44050.1	0	MATE efflux family protein	LOC_Os08g37432.1	MATE efflux family protein, putative, expressed
GRMZM2G020775	4	162677063	162677064	MACS_peak_13413	Upstream	580	GRMZM2G020775_T01	4	162677644	162687691	sucrase-like protein	AT4G26620.1	0	Sucrase/ferredoxin-like family protein	LOC_Os02g49320.1	sucrase-related, putative, expressed
GRMZM2G138131	4	200369527	200369528	MACS_peak_13907	Upstream	587	GRMZM2G138131_T02	4	200365124	200368957	ubiquitin-protein ligase zinc ion binding protein	AT2G23530.1	0	Zinc-finger domain of monoamine-oxidase A repressor R1	LOC_Os11g36030.1	protein binding protein, putative, expressed
GRMZM2G322053	4	23352685	23352686	MACS_peak_11582	Upstream	600	GRMZM2G322053_T01	4	23351859	23352086	transferring glycosyl	AT1G05835.1	0	PHD finger protein	LOC_Os11g32070.1	expressed protein
GRMZM5G807619	4	90256886	90256887	MACS_peak_12452	Upstream	616	GRMZM5G807619_T01	4	90255908	90256271	--NA--	0	0	0	0	0
GRMZM2G003092	4	176260776	176260777	MACS_peak_13588	Upstream	638	GRMZM2G003092_T01	4	176256919	176260139	uncharacterized protein LOC100191854	0	0	0	LOC_Os01g14180.1	expressed protein
GRMZM2G126175	4	224162365	224162366	MACS_peak_14185	Upstream	1544	GRMZM2G126175_T01	4	224159417	224160822	--NA--	0	0	0	0	0
GRMZM2G417859	4	239927050	239927051	MACS_peak_14353	Upstream	653	GRMZM2G417859_T01	4	239927704	239930209	protein dgcr14	AT3G07790.1	0	DGCR14-related	LOC_Os06g30710.1	DGCR14, putative, expressed
GRMZM2G108712	4	173035835	173035836	MACS_peak_13539	Upstream	746	GRMZM2G108712_T02	4	173033396	173035374	proliferating cell nuclear antigen	AT2G29570.1	ATPCNA2,PCNA2	proliferating cell nuclear antigen 2	LOC_Os02g56130.1	PCNA - Putative DNA replicative polymerase clamp, expressed
GRMZM2G133757	4	10568166	10568167	MACS_peak_11454	Upstream	805	GRMZM2G133757_T01	4	10568972	10597328	upf0760 protein c2orf29-like	AT5G18420.1	0	0	LOC_Os11g13694.1	AGAP007117-PA, putative, expressed
GRMZM2G126453	4	2757087	2757088	MACS_peak_11348	Upstream	847	GRMZM2G126453_T02	4	2754383	2762093	katanin p60 atpase-containing subunit	AT1G02890.1	0	AAA-type ATPase family protein	LOC_Os11g43970.1	AAA-type ATPase family protein, putative, expressed
GRMZM2G317652	4	205210383	205210384	MACS_peak_13963	Upstream	3499	GRMZM2G317652_T01	4	205190690	205206885	dna-binding bromodomain-containing protein	AT5G46550.1	0	DNA-binding bromodomain-containing protein	LOC_Os07g32420.1	bromodomain domain containing protein, expressed
GRMZM2G478709	4	179645896	179645897	MACS_peak_13674	Upstream	934	GRMZM2G478709_T01	4	179646831	179649237	chromatin protein family	AT1G77180.1	SKIP	chromatin protein family	LOC_Os02g52250.1	SKIP/SNW domain containing protein, expressed
GRMZM2G041959	4	181885278	181885279	MACS_peak_13698	Upstream	935	GRMZM2G041959_T03	4	181884816	181889903	f-box kelch-repeat protein skip11-like	AT1G14330.1	0	Galactose oxidase/kelch repeat superfamily protein	LOC_Os02g51350.1	OsFBK10 - F-box domain and kelch repeat containing protein, expressed
GRMZM2G153722	4	62562991	62562992	MACS_peak_12029	Upstream	971	GRMZM2G153722_T01	4	62563963	62575749	1-phosphatidylinositol-3-phosphate 5-kinase	AT3G14270.1	FAB1B	phosphatidylinositol-4-phosphate 5-kinase family protein	LOC_Os08g34950.1	chaperonin Cpn60/TCP-1, putative, expressed
GRMZM2G044773	4	119830701	119830702	MACS_peak_12928	Upstream	996	GRMZM2G044773_T01	4	119828396	119829706	el5	AT5G43420.1	0	RING/U-box superfamily protein	LOC_Os02g35329.1	RING-H2 finger protein ATL3F, putative, expressed
GRMZM5G830401	5	216487993	216487994	MACS_peak_17044	Upstream	10	GRMZM5G830401_T01	5	216488004	216488627	ribosomal protein s3	0	0	0	0	0
GRMZM2G587543	5	44551036	44551037	MACS_peak_14894	Upstream	1087	GRMZM2G587543_T01	5	44552124	44552933	--NA--	0	0	0	0	0
GRMZM2G002225	5	13944787	13944788	MACS_peak_14517	Upstream	1103	GRMZM2G002225_T01	5	13945891	13968400	knos4_orysj ame: full=homeobox protein knotted-1-like 4 ame: full=homeobox protein osh10	AT4G08150.1	BP,BP1,KNAT1	KNOTTED-like from Arabidopsis thaliana	LOC_Os03g51690.1	Homeobox domain containing protein, expressed
GRMZM2G431703	5	89850964	89850965	MACS_peak_15507	Upstream	1136	GRMZM2G431703_T01	5	89852101	89859989	protein transport protein sec61 gamma subunit	AT4G24920.1	0	secE/sec61-gamma protein transport protein	LOC_Os02g08180.1	protein transport protein SEC61 subunit gamma, putative, expressed
GRMZM2G051460	5	88860374	88860375	MACS_peak_15497	Upstream	1219	GRMZM2G051460_T01	5	88861594	88861963	--NA--	0	0	0	0	0
GRMZM2G440916	5	48903870	48903871	MACS_peak_14965	Upstream	1220	GRMZM2G440916_T01	5	48883257	48902715	structural maintenance of chromosomes 5	AT5G15920.1	SMC5	structural maintenance of chromosomes 5	LOC_Os05g51790.1	RecF/RecN/SMC N terminal domain containing protein, expressed
GRMZM2G009546	5	75291921	75291922	MACS_peak_15314	Upstream	1265	GRMZM2G009546_T01	5	75293187	75312788	peptide chain release factor	AT1G33330.1	0	Class I peptide chain release factor	LOC_Os01g66379.1	expressed protein
GRMZM5G861357	5	13178893	13178894	MACS_peak_14510	Upstream	127	GRMZM5G861357_T01	5	13179021	13182317	thioesterase family protein	AT1G48320.1	0	Thioesterase superfamily protein	LOC_Os03g48480.1	thioesterase family protein, putative, expressed
GRMZM2G154652	5	51363049	51363050	MACS_peak_14988	Upstream	1276	GRMZM2G154652_T01	5	51360088	51361774	cytochrome p450 716b1-like	AT5G36110.1	CYP716A1	cytochrome P450, family 716, subfamily A, polypeptide 1	LOC_Os09g21260.1	cytochrome P450 domain containing protein, expressed
GRMZM2G098900	5	57371417	57371418	MACS_peak_15058	Upstream	1280	GRMZM2G098900_T02	5	57372698	57381564	galactokinase like protein	AT4G16130.1	ARA1,ATISA1,ISA1	arabinose kinase	LOC_Os06g48940.1	GHMP kinases ATP-binding protein, putative, expressed
GRMZM2G174140	5	26968417	26968418	MACS_peak_14673	Upstream	1313	GRMZM2G174140_T01	5	26965012	26967105	--NA--	0	0	0	0	0
GRMZM2G009365	5	74505445	74505446	MACS_peak_15300	Upstream	1335	GRMZM2G009365_T01	5	74506781	74511993	protein	AT5G62960.1	0	0	LOC_Os02g03790.1	expressed protein
GRMZM2G059124	5	85869756	85869757	MACS_peak_15454	Upstream	1339	GRMZM2G059124_T01	5	85867442	85868418	urease accessory protein	AT2G35035.1	URED	urease accessory protein D	LOC_Os02g07670.3	URED, putative, expressed
GRMZM5G823750	5	33289526	33289527	MACS_peak_14748	Upstream	1440	GRMZM5G823750_T04	5	33284586	33288087	uncharacterized protein LOC100194116	AT1G05430.1	0	0	LOC_Os10g29530.1	expressed protein
AC190734.2_FG003	5	11849824	11849825	MACS_peak_14477	Upstream	1442	AC190734.2_FGT003	5	11847304	11848383	teosinte branched1 protein	AT1G68800.1	BRC2,TCP12	TCP domain protein 12	LOC_Os03g49880.1	TCP family transcription factor, putative, expressed
GRMZM2G071468	5	192500667	192500668	MACS_peak_16812	Upstream	150	GRMZM2G071468_T02	5	192494295	192502166	myb-like dna-binding protein	0	0	0	LOC_Os03g62388.1	expressed protein
GRMZM2G702141	5	192229787	192229788	MACS_peak_16810	Upstream	1527	GRMZM2G702141_T01	5	192231315	192231614	--NA--	0	0	0	0	0
GRMZM2G410357	5	78803221	78803222	MACS_peak_15368	Upstream	1534	GRMZM2G410357_T01	5	78804756	78815306	cyclin-like protein	AT2G41830.1	0	Uncharacterized protein	LOC_Os02g05040.1	cyclin-related protein, putative, expressed
GRMZM2G136296	5	167070411	167070412	MACS_peak_16526	Upstream	1555	GRMZM2G136296_T03	5	167061160	167068865	staphylococcal nuclease domain-containing protein 1-like	AT5G07350.2	AtTudor1,TSN1,Tudor1	TUDOR-SN protein 1	LOC_Os02g32350.1	TUDOR protein with multiple SNc domains, putative, expressed
GRMZM2G128114	5	86183913	86183914	MACS_peak_15466	Upstream	1556	GRMZM2G128114_T02	5	86185470	86221796	succinate-semialdehyde mitochondrial-like	AT1G79440.1	ALDH5F1,SSADH,SSADH1	aldehyde dehydrogenase 5F1	LOC_Os02g07760.1	aldehyde dehydrogenase, putative, expressed
GRMZM2G129543	5	145335933	145335934	MACS_peak_16269	Upstream	1664	GRMZM2G129543_T01	5	145337598	145338959	peroxidase 70-like	AT5G05340.1	0	Peroxidase superfamily protein	LOC_Os02g14440.1	peroxidase precursor, putative, expressed
GRMZM2G483889	5	42098091	42098092	MACS_peak_14865	Upstream	1733	GRMZM2G483889_T01	5	42099825	42111699	geranyl diphosphate synthase	AT2G34630.2	GPPS,GPS1	geranyl diphosphate synthase 1	LOC_Os06g46450.1	polyprenyl synthetase, putative, expressed
GRMZM2G039463	5	124247425	124247426	MACS_peak_16028	Upstream	1767	GRMZM2G039463_T02	5	124242907	124245659	formamidase	AT4G37550.3	0	Acetamidase/Formamidase family protein	LOC_Os01g55950.1	acetamidase, putative, expressed
GRMZM5G884270	5	178083391	178083392	MACS_peak_16623	Upstream	1770	GRMZM5G884270_T01	5	178073884	178086595	gpi ethanolamine phosphate transferase 1-like	AT3G01380.1	0	transferases;sulfuric ester hydrolases;catalytics;transferases	LOC_Os02g37050.1	phosphatidylinositolglycan class N family protein, expressed
GRMZM2G168747	5	74610483	74610484	MACS_peak_15303	Upstream	1778	GRMZM2G168747_T02	5	74612262	74615918	root-specific metal transporter	AT1G80830.1	ATNRAMP1,NRAMP1,PMIT1	natural resistance-associated macrophage protein 1	LOC_Os02g03900.1	metal transporter Nramp6, putative, expressed
GRMZM2G135291	5	190608165	190608166	MACS_peak_16784	Upstream	178	GRMZM2G135291_T01	5	190604968	190607988	iron-phytosiderophore transporter protein yellow stripe 1	AT5G53550.1	ATYSL3,YSL3	YELLOW STRIPE like 3	0	0
GRMZM2G428765	5	71856162	71856163	MACS_peak_15252	Upstream	1783	GRMZM2G428765_T01	5	71851402	71854380	conserved hypothetical protein	AT1G73970.1	0	0	LOC_Os02g03090.1	expressed protein
GRMZM2G031581	5	172616189	172616190	MACS_peak_16571	Upstream	1823	GRMZM2G031581_T01	5	172618013	172620462	lycogenin glucosyltransferase -like protein	AT3G18660.1	GUX1,PGSIP1	plant glycogenin-like starch initiation protein 1	LOC_Os02g35020.1	glycosyl transferase, putative, expressed
GRMZM2G038375	5	203213335	203213336	MACS_peak_16931	Upstream	1844	GRMZM2G038375_T02	5	203215180	203219061	tim17 domain-containing protein	AT2G42210.1	ATOEP16-3,OEP16-3	Mitochondrial import inner membrane translocase subunit Tim17/Tim22/Tim23 family protein	LOC_Os02g48610.1	mitochondrial import inner membrane translocase subunit Tim17, putative, expressed
GRMZM2G095782	5	178035007	178035008	MACS_peak_16622	Upstream	1895	GRMZM2G095782_T03	5	178036903	178043555	trna pseudouridine synthase family protein	AT3G06950.1	0	Pseudouridine synthase family protein	LOC_Os05g19954.2	tRNA pseudouridine synthase family protein, putative, expressed
GRMZM2G023798	5	77999142	77999143	MACS_peak_15360	Upstream	1979	GRMZM2G023798_T02	5	77990308	77998801	cycloartenol synthase	AT2G07050.1	CAS1	cycloartenol synthase 1	LOC_Os02g04710.1	cycloartenol synthase, putative, expressed
GRMZM2G022645	5	196506194	196506195	MACS_peak_16874	Upstream	2016	GRMZM2G022645_T01	5	196508211	196511894	protein	AT2G23770.1	0	protein kinase family protein / peptidoglycan-binding LysM domain-containing protein	LOC_Os02g45750.1	protein kinase domain containing protein, expressed
GRMZM2G376743	5	23767414	23767415	MACS_peak_14630	Upstream	2025	GRMZM2G376743_T01	5	23763272	23765390	low-temperature-induced 65 kda	AT5G52300.1	LTI65,RD29B	CAP160 protein	LOC_Os10g36180.1	expressed protein
GRMZM5G874612	5	112523976	112523977	MACS_peak_15867	Upstream	2050	GRMZM5G874612_T01	5	112526027	112526323	unknown	0	0	0	0	0
GRMZM2G117823	5	116361014	116361015	MACS_peak_15913	Upstream	2092	GRMZM2G117823_T01	5	116347733	116358923	sec14 cytosolic factor-like	AT1G55840.1	0	Sec14p-like phosphatidylinositol transfer family protein	LOC_Os02g10650.1	CRAL/TRIO domain containing protein, expressed
GRMZM2G701752	5	103385387	103385388	MACS_peak_15712	Upstream	2096	GRMZM2G701752_T01	5	103383005	103383292	--NA--	0	0	0	0	0
GRMZM2G015972	5	146923023	146923024	MACS_peak_16284	Upstream	2143	GRMZM2G015972_T01	5	146917632	146922336	actin-related protein c3	AT1G60430.1	ARPC3	actin-related protein C3	LOC_Os02g14000.1	actin-related protein 2/3 complex subunit 3, putative, expressed
GRMZM2G119708	5	99427142	99427143	MACS_peak_15654	Upstream	2177	GRMZM2G119708_T01	5	99429320	99430803	--NA--	0	0	0	0	0
GRMZM2G027105	5	183436150	183436151	MACS_peak_16690	Upstream	2219	GRMZM2G027105_T08	5	183428459	183433957	splicing arginine serine-rich 7	AT2G24590.1	0	RNA recognition motif and CCHC-type zinc finger domains containing protein	LOC_Os02g39720.3	splicing factor, arginine/serine-rich 7, putative, expressed
GRMZM2G408012	5	181864321	181864322	MACS_peak_16673	Upstream	2286	GRMZM2G408012_T02	5	181860892	181862036	guanine nucleotide-binding 3 homolog	AT3G07050.1	0	GTP-binding family protein	LOC_Os01g27730.1	GTPase of unknown function domain containing protein, putative, expressed
GRMZM2G116872	5	180547639	180547640	MACS_peak_16646	Upstream	2395	GRMZM2G116872_T01	5	180550035	180550796	isocitrate dehydrogenase	AT4G35650.1	IDH-III	isocitrate dehydrogenase III	LOC_Os02g38200.1	dehydrogenase, putative, expressed
GRMZM2G459104	5	203265995	203265996	MACS_peak_16932	Upstream	2454	GRMZM2G459104_T01	5	203262869	203263542	protein kiaa0664 homolog	0	0	0	LOC_Os02g48620.1	tetratricopeptide repeat, putative, expressed
AC186500.3_FG001	5	122035415	122035416	MACS_peak_15999	Upstream	251	AC186500.3_FGT001	5	122034476	122035165	copper amine oxidase	AT2G42490.1	0	Copper amine oxidase family protein	LOC_Os04g40040.1	copper methylamine oxidase precursor, putative, expressed
GRMZM2G701395	5	20214579	20214580	MACS_peak_14590	Upstream	2539	GRMZM2G701395_T01	5	20217119	20217409	--NA--	0	0	0	0	0
GRMZM2G090669	5	20801507	20801508	MACS_peak_14599	Upstream	2558	GRMZM2G090669_T02	5	20804066	20807844	transmembrane proteins 14c	AT1G50740.1	0	Transmembrane proteins 14C	LOC_Os03g37090.1	expressed protein
GRMZM5G834894	5	191468082	191468083	MACS_peak_16799	Upstream	2634	GRMZM5G834894_T02	5	191470717	191474128	ribosome biogenesis protein nep1	AT3G57000.1	0	nucleolar essential protein-related	LOC_Os02g18830.1	ribosome biogenesis protein NEP1, putative, expressed
GRMZM2G039930	5	137455037	137455038	MACS_peak_16188	Upstream	601	GRMZM2G039930_T01	5	137429588	137454437	chloroplast processing peptidase	AT3G24590.1	PLSP1	plastidic type i signal peptidase 1	LOC_Os02g16709.1	peptidase, putative, expressed
GRMZM2G364373	5	15652495	15652496	MACS_peak_14539	Upstream	2754	GRMZM2G364373_T01	5	15647340	15649742	protease do-like 7-like	AT3G03380.1	DegP7	DegP protease 7	LOC_Os10g39910.1	expressed protein
GRMZM2G151440	5	211212810	211212811	MACS_peak_17000	Upstream	3355	GRMZM2G151440_T01	5	211206297	211209456	d-cysteine desulfhydrase	AT1G48420.1	ACD1,ATACD1,D-CDES	D-cysteine desulfhydrase	LOC_Os02g53330.2	1-aminocyclopropane-1-carboxylate deaminase, putative, expressed
GRMZM2G112244	5	195422749	195422750	MACS_peak_16861	Upstream	2847	GRMZM2G112244_T01	5	195418764	195419903	uncharacterized protein LOC100381739 precursor	0	0	0	0	0
AC195340.3_FG001	5	5438510	5438511	MACS_peak_14415	Upstream	2899	AC195340.3_FGT001	5	5433227	5435612	tubulin alpha-6 chain	AT4G14960.2	TUA6	Tubulin/FtsZ family protein	LOC_Os11g14220.1	tubulin/FtsZ domain containing protein, putative, expressed
GRMZM2G098298	5	158863031	158863032	MACS_peak_16412	Upstream	2927	GRMZM2G098298_T01	5	158865959	158869458	cysteine proteinase 1 precursor	AT4G39090.1	RD19,RD19A	Papain family cysteine protease	LOC_Os02g27030.1	cysteine proteinase 1 precursor, putative, expressed
GRMZM2G153263	5	187027353	187027354	MACS_peak_16730	Upstream	2931	GRMZM2G153263_T03	5	187015474	187024423	uncharacterized protein LOC100272444	AT1G60670.2	0	Protein of unknown function (DUF3755)	LOC_Os02g42020.1	expressed protein
GRMZM2G123452	5	188782620	188782621	MACS_peak_16757	Upstream	2938	GRMZM2G123452_T01	5	188778012	188779683	cbs domain-containing protein cbsx5-like	AT5G53750.1	0	CBS domain-containing protein	LOC_Os02g42640.1	CBS domain-containing protein, putative, expressed
GRMZM2G173501	5	180858717	180858718	MACS_peak_16654	Upstream	2969	GRMZM2G173501_T01	5	180861687	180862297	--NA--	0	0	0	0	0
GRMZM2G112704	5	52270589	52270590	MACS_peak_14999	Upstream	3015	GRMZM2G112704_T01	5	52273605	52276154	beta-glucosidase 44	AT3G18080.1	BGLU44	B-S glucosidase 44	LOC_Os12g23170.1	Os12bglu38 - beta-glucosidase/beta-mannosidase/exoglucanase homologue, expressed
GRMZM2G124477	5	212200745	212200746	MACS_peak_17012	Upstream	3059	GRMZM2G124477_T02	5	212203805	212207473	hypothetical protein SORBIDRAFT_04g035080	0	0	0	LOC_Os02g54100.1	expressed protein
GRMZM2G130548	5	207374373	207374374	MACS_peak_16966	Upstream	3110	GRMZM2G130548_T02	5	207377426	207386342	hva22-like protein a	AT1G74520.1	ATHVA22A,HVA22A	HVA22 homologue A	LOC_Os02g51290.1	HVA22, putative, expressed
GRMZM2G449019	5	136204233	136204234	MACS_peak_16180	Upstream	3117	GRMZM2G449019_T01	5	136199574	136201117	anthocyanidin -o-glucosyltransferase-like	AT3G16520.3	UGT88A1	UDP-glucosyl transferase 88A1	LOC_Os01g53350.1	anthocyanidin 5,3-O-glucosyltransferase, putative, expressed
GRMZM2G148772	5	89711278	89711279	MACS_peak_15505	Upstream	3128	GRMZM2G148772_T01	5	89714407	89716192	constans-like protein co6	AT5G57660.1	ATCOL5,COL5	CONSTANS-like 5	LOC_Os06g44450.1	CCT/B-box zinc finger protein, putative, expressed
GRMZM2G062499	5	161198291	161198292	MACS_peak_16439	Upstream	315	GRMZM2G062499_T02	5	161193788	161197977	u-box domain-containing protein 9	AT3G07360.1	ATPUB9,PUB9	plant U-box 9	LOC_Os02g28720.1	spotted leaf 11, putative, expressed
GRMZM2G170577	5	106231721	106231722	MACS_peak_15770	Upstream	3199	GRMZM2G170577_T01	5	106234921	106236316	cl-channel clc-7	AT5G49890.1	ATCLC-C,CLC-C	chloride channel C	LOC_Os08g20570.1	chloride channel protein, putative, expressed
GRMZM2G175698	5	111545123	111545124	MACS_peak_15848	Upstream	3211	GRMZM2G175698_T08	5	111537549	111541969	rhamnogalacturonate lyase b-like	AT1G09890.1	0	Rhamnogalacturonate lyase family protein	LOC_Os08g44020.1	rhamnogalacturonate lyase, putative, expressed
GRMZM2G383735	5	14511893	14511894	MACS_peak_14526	Upstream	3261	GRMZM2G383735_T01	5	14508307	14508633	uncharacterized protein LOC100275909	AT3G22540.1	0	Protein of unknown function (DUF1677)	LOC_Os03g46300.1	expressed protein
GRMZM2G145112	5	64103340	64103341	MACS_peak_15154	Upstream	331	GRMZM2G145112_T01	5	64103672	64105577	hypothetical protein SORBIDRAFT_10g030930	0	0	0	LOC_Os06g51240.1	expressed protein
GRMZM2G151440	5	211212810	211212811	MACS_peak_17000	Upstream	3355	GRMZM2G151440_T01	5	211206297	211209456	d-cysteine desulfhydrase	AT1G48420.1	ACD1,ATACD1,D-CDES	D-cysteine desulfhydrase	LOC_Os02g53330.2	1-aminocyclopropane-1-carboxylate deaminase, putative, expressed
GRMZM2G370991	5	186860499	186860500	MACS_peak_16729	Upstream	3376	GRMZM2G370991_T01	5	186863876	186875616	ethylene signaling protein	AT5G03280.1	ATEIN2,CKR1,EIN2,ERA3,ORE2,ORE3,PIR2	NRAMP metal ion transporter family protein	LOC_Os07g06130.1	ethylene-insensitive protein, putative, expressed
GRMZM5G869321	5	72583714	72583715	MACS_peak_15264	Upstream	3408	GRMZM5G869321_T01	5	72579882	72580307	uncharacterized protein LOC100277205	0	0	0	0	0
GRMZM2G046676	5	17866866	17866867	MACS_peak_14571	Upstream	3425	GRMZM2G046676_T02	5	17859742	17863444	vacuolar protein sorting-associated protein 2 homolog 2-like	AT5G44560.1	VPS2.2	SNF7 family protein	LOC_Os03g43860.1	SNF7 domain containing protein, putative, expressed
GRMZM5G849107	5	100705506	100705507	MACS_peak_15680	Upstream	3481	GRMZM5G849107_T01	5	100700176	100702026	lycopene beta cyclase	AT3G10230.1	LYC	lycopene cyclase	LOC_Os02g09750.1	lycopene beta cyclase, chloroplast precursor, putative, expressed
GRMZM2G024561	5	162895064	162895065	MACS_peak_16471	Upstream	35	GRMZM2G024561_T01	5	162895100	162901470	glucan endo- -beta-glucosidase 4 precursor	AT4G13600.1	0	Carbohydrate-binding X8 domain superfamily protein	LOC_Os02g29980.1	X8 domain containing protein, expressed
GRMZM2G111782	5	163283491	163283492	MACS_peak_16476	Upstream	3814	GRMZM2G111782_T02	5	163287064	163295835	protein binding protein	AT3G11590.1	0	0	LOC_Os04g31400.1	expressed protein
GRMZM2G056762	5	191909229	191909230	MACS_peak_16805	Upstream	3818	GRMZM2G056762_T02	5	191901867	191905412	unknown	AT4G25170.1	0	Uncharacterised conserved protein (UCP012943)	LOC_Os02g44010.2	expressed protein
GRMZM2G426140	5	102521402	102521403	MACS_peak_15699	Upstream	3825	GRMZM2G426140_T02	5	102512989	102519513	e3 ubiquitin-protein ligase mgrn1-like	AT3G09770.2	0	RING/U-box superfamily protein	LOC_Os03g15000.2	Zinc finger, C3HC4 type domain containing protein, expressed
GRMZM2G320259	5	167608469	167608470	MACS_peak_16528	Upstream	389	GRMZM2G320259_T01	5	167608859	167616065	protein	AT5G06550.1	0	0	LOC_Os02g03940.1	expressed protein
GRMZM2G013524	5	72216321	72216322	MACS_peak_15260	Upstream	3940	GRMZM2G013524_T02	5	72220262	72222141	atp binding	AT5G16730.1	0	Plant protein of unknown function (DUF827)	LOC_Os04g50204.1	protein transport protein-related, putative, expressed
GRMZM2G014793	5	216534580	216534581	MACS_peak_17046	Upstream	4050	GRMZM2G014793_T02	5	216538631	216546079	auxin-independent growth promoter protein	AT3G03810.1	EDA30	O-fucosyltransferase family protein	LOC_Os05g04190.1	growth regulator related protein, putative, expressed
GRMZM2G031581	5	172616189	172616190	MACS_peak_16571	Upstream	1823	GRMZM2G031581_T01	5	172618013	172620462	lycogenin glucosyltransferase -like protein	AT3G18660.1	GUX1,PGSIP1	plant glycogenin-like starch initiation protein 1	LOC_Os02g35020.1	glycosyl transferase, putative, expressed
GRMZM2G089676	5	162658718	162658719	MACS_peak_16470	Upstream	4132	GRMZM2G089676_T01	5	162649884	162654587	rna binding	AT3G25150.2	0	Nuclear transport factor 2 (NTF2) family protein with RNA binding (RRM-RBD-RNP motifs) domain	LOC_Os02g29480.1	RNA-binding protein-like, putative, expressed
GRMZM2G113592	5	40768976	40768977	MACS_peak_14847	Upstream	415	GRMZM2G113592_T01	5	40763414	40768615	u1 snrnp	AT3G50670.1	U1-70K,U1SNRNP	U1 small nuclear ribonucleoprotein-70K	LOC_Os09g33870.1	RNA recognition motif containing protein, putative, expressed
GRMZM2G083855	5	178471836	178471837	MACS_peak_16625	Upstream	4164	GRMZM2G083855_T01	5	178476001	178476910	uncharacterized protein LOC100278087	AT1G55790.2	0	Domain of unknown function (DUF2431)	LOC_Os02g37180.1	expressed protein
GRMZM2G112895	5	65415971	65415972	MACS_peak_15173	Upstream	4191	GRMZM2G112895_T01	5	65420163	65422431	protein	0	0	0	LOC_Os06g51500.1	expressed protein
AC212351.4_FG001	5	124550477	124550478	MACS_peak_16033	Upstream	4200	AC212351.4_FGT001	5	124554678	124555115	--NA--	0	0	0	0	0
GRMZM5G832135	5	213586280	213586281	MACS_peak_17021	Upstream	4236	GRMZM5G832135_T01	5	213590517	213599195	basic helix-loop-helix family protein	AT5G58010.1	LRL3	LJRHL1-like 3	LOC_Os02g55250.1	BHLH transcription factor, putative, expressed
GRMZM2G075096	5	207193971	207193972	MACS_peak_16964	Upstream	4253	GRMZM2G075096_T01	5	207198225	207208324	b-block binding subunit of tfiiic	AT1G17450.2	0	B-block binding subunit of TFIIIC	LOC_Os02g42200.3	transcription factor-related, putative, expressed
GRMZM2G333140	5	19305614	19305615	MACS_peak_14580	Upstream	4333	GRMZM2G333140_T01	5	19298125	19301282	zinc knuckle containing protein	0	0	0	LOC_Os03g39040.1	zinc knuckle domain containing protein, expressed
GRMZM5G836939	5	208789397	208789398	MACS_peak_16980	Upstream	4391	GRMZM5G836939_T02	5	208793789	208799251	lmbr1 domain-containing protein 2 homolog a-like	AT5G65290.1	0	LMBR1-like membrane protein	LOC_Os02g52160.1	LMBR1 integral membrane protein, putative, expressed
GRMZM2G168301	5	192694942	192694943	MACS_peak_16814	Upstream	4442	GRMZM2G168301_T01	5	192699385	192704388	rho guanine nucleotide exchange factor	AT4G16510.1	0	YbaK/aminoacyl-tRNA synthetase-associated domain	LOC_Os02g44330.1	rho guanine nucleotide exchange factor, putative, expressed
GRMZM2G046438	5	31911417	31911418	MACS_peak_14722	Upstream	4504	GRMZM2G046438_T01	5	31901583	31906914	protein trf-like 8	AT2G37025.1	TRFL8	TRF-like 8	LOC_Os10g30719.1	MYB family transcription factor, putative, expressed
GRMZM2G512674	5	142127207	142127208	MACS_peak_16236	Upstream	4533	GRMZM2G512674_T01	5	142131741	142132653	hypothetical protein ZeamMp153	0	0	0	0	0
GRMZM2G335019	5	111347244	111347245	MACS_peak_15847	Upstream	4569	GRMZM2G335019_T01	5	111340443	111342676	uncharacterized protein LOC100279036	AT5G51960.1	0	0	LOC_Os11g03920.1	expressed protein
GRMZM2G127984	5	175217858	175217859	MACS_peak_16597	Upstream	4571	GRMZM2G127984_T01	5	175210771	175213288	protein kinase	AT2G41970.1	0	Protein kinase superfamily protein	LOC_Os02g35760.1	STRUBBELIG-RECEPTOR FAMILY 7 precursor, putative, expressed
GRMZM2G056419	5	215808618	215808619	MACS_peak_17038	Upstream	4602	GRMZM2G056419_T03	5	215797633	215804339	actin-related protein c1a	AT2G31300.1	ARPC1,ARPC1B	actin-related protein C1B	LOC_Os02g57220.1	WD domain, G-beta repeat domain containing protein, expressed
GRMZM2G035491	5	208107942	208107943	MACS_peak_16973	Upstream	4648	GRMZM2G035491_T01	5	208101805	208103295	--NA--	0	0	0	0	0
GRMZM2G449796	5	200677353	200677354	MACS_peak_16912	Upstream	4683	GRMZM2G449796_T01	5	200682037	200682694	auxin-induced protein 5ng4-like	AT3G45870.1	0	nodulin MtN21 /EamA-like transporter family protein	LOC_Os02g47500.1	nodulin, putative, expressed
GRMZM2G094543	5	39461011	39461012	MACS_peak_14830	Upstream	4701	GRMZM2G094543_T01	5	39455342	39456311	uncharacterized protein LOC100274993 precursor	AT4G28290.1	0	0	LOC_Os10g07440.1	expressed protein
GRMZM2G158568	5	203320717	203320718	MACS_peak_16933	Upstream	4749	GRMZM2G158568_T02	5	203313494	203315969	60s ribosomal protein l31	AT2G19740.1	0	Ribosomal protein L31e family protein	LOC_Os02g48660.1	60S ribosomal protein L31, putative, expressed
GRMZM5G897265	5	111344337	111344338	MACS_peak_15846	Upstream	4769	GRMZM5G897265_T01	5	111338780	111339569	--NA--	0	0	0	0	0
GRMZM2G161728	5	204075863	204075864	MACS_peak_16938	Upstream	4770	GRMZM2G161728_T02	5	204066655	204071094	adp-ribosylation factor gtpase-activating protein agd12	AT4G21160.1	AGD12,ZAC	Calcium-dependent ARF-type GTPase activating protein family	LOC_Os02g49070.1	ZAC, putative, expressed
GRMZM2G055154	5	63628916	63628917	MACS_peak_15142	Upstream	4791	GRMZM2G055154_T01	5	63620892	63624126	serine threonine-protein kinase cx32	AT2G17220.1	0	Protein kinase superfamily protein	LOC_Os06g51170.1	serine/threonine-protein kinase Cx32, chloroplast precursor, putative, expressed
AC186500.3_FG001	5	122035415	122035416	MACS_peak_15999	Upstream	251	AC186500.3_FGT001	5	122034476	122035165	copper amine oxidase	AT2G42490.1	0	Copper amine oxidase family protein	LOC_Os04g40040.1	copper methylamine oxidase precursor, putative, expressed
GRMZM2G118884	5	60425965	60425966	MACS_peak_15101	Upstream	515	GRMZM2G118884_T01	5	60426481	60428565	zinc finger protein	AT1G75540.1	STH2	salt tolerance homolog2	LOC_Os06g49880.1	B-box zinc finger family protein, putative, expressed
GRMZM2G083410	5	912976	912977	MACS_peak_14384	Upstream	521	GRMZM2G083410_T01	5	913498	916131	bccip-like protein	AT2G44510.1	0	CDK inhibitor P21 binding protein	LOC_Os03g63690.1	BCCIP, putative, expressed
GRMZM5G858310	5	72823041	72823042	MACS_peak_15269	Upstream	575	GRMZM5G858310_T01	5	72810124	72822467	rna binding protein	AT3G02320.1	0	N2,N2-dimethylguanosine tRNA methyltransferase	LOC_Os10g21360.1	N-dimethylguanosine tRNA methyltransferase, putative, expressed
GRMZM2G313707	5	146911854	146911855	MACS_peak_16283	Upstream	586	GRMZM2G313707_T01	5	146912441	146915830	pdr3_orysi ame: full=pleiotropic drug resistance protein 3 ame: full= 9	AT1G15520.1	ABCG40,ATABCG40,ATPDR12,PDR12	pleiotropic drug resistance 12	LOC_Os01g42380.1	pleiotropic drug resistance protein, putative, expressed
GRMZM2G392320	5	80668565	80668566	MACS_peak_15395	Upstream	594	GRMZM2G392320_T02	5	80669160	80674679	ring finger	AT5G24870.1	0	RING/U-box superfamily protein	LOC_Os02g05692.1	zinc finger, C3HC4 type domain containing protein, expressed
GRMZM2G039930	5	137455037	137455038	MACS_peak_16188	Upstream	601	GRMZM2G039930_T01	5	137429588	137454437	chloroplast processing peptidase	AT3G24590.1	PLSP1	plastidic type i signal peptidase 1	LOC_Os02g16709.1	peptidase, putative, expressed
GRMZM2G158736	5	98523210	98523211	MACS_peak_15638	Upstream	604	GRMZM2G158736_T01	5	98519134	98522607	unknown	AT5G05240.1	0	Uncharacterised conserved protein (UCP030365)	LOC_Os02g03940.1	expressed protein
AC234515.1_FG003	5	83556379	83556380	MACS_peak_15429	Upstream	643	AC234515.1_FGT003	5	83557023	83560095	tubulin beta chain	AT5G23860.1	TUB8	tubulin beta 8	LOC_Os02g07060.1	tubulin/FtsZ domain containing protein, putative, expressed
GRMZM5G869762	5	38167834	38167835	MACS_peak_14808	Upstream	688	GRMZM5G869762_T01	5	38166623	38167147	--NA--	0	0	0	0	0
AC219159.3_FG002	5	151591330	151591331	MACS_peak_16346	Upstream	742	AC219159.3_FGT002	5	151592073	151592372	--NA--	AT3G11600.1	0	0	LOC_Os12g06130.1	expressed protein
GRMZM2G300944	5	12392487	12392488	MACS_peak_14491	Upstream	742	GRMZM2G300944_T04	5	12386695	12391746	protein	AT4G22330.1	ATCES1	Alkaline phytoceramidase (aPHC)	LOC_Os03g49180.1	alkaline phytoceramidase, putative, expressed
GRMZM2G064406	5	71379654	71379655	MACS_peak_15245	Upstream	780	GRMZM2G064406_T01	5	71380435	71383513	terpene synthase 2	AT1G61680.1	ATTPS14,TPS14	terpene synthase 14	LOC_Os02g02930.1	terpene synthase, putative, expressed
GRMZM2G157389	5	15599984	15599985	MACS_peak_14538	Upstream	862	GRMZM2G157389_T01	5	15598537	15599123	--NA--	0	0	0	0	0
GRMZM2G097364	5	17978787	17978788	MACS_peak_14575	Upstream	864	GRMZM2G097364_T01	5	17965846	17977924	upf0459 protein c19orf50 homolog	AT3G29130.2	0	0	LOC_Os03g43910.1	expressed protein
GRMZM2G099092	6	88875791	88875792	MACS_peak_18342	Upstream	1077	GRMZM2G099092_T01	6	88873597	88874715	blight-associated protein p12 precursor	AT4G30380.1	0	Barwin-related endoglucanase	LOC_Os06g47360.1	beta-expansin precursor, putative, expressed
GRMZM5G894564	6	89462273	89462274	MACS_peak_18352	Upstream	1084	GRMZM5G894564_T01	6	89463358	89466255	unknown	0	0	0	0	0
GRMZM2G307567	6	129238046	129238047	MACS_peak_18828	Upstream	1113	GRMZM2G307567_T01	6	129239160	129247458	serine threonine-protein kinase ulk4-like	AT1G02080.1	0	transcription regulators	LOC_Os10g40780.1	CCR4-Not complex component, Not1domain containing protein, expressed
GRMZM2G701192	6	150790133	150790134	MACS_peak_19089	Upstream	1115	GRMZM2G701192_T01	6	150788750	150789019	--NA--	0	0	0	0	0
GRMZM5G829408	6	158001419	158001420	MACS_peak_19174	Upstream	1282	GRMZM5G829408_T01	6	158002702	158006963	transcription factor e2f2	AT2G36010.1	ATE2FA,E2F3	E2F transcription factor 3	LOC_Os12g06200.1	E2F family transcription factor protein, putative, expressed
GRMZM2G051630	6	131164739	131164740	MACS_peak_18858	Upstream	1310	GRMZM2G051630_T02	6	131159543	131163430	mitochondrial 2-oxoglutarate malate carrier protein	AT5G19760.1	0	Mitochondrial substrate carrier family protein	LOC_Os05g11780.1	mitochondrial carrier protein, putative, expressed
GRMZM2G122577	6	123912908	123912909	MACS_peak_18763	Upstream	1329	GRMZM2G122577_T01	6	123914238	123915179	uncharacterized protein LOC100280099	AT5G01790.1	0	0	LOC_Os05g07280.1	expressed protein
GRMZM2G113382	6	162934867	162934868	MACS_peak_19243	Upstream	1330	GRMZM2G113382_T01	6	162928997	162933538	pentatricopeptide repeat-containing protein at5g55840-like	AT4G27510.1	0	0	LOC_Os02g26300.1	expressed protein
GRMZM2G153666	6	99129352	99129353	MACS_peak_18493	Upstream	1397	GRMZM2G153666_T01	6	99126090	99127956	polygalacturonase precursor	AT4G18180.1	0	Pectin lyase-like superfamily protein	LOC_Os06g40880.1	polygalacturonase, putative, expressed
GRMZM2G127080	6	123377650	123377651	MACS_peak_18756	Upstream	1435	GRMZM2G127080_T01	6	123372436	123376216	uncharacterized membrane protein ymr155w-like	AT1G80530.1	0	Major facilitator superfamily protein	LOC_Os06g08110.1	nodulin, putative, expressed
GRMZM2G092244	6	128164882	128164883	MACS_peak_18823	Upstream	1438	GRMZM2G092244_T01	6	128159684	128163445	e3 ubiquitin-protein ligase at4g11680-like	AT4G32600.1	0	RING/U-box superfamily protein	LOC_Os05g08610.1	zinc finger family protein, putative, expressed
GRMZM5G895435	6	94719465	94719466	MACS_peak_18435	Upstream	1471	GRMZM5G895435_T01	6	94713649	94717995	ubiquitin-conjugating enzyme e2 22-like	AT5G05080.1	ATUBC22,UBC22	ubiquitin-conjugating enzyme 22	LOC_Os06g45000.1	ubiquitin-conjugating enzyme, putative, expressed
GRMZM2G142443	6	107057968	107057969	MACS_peak_18584	Upstream	1486	GRMZM2G142443_T04	6	107051246	107056486	protein	AT4G30780.1	0	0	LOC_Os06g08740.1	expressed protein
GRMZM2G168909	6	159149264	159149265	MACS_peak_19195	Upstream	1642	GRMZM2G168909_T02	6	159150907	159176170	ribonuclease p	0	0	0	0	0
GRMZM2G458548	6	45713749	45713750	MACS_peak_17807	Upstream	1681	GRMZM2G458548_T02	6	45708396	45712069	proline-rich receptor-like protein kinase perk8-like	AT5G38560.1	0	Protein kinase superfamily protein	LOC_Os05g01040.1	serine/threonine-protein kinase, putative, expressed
GRMZM2G700926	6	49039063	49039064	MACS_peak_17847	Upstream	1709	GRMZM2G700926_T02	6	49040773	49051761	phenylalanyl-trna synthetase beta chain	AT1G72550.1	0	tRNA synthetase beta subunit family protein	LOC_Os05g48510.1	phenylalanyl-tRNA synthetase beta chain, putative, expressed
GRMZM2G175995	6	3976217	3976218	MACS_peak_17120	Upstream	1717	GRMZM2G175995_T01	6	3973845	3974501	auxin regulated gene involved in organ size 5	0	0	0	0	0
GRMZM2G393272	6	74598345	74598346	MACS_peak_18165	Upstream	1724	GRMZM2G393272_T02	6	74594979	74596622	max2	AT2G42620.1	MAX2,ORE9,PPS	RNI-like superfamily protein	LOC_Os06g06050.1	OsFBL27 - F-box domain and LRR containing protein, expressed
GRMZM2G163798	6	70446260	70446261	MACS_peak_18126	Upstream	1730	GRMZM2G163798_T01	6	70442133	70444531	nodulin-like protein	AT1G75500.1	WAT1	Walls Are Thin 1	LOC_Os01g02870.1	auxin-induced protein 5NG4, putative, expressed
AC209734.3_FG005	6	136957466	136957467	MACS_peak_18930	Upstream	1795	AC209734.3_FGT005	6	136955292	136955672	--NA--	0	0	0	0	0
GRMZM2G125976	6	151031864	151031865	MACS_peak_19092	Upstream	1872	GRMZM2G125976_T01	6	151033737	151037922	transcription factor qsh-1	AT5G02030.1	BLH9,BLR,HB-6,LSN,PNY,RPL,VAN	POX (plant homeobox) family protein	LOC_Os05g38120.1	homeodomain protein, putative, expressed
GRMZM2G445423	6	161483485	161483486	MACS_peak_19228	Upstream	188	GRMZM2G445423_T01	6	161483674	161486706	myosin-h heavy chain-like	AT5G20490.1	ATXIK,XI-17,XIK	Myosin family protein with Dil domain	LOC_Os05g46030.1	myosin head family protein, expressed
GRMZM2G005036	6	160047052	160047053	MACS_peak_19206	Upstream	1899	GRMZM2G005036_T02	6	160040980	160045154	mitochondrial-processing peptidase subunit alpha-like	AT1G51980.1	0	Insulinase (Peptidase family M16) protein	LOC_Os01g53700.1	mitochondrial-processing peptidase subunit, mitochondrial precursor, putative, expressed
GRMZM2G406413	6	102457887	102457888	MACS_peak_18538	Upstream	1945	GRMZM2G406413_T01	6	102459833	102461411	dna-directed rna polymerase iii subunit rpc6-like	AT5G23710.1	0	DNA binding;DNA-directed RNA polymerases	LOC_Os06g40110.1	RNA polymerase Rpc34 subunit family protein, expressed
GRMZM2G085582	6	154618952	154618953	MACS_peak_19133	Upstream	196	GRMZM2G085582_T02	6	154619149	154623341	nucleic acid binding protein	AT2G38610.1	0	RNA-binding KH domain-containing protein	LOC_Os05g40290.1	KH domain-containing protein, putative, expressed
GRMZM2G417594	6	94381593	94381594	MACS_peak_18429	Upstream	206	GRMZM2G417594_T01	6	94376537	94381388	deoxyribonuclease v	AT4G31150.1	0	endonuclease V family protein	LOC_Os06g45330.1	endonuclease V, putative, expressed
AC186647.3_FG001	6	110028191	110028192	MACS_peak_18618	Upstream	2175	AC186647.3_FGT001	6	110030367	110030822	--NA--	0	0	0	0	0
GRMZM2G162336	6	79694651	79694652	MACS_peak_18231	Upstream	2183	GRMZM2G162336_T01	6	79691296	79692469	hypothetical protein	0	0	0	0	0
GRMZM2G006377	6	157580501	157580502	MACS_peak_19169	Upstream	2198	GRMZM2G006377_T01	6	157582700	157589894	cysteine protease component of protease-inhibitor complex	AT1G09850.1	XBCP3	xylem bark cysteine peptidase 3	LOC_Os05g43230.1	oryzain alpha chain precursor, putative, expressed
GRMZM2G170646	6	134844228	134844229	MACS_peak_18906	Upstream	2229	GRMZM2G170646_T01	6	134846458	134848896	esterase precursor	AT1G28580.1	0	GDSL-like Lipase/Acylhydrolase superfamily protein	LOC_Os05g11950.1	GDSL-like lipase/acylhydrolase, putative, expressed
GRMZM2G087570	6	44388169	44388170	MACS_peak_17790	Upstream	2257	GRMZM2G087570_T01	6	44382950	44385913	peptidylprolyl isomerase	AT5G13120.1	ATCYP20-2,CYP20-2	cyclophilin 20-2	LOC_Os05g01270.1	peptidyl-prolyl cis-trans isomerase, putative, expressed
GRMZM2G025214	6	43620932	43620933	MACS_peak_17780	Upstream	228	GRMZM2G025214_T04	6	43621161	43627435	26s proteasome regulatory subunit	AT2G39990.1	AteIF3f,EIF2,eIF3F	eukaryotic translation initiation factor 2	LOC_Os05g01450.1	eukaryotic translation initiation factor 3 subunit F, putative, expressed
GRMZM2G085970	6	126576881	126576882	MACS_peak_18802	Upstream	2297	GRMZM2G085970_T03	6	126579166	126583382	tubulin gamma-2 chain	AT5G05620.1	ATGCP2,GCP2,TUBG2	gamma-tubulin complex protein 2	LOC_Os05g06450.1	tubulin/FtsZ domain containing protein, putative, expressed
GRMZM2G020016	6	156389206	156389207	MACS_peak_19153	Upstream	2320	GRMZM2G020016_T01	6	156385072	156386887	ap2 erf domain-containing transcription factor	AT1G28360.1	ATERF12,ERF12	ERF domain protein 12	LOC_Os05g41760.1	AP2 domain containing protein, expressed
AC195920.3_FG006	6	3899920	3899921	MACS_peak_17115	Upstream	2321	AC195920.3_FGT006	6	3902242	3903137	--NA--	0	0	0	0	0
AC212068.4_FG005	6	145185598	145185599	MACS_peak_19017	Upstream	2341	AC212068.4_FGT005	6	145187940	145190666	gdsl esterase lipase	AT1G54790.3	0	GDSL-like Lipase/Acylhydrolase superfamily protein	LOC_Os05g33270.1	GDSL-like lipase/acylhydrolase, putative, expressed
GRMZM2G114001	6	100642666	100642667	MACS_peak_18516	Upstream	2370	GRMZM2G114001_T01	6	100635923	100640297	serine incorporator 3-like	AT3G24460.1	0	Serinc-domain containing serine and sphingolipid biosynthesis protein	LOC_Os04g42720.1	TMS membrane protein/tumour differentially expressed protein, putative, expressed
GRMZM2G181111	6	163173211	163173212	MACS_peak_19244	Upstream	2489	GRMZM2G181111_T01	6	163170006	163170723	--NA--	0	0	0	0	0
GRMZM2G100505	6	132822599	132822600	MACS_peak_18887	Upstream	2517	GRMZM2G100505_T01	6	132825117	132828381	rac-like gtp-binding protein 2	AT4G28950.1	ARAC7,ATRAC7,ATROP9,RAC7,ROP9	RHO-related protein from plants 9	LOC_Os05g43820.1	ras-related protein, putative, expressed
GRMZM2G372054	6	115443069	115443070	MACS_peak_18666	Upstream	2522	GRMZM2G372054_T01	6	115445592	115446888	hypothetical protein	0	0	0	0	0
GRMZM2G167998	6	41799787	41799788	MACS_peak_17751	Upstream	2573	GRMZM2G167998_T01	6	41795804	41797215	root cap protein 1	AT3G19430.1	0	late embryogenesis abundant protein-related / LEA protein-related	LOC_Os01g73720.1	RCLEA4 - Root cap and Late embryogenesis related family protein precursor, expressed
GRMZM2G046576	6	121120106	121120107	MACS_peak_18734	Upstream	259	GRMZM2G046576_T01	6	121120366	121128937	signal recognition particle 9 kda protein	AT3G49100.1	0	Signal recognition particle, SRP9/SRP14 subunit	LOC_Os06g14550.1	signal recognition particle 9 kDa protein, putative, expressed
GRMZM2G097804	6	6716199	6716200	MACS_peak_17160	Upstream	2597	GRMZM2G097804_T02	6	6710942	6713603	uncharacterized protein LOC100280146	0	0	0	0	0
GRMZM2G700875	6	27381425	27381426	MACS_peak_17590	Upstream	2714	GRMZM2G700875_T01	6	27384140	27384961	is2 orf	0	0	0	0	0
GRMZM2G017845	6	52738805	52738806	MACS_peak_17918	Upstream	2732	GRMZM2G017845_T02	6	52741517	52749994	zinc ion binding	AT1G19270.1	DA1	DA1	LOC_Os06g08400.1	LIM domain-containing protein, putative, expressed
GRMZM2G014119	6	95846299	95846300	MACS_peak_18450	Upstream	2855	GRMZM2G014119_T01	6	95841179	95843445	polyubiquitin 2	AT1G31340.1	ATRUB1,NEDD8,RUB1	related to ubiquitin 1	LOC_Os09g25320.1	ubiquitin family protein, putative, expressed
GRMZM2G111955	6	148438859	148438860	MACS_peak_19062	Upstream	288	GRMZM2G111955_T01	6	148434414	148438572	uncharacterized protein LOC100384613	AT1G75060.1	0	0	LOC_Os10g21460.1	expressed protein
GRMZM2G701125	6	130782001	130782002	MACS_peak_18850	Upstream	2989	GRMZM2G701125_T01	6	130784991	130785691	--NA--	0	0	0	0	0
GRMZM2G142734	6	148488708	148488709	MACS_peak_19063	Upstream	3063	GRMZM2G142734_T01	6	148491772	148492408	--NA--	0	0	0	0	0
GRMZM2G149145	6	148143839	148143840	MACS_peak_19056	Upstream	308	GRMZM2G149145_T01	6	148144148	148145050	rrna methylase ytqb-like	AT1G16445.1	0	S-adenosyl-L-methionine-dependent methyltransferases superfamily protein	LOC_Os05g43582.1	tRNA methyltran, putative, expressed
AC194965.4_FG004	6	127450411	127450412	MACS_peak_18816	Upstream	3137	AC194965.4_FGT004	6	127446073	127447275	gata transcription factor 16-like	AT5G26930.1	GATA23	GATA transcription factor 23	LOC_Os01g24070.1	GATA zinc finger domain containing protein, expressed
GRMZM2G312922	6	124598952	124598953	MACS_peak_18772	Upstream	3157	GRMZM2G312922_T01	6	124602110	124604425	probable ccr4-associated factor 1 homolog 11-like	AT5G22250.1	0	Polynucleotidyl transferase, ribonuclease H-like superfamily protein	LOC_Os06g04670.1	CAF1 family ribonuclease containing protein, putative, expressed
GRMZM2G472187	6	96511786	96511787	MACS_peak_18460	Upstream	3178	GRMZM2G472187_T01	6	96514965	96517143	dna ligase	AT1G66730.1	AtLIG6,LIG6	DNA LIGASE 6	LOC_Os01g49180.1	ATP dependent DNA ligase family protein, putative, expressed
AC194824.2_FG003	6	120532495	120532496	MACS_peak_18731	Upstream	321	AC194824.2_FGT003	6	120529782	120532175	hypothetical protein SORBIDRAFT_07g014476	0	0	0	LOC_Os05g40490.1	zinc knuckle domain containing protein, expressed
GRMZM2G104958	6	55887821	55887822	MACS_peak_17978	Upstream	3230	GRMZM2G104958_T02	6	55876953	55884592	hypothetical protein SORBIDRAFT_10g000570	AT5G47490.1	0	RGPR-related	LOC_Os06g01650.1	expressed protein
GRMZM2G318213	6	132273906	132273907	MACS_peak_18874	Upstream	3286	GRMZM2G318213_T01	6	132269822	132270621	grx_a2 - glutaredoxin subgroup iii	AT5G11930.1	0	Thioredoxin superfamily protein	LOC_Os05g10930.1	OsGrx_C15 - glutaredoxin subgroup III, expressed
GRMZM2G168721	6	160478247	160478248	MACS_peak_19209	Upstream	331	GRMZM2G168721_T01	6	160476972	160477917	hypothetical protein SORBIDRAFT_09g025990	AT3G16330.1	0	0	LOC_Os05g44420.1	expressed protein
GRMZM2G331833	6	159389460	159389461	MACS_peak_19199	Upstream	3364	GRMZM2G331833_T02	6	159379755	159386097	atp-dependent clp protease atp-binding subunit -like	AT1G33360.1	0	ATP-dependent Clp protease	LOC_Os05g45750.1	ATP-dependent Clp protease ATP-binding subunit clpX, putative, expressed
GRMZM2G427337	6	144117478	144117479	MACS_peak_19009	Upstream	345	GRMZM2G427337_T02	6	144117732	144127751	protein dom3z-like protein	AT4G17620.1	0	glycine-rich protein	LOC_Os05g32580.1	glycine-rich protein, putative, expressed
GRMZM2G443881	6	118864979	118864980	MACS_peak_18699	Upstream	3462	GRMZM2G443881_T01	6	118852656	118861518	dna topoisomerase 1-like	AT4G31210.1	0	DNA topoisomerase, type IA, core	LOC_Os06g16980.1	DNA topoisomerase I family protein, expressed
AC211532.3_FG001	6	353589	353590	MACS_peak_17077	Upstream	3547	AC211532.3_FGT001	6	357137	358406	uncharacterized protein LOC100381470	0	0	0	0	0
GRMZM2G022706	6	91303837	91303838	MACS_peak_18373	Upstream	3557	GRMZM2G022706_T01	6	91298858	91300281	cyclin-g-associated kinase	AT1G30280.1	0	Chaperone DnaJ-domain superfamily protein	LOC_Os06g46440.1	expressed protein
GRMZM2G139675	6	88994900	88994901	MACS_peak_18343	Upstream	3586	GRMZM2G139675_T01	6	88998487	88999778	---NA---	AT1G15270.1	0	Translation machinery associated TMA7	LOC_Os02g06450.1	coiled-coil domain-containing protein 72, putative, expressed
GRMZM2G331283	6	104965755	104965756	MACS_peak_18557	Upstream	367	GRMZM2G331283_T01	6	104963322	104965389	amino acid permease 1	AT1G58360.1	AAP1,NAT2	amino acid permease 1	LOC_Os06g36210.1	amino acid transporter, putative, expressed
GRMZM2G019812	6	95652004	95652005	MACS_peak_18447	Upstream	3677	GRMZM2G019812_T01	6	95635541	95648328	protein phosphatase type-2c	AT4G31860.1	0	Protein phosphatase 2C family protein	LOC_Os06g44210.1	protein phosphatase 2C, putative, expressed
GRMZM2G060611	6	160601327	160601328	MACS_peak_19214	Upstream	3702	GRMZM2G060611_T03	6	160604772	160611875	dolichyl-diphosphooligosaccharide--protein glycosyltransferase subunit stt3-like	AT5G19690.1	STT3A	staurosporin and temperature sensitive 3-like A	LOC_Os05g44360.1	oligosaccharyl transferase, putative, expressed
GRMZM2G050701	6	93867632	93867633	MACS_peak_18419	Upstream	3708	GRMZM2G050701_T02	6	93871329	93877896	protein kinase	AT2G07180.1	0	Protein kinase superfamily protein	LOC_Os06g45280.1	protein kinase APK1B, chloroplast precursor, putative, expressed
GRMZM2G007708	6	157346046	157346047	MACS_peak_19165	Upstream	3720	GRMZM2G007708_T01	6	157349767	157350512	pollen allergen phl p 2 precursor	AT1G65680.1	ATEXPB2,ATHEXP BETA 1.4,EXPB2	expansin B2	LOC_Os06g45290.1	pollen allergen, putative, expressed
GRMZM2G028672	6	75699794	75699795	MACS_peak_18181	Upstream	3798	GRMZM2G028672_T01	6	75693789	75695997	mki67 fha domain-interacting nucleolar phospho	AT5G04600.1	0	RNA-binding (RRM/RBD/RNP motifs) family protein	LOC_Os08g31810.1	RNA recognition motif containing protein, putative, expressed
GRMZM2G022065	6	164535853	164535854	MACS_peak_19265	Upstream	380	GRMZM2G022065_T03	6	164532344	164535488	e3 sumo-protein ligase mms21-like	AT3G15150.1	ATMMS21,HPY2,MMS21	RING/U-box superfamily protein	LOC_Os05g48880.1	expressed protein
GRMZM5G813363	6	132623531	132623532	MACS_peak_18884	Upstream	386	GRMZM5G813363_T01	6	132623918	132626988	pollen-specific protein sf21-like	AT5G56750.1	NDL1	N-MYC downregulated-like 1	LOC_Os01g09670.1	pollen-specific protein SF21, putative, expressed
GRMZM2G023232	6	130340059	130340060	MACS_peak_18842	Upstream	3910	GRMZM2G023232_T01	6	130343970	130350095	heat shock 70 kda protein 4	AT1G79920.1	0	Heat shock protein 70 (Hsp 70) family protein	LOC_Os01g08560.1	DnaK family protein, putative, expressed
GRMZM2G010357	6	155125831	155125832	MACS_peak_19138	Upstream	4005	GRMZM2G010357_T05	6	155129767	155138154	probable not transcription complex subunit vip2-like	AT5G59710.1	AtVIP2,VIP2	VIRE2 interacting protein 2	LOC_Os02g54120.1	CCR4-NOT transcription factor, putative, expressed
GRMZM2G455664	6	27549682	27549683	MACS_peak_17593	Upstream	407	GRMZM2G455664_T01	6	27534066	27549276	e3 sumo-protein ligase siz1	AT5G60410.4	ATSIZ1,SIZ1	DNA-binding protein with MIZ/SP-RING zinc finger, PHD-finger and SAP domain	LOC_Os05g03430.1	ATSIZ1/SIZ1, putative, expressed
GRMZM2G068496	6	139900878	139900879	MACS_peak_18968	Upstream	4097	GRMZM2G068496_T03	6	139904976	139906886	60s ribosomal protein l29	AT3G06680.1	0	Ribosomal L29e protein family	LOC_Os05g28750.1	60S ribosomal protein L29-2, putative, expressed
GRMZM2G161666	6	93500129	93500130	MACS_peak_18413	Upstream	4269	GRMZM2G161666_T01	6	93493646	93495861	mads box protein zmm17	AT1G26310.1	AGL10,CAL,CAL1	K-box region and MADS-box transcription factor family protein	LOC_Os06g45650.1	OsMADS30 - MADS-box family gene with MIKCc type-box, expressed
GRMZM2G503719	6	29084498	29084499	MACS_peak_17617	Upstream	4342	GRMZM2G503719_T01	6	29079842	29080157	--NA--	0	0	0	0	0
GRMZM2G071638	6	106171779	106171780	MACS_peak_18572	Upstream	4383	GRMZM2G071638_T01	6	106176163	106181370	acid phosphatase vanadium-dependent haloperoxidase-related protein	AT3G12685.1	0	Acid phosphatase/vanadium-dependent haloperoxidase-related protein	LOC_Os06g33930.1	Divergent PAP2 family domain containing protein, expressed
GRMZM2G041746	6	106257657	106257658	MACS_peak_18574	Upstream	4503	GRMZM2G041746_T01	6	106251283	106253155	nac domain ipr003441	AT1G79580.1	ANAC033,SMB	NAC (No Apical Meristem) domain transcriptional regulator superfamily protein	LOC_Os06g33940.1	NAC domain containing protein, putative, expressed
GRMZM5G838499	6	5288231	5288232	MACS_peak_17134	Upstream	4506	GRMZM5G838499_T01	6	5280372	5283726	--NA--	0	0	0	0	0
GRMZM2G059991	6	135878861	135878862	MACS_peak_18916	Upstream	4511	GRMZM2G059991_T01	6	135883373	135887597	superoxide dismutase	AT3G10920.1	ATMSD1,MEE33,MSD1	manganese superoxide dismutase 1	LOC_Os05g25850.1	superoxide dismutase, mitochondrial precursor, putative, expressed
AC234183.1_FG002	6	21013204	21013205	MACS_peak_17513	Upstream	4523	AC234183.1_FGT002	6	21000370	21008682	heat shock protein	AT3G07770.1	AtHsp90-6,AtHsp90.6,Hsp89.1	HEAT SHOCK PROTEIN 89.1	LOC_Os12g32986.1	heat shock protein, putative, expressed
GRMZM2G406457	6	148387294	148387295	MACS_peak_19060	Upstream	4589	GRMZM2G406457_T01	6	148380145	148382706	nuclear matrix constituent protein 1-like	AT1G67230.1	LINC1	little nuclei1	LOC_Os02g48010.1	nuclear matrix constituent protein 1-like, putative, expressed
GRMZM2G167686	6	99738678	99738679	MACS_peak_18507	Upstream	4594	GRMZM2G167686_T02	6	99743112	99744824	--NA--	0	0	0	0	0
GRMZM2G134020	6	13652594	13652595	MACS_peak_17358	Upstream	4606	GRMZM2G134020_T01	6	13657201	13658557	hypoxia induced protein conserved region containing expressed	AT5G27760.1	0	Hypoxia-responsive family protein	LOC_Os12g02040.1	hypoxia-responsive family protein, putative, expressed
GRMZM2G064344	6	12078920	12078921	MACS_peak_17311	Upstream	4653	GRMZM2G064344_T01	6	12073180	12074268	hypothetical protein	0	0	0	LOC_Os06g03486.1	expressed protein
GRMZM2G063253	6	123724910	123724911	MACS_peak_18761	Upstream	4739	GRMZM2G063253_T01	6	123729650	123734070	nodulin 21 -like transporter protein	AT1G06890.1	0	nodulin MtN21 /EamA-like transporter family protein	LOC_Os05g07670.1	solute carrier family 35 member E3, putative, expressed
GRMZM2G701138	6	135993924	135993925	MACS_peak_18918	Upstream	4751	GRMZM2G701138_T01	6	135988269	135989174	--NA--	0	0	0	0	0
GRMZM2G162672	6	140285550	140285551	MACS_peak_18972	Upstream	4760	GRMZM2G162672_T01	6	140290311	140311511	chlorophyll synthase	AT3G51820.1	ATG4,CHLG,G4	UbiA prenyltransferase family protein	LOC_Os05g28200.1	prenyltransferase, putative, expressed
GRMZM2G045236	6	146904432	146904433	MACS_peak_19036	Upstream	4767	GRMZM2G045236_T02	6	146895131	146899666	dna binding protein	AT2G40950.1	BZIP17	Basic-leucine zipper (bZIP) transcription factor family protein	LOC_Os05g34050.1	bZIP transcription factor domain containing protein, expressed
GRMZM2G313448	6	28140245	28140246	MACS_peak_17603	Upstream	4814	GRMZM2G313448_T02	6	28142989	28147162	atp binding	AT2G37080.1	RIP3	ROP interactive partner 3	LOC_Os01g61760.2	myosin heavy chain-related, putative, expressed
GRMZM2G096491	6	161976724	161976725	MACS_peak_19232	Upstream	4847	GRMZM2G096491_T02	6	161981572	161988580	brca1 brca2-containing complex subunit 3	AT1G80210.1	0	Mov34/MPN/PAD-1 family protein	LOC_Os05g46490.1	mov34 family protein, putative, expressed
GRMZM2G030325	6	3864703	3864704	MACS_peak_17114	Upstream	4857	GRMZM2G030325_T01	6	3869561	3872846	nac transcription factor	AT2G02450.2	anac034,ANAC035,LOV1,NAC035	NAC domain containing protein 35	LOC_Os08g02160.1	no apical meristem protein, putative, expressed
GRMZM2G038878	6	108705578	108705579	MACS_peak_18606	Upstream	4907	GRMZM2G038878_T01	6	108710486	108711280	truncated mads-box transcription factor	AT2G45650.1	AGL6	AGAMOUS-like 6	LOC_Os06g06750.1	OsMADS5 - MADS-box family gene with MIKCc type-box, expressed
GRMZM2G077436	6	168099706	168099707	MACS_peak_19297	Upstream	4920	GRMZM2G077436_T02	6	168092746	168094787	rna polymerase sigma factor rpod-like	AT5G24120.1	ATSIG5,SIG5,SIGE	sigma factor E	LOC_Os05g50930.1	RNA polymerase sigma factor, putative, expressed
GRMZM2G059282	6	115179448	115179449	MACS_peak_18663	Upstream	4924	GRMZM2G059282_T02	6	115184373	115189958	elongin c	AT5G59140.1	0	BTB/POZ domain-containing protein	LOC_Os11g48030.1	skp1 family, tetramerisation domain containing protein, expressed
AC212225.3_FG002	6	11216042	11216043	MACS_peak_17281	Upstream	4946	AC212225.3_FGT002	6	11210759	11211097	--NA--	0	0	0	0	0
GRMZM2G178616	6	66440195	66440196	MACS_peak_18077	Upstream	591	GRMZM2G178616_T01	6	66436351	66439605	phosducin-like protein 3	AT5G14240.1	0	Thioredoxin superfamily protein	LOC_Os01g08960.1	phosducin-like protein 3, putative, expressed
GRMZM2G144372	6	167113935	167113936	MACS_peak_19286	Upstream	594	GRMZM2G144372_T02	6	167112832	167116884	v-type proton atpase subunit c	AT1G12840.1	ATVHA-C,DET3	vacuolar ATP synthase subunit C (VATC) / V-ATPase C subunit / vacuolar proton pump C subunit (DET3)	LOC_Os05g51530.2	vacuolar ATP synthase subunit C, putative, expressed
GRMZM2G023335	6	2912617	2912618	MACS_peak_17102	Upstream	602	GRMZM2G023335_T02	6	2895769	2912016	shoot gravitropism 2	AT1G31480.1	SGR2	shoot gravitropism 2 (SGR2)	LOC_Os08g01920.1	SGR2, putative, expressed
GRMZM2G472610	6	145831875	145831876	MACS_peak_19025	Upstream	609	GRMZM2G472610_T01	6	145830514	145831267	hypothetical protein SORBIDRAFT_09g019940	AT3G21570.1	0	0	LOC_Os05g33580.1	expressed protein
GRMZM2G122577	6	123912908	123912909	MACS_peak_18763	Upstream	1329	GRMZM2G122577_T01	6	123914238	123915179	uncharacterized protein LOC100280099	AT5G01790.1	0	0	LOC_Os05g07280.1	expressed protein
GRMZM2G015432	6	121724035	121724036	MACS_peak_18740	Upstream	717	GRMZM2G015432_T02	6	121718383	121723319	uncharacterized protein LOC100191158	AT5G45410.1	0	0	LOC_Os07g06550.1	expressed protein
GRMZM2G024264	6	146476576	146476577	MACS_peak_19030	Upstream	721	GRMZM2G024264_T01	6	146477298	146479717	cysteine proteinase inhibitor	AT3G12490.2	ATCYS6,ATCYSB,CYSB	cystatin B	LOC_Os05g33880.2	cysteine proteinase inhibitor precursor protein, putative, expressed
GRMZM2G061492	6	124103860	124103861	MACS_peak_18766	Upstream	727	GRMZM2G061492_T02	6	124104588	124110505	kelch-like protein	AT5G01660.1	0	0	LOC_Os01g07140.2	kelch repeat-containing protein, putative, expressed
AC186592.3_FG003	6	74917961	74917962	MACS_peak_18171	Upstream	804	AC186592.3_FGT003	6	74918766	74919260	uncharacterized protein LOC100382710	0	0	0	0	0
GRMZM2G089895	6	156590190	156590191	MACS_peak_19154	Upstream	867	GRMZM2G089895_T01	6	156591058	156593132	peroxidase 1 precursor	AT1G05260.1	RCI3,RCI3A	Peroxidase superfamily protein	LOC_Os05g42000.1	peroxidase precursor, putative, expressed
GRMZM2G323108	6	26871244	26871245	MACS_peak_17584	Upstream	926	GRMZM2G323108_T01	6	26869879	26870319	--NA--	0	0	0	0	0
GRMZM2G009845	6	127505208	127505209	MACS_peak_18818	Upstream	3433	GRMZM2G009845_T02	6	127495800	127501815	importin subunit alpha-1-like	AT3G06720.1	AIMP ALPHA,AT-IMP,ATKAP ALPHA,IMPA-1,IMPA1	importin alpha isoform 1	LOC_Os05g06350.1	importin subunit alpha, putative, expressed
GRMZM5G861268	6	1873020	1873021	MACS_peak_17091	Upstream	984	GRMZM5G861268_T02	6	1870178	1872037	f-box domain containing protein	AT4G22660.1	0	F-box family protein with a domain of unknown function (DUF295)	LOC_Os07g31680.1	OsFBL38 - F-box domain and LRR containing protein, expressed
GRMZM2G700218	7	133651032	133651033	MACS_peak_21018	Upstream	1010	GRMZM2G700218_T02	7	133636625	133650023	--NA--	0	0	0	0	0
GRMZM5G824938	7	130097506	130097507	MACS_peak_20980	Upstream	107	GRMZM5G824938_T01	7	130097614	130101719	phosphatidylinositol 3- and 4-kinase family-like	0	0	0	0	0
GRMZM2G172726	7	161924333	161924334	MACS_peak_21361	Upstream	1082	GRMZM2G172726_T01	7	161919240	161923252	protein	AT1G19360.1	0	Nucleotide-diphospho-sugar transferase family protein	LOC_Os07g39840.1	expressed protein
GRMZM2G348205	7	117109104	117109105	MACS_peak_20799	Upstream	1101	GRMZM2G348205_T01	7	117110206	117111113	transposon en spm sub-class	AT2G24960.1	0	0	LOC_Os10g27200.1	expressed protein
GRMZM2G012508	7	30146021	30146022	MACS_peak_19646	Upstream	1106	GRMZM2G012508_T02	7	30147128	30149314	f-box domain containing expressed	0	0	0	LOC_Os12g37160.1	expressed protein
GRMZM2G075719	7	150417348	150417349	MACS_peak_21236	Upstream	1115	GRMZM2G075719_T02	7	150418464	150423441	ras-related protein rabh1b	AT2G44610.1	ATRAB6A,ATRABH1B,RAB6,RAB6A	Ras-related small GTP-binding family protein	LOC_Os07g31370.1	ras-related protein, putative, expressed
GRMZM2G074531	7	51024022	51024023	MACS_peak_19888	Upstream	1140	GRMZM2G074531_T05	7	51025129	51039988	protein unc-50 homolog	AT2G15240.1	0	UNC-50 family protein	LOC_Os09g02170.1	unc-50, putative, expressed
GRMZM2G306935	7	98809792	98809793	MACS_peak_20608	Upstream	1168	GRMZM2G306935_T02	7	98810961	98817544	zinc finger ccch domain-containing protein 64	AT5G56900.2	0	CwfJ-like family protein / zinc finger (CCCH-type) family protein	LOC_Os09g19940.2	cwfJ-like family protein, putative, expressed
GRMZM2G172065	7	103303687	103303688	MACS_peak_20659	Upstream	1194	GRMZM2G172065_T01	7	103304882	103306651	ring finger 1	AT5G40250.1	0	RING/U-box superfamily protein	LOC_Os09g20980.1	RING-H2 finger protein, putative, expressed
GRMZM2G032807	7	75137166	75137167	MACS_peak_20307	Upstream	120	GRMZM2G032807_T01	7	75137287	75138492	protein	AT5G48290.1	0	Heavy metal transport/detoxification superfamily protein	LOC_Os09g09930.1	heavy metal transport/detoxification protein, putative, expressed
AF546188.1_FG007	7	18865188	18865189	MACS_peak_19505	Upstream	1278	AF546188.1_FGT007	7	18866467	18867189	19 kda zein protein	0	0	0	0	0
GRMZM2G061156	7	159776220	159776221	MACS_peak_21341	Upstream	1420	GRMZM2G061156_T04	7	159777544	159783160	zinc finger	AT1G20110.1	0	RING/FYVE/PHD zinc finger superfamily protein	LOC_Os07g38580.1	zinc finger family protein, putative, expressed
GRMZM2G015856	7	92452606	92452607	MACS_peak_20520	Upstream	1450	GRMZM2G015856_T01	7	92454057	92454472	--NA--	0	0	0	0	0
GRMZM2G307432	7	65884655	65884656	MACS_peak_20154	Upstream	1453	GRMZM2G307432_T01	7	65886109	65886538	is2 orf	0	0	0	0	0
GRMZM2G313643	7	150037434	150037435	MACS_peak_21223	Upstream	1455	GRMZM2G313643_T01	7	150038890	150043523	lrr receptor-like serine threonine-protein kinase gso1-like	AT4G20140.1	GSO1	Leucine-rich repeat transmembrane protein kinase	LOC_Os07g31500.1	leucine-rich repeat receptor protein kinase EXS precursor, putative, expressed
GRMZM2G430849	7	173518777	173518778	MACS_peak_21467	Upstream	1480	GRMZM2G430849_T01	7	173514759	173517298	nac domain transcription factor	AT3G04070.1	anac047,NAC047	NAC domain containing protein 47	LOC_Os07g48450.1	no apical meristem protein, putative, expressed
GRMZM2G101117	7	79968670	79968671	MACS_peak_20372	Upstream	1494	GRMZM2G101117_T03	7	79970165	79972088	gdsl esterase lipase at4g16230-like	AT5G55050.1	0	GDSL-like Lipase/Acylhydrolase superfamily protein	LOC_Os06g50940.1	GDSL-like lipase/acylhydrolase, putative, expressed
GRMZM2G021049	7	128422307	128422308	MACS_peak_20946	Upstream	1511	GRMZM2G021049_T01	7	128420465	128420797	auxin responsive protein	AT1G76190.1	0	SAUR-like auxin-responsive protein family	LOC_Os03g45830.1	OsSAUR15 - Auxin-responsive SAUR gene family member
GRMZM2G515595	7	48041510	48041511	MACS_peak_19830	Upstream	1533	GRMZM2G515595_T01	7	48043044	48046234	hypothetical protein SORBIDRAFT_02g013170	AT2G35360.1	0	ubiquitin family protein	LOC_Os09g39980.1	ubiquitin family protein, putative, expressed
GRMZM2G486201	7	80804399	80804400	MACS_peak_20386	Upstream	1535	GRMZM2G486201_T01	7	80805935	80806807	--NA--	0	0	0	0	0
GRMZM2G053999	7	165752771	165752772	MACS_peak_21412	Upstream	1571	GRMZM2G053999_T01	7	165748301	165751201	alanine aminotransferase	AT1G72330.3	ALAAT2	alanine aminotransferase 2	LOC_Os07g42600.1	aminotransferase, classes I and II, domain containing protein, expressed
GRMZM2G067489	7	148171193	148171194	MACS_peak_21190	Upstream	1571	GRMZM2G067489_T02	7	148172765	148175864	ring-h2 finger protein atl2b	AT2G17730.2	NIP2	NEP-interacting protein 2	LOC_Os07g29600.1	zinc finger, C3HC4 type, domain containing protein, expressed
GRMZM2G425373	7	100036887	100036888	MACS_peak_20628	Upstream	1609	GRMZM2G425373_T01	7	100034737	100035279	chaperone protein	AT4G13830.2	J20	DNAJ-like 20	LOC_Os09g20320.1	heat shock protein DnaJ, putative, expressed
GRMZM2G101024	7	12247049	12247050	MACS_peak_19442	Upstream	1644	GRMZM2G101024_T01	7	12248694	12249690	hypothetical protein	AT3G57450.1	0	0	LOC_Os03g52410.1	expressed protein
GRMZM2G036912	7	95642349	95642350	MACS_peak_20562	Upstream	1753	GRMZM2G036912_T01	7	95635545	95640597	protein	AT3G05390.1	0	0	LOC_Os08g02150.1	a_IG002N01.7, putative, expressed
GRMZM2G085670	7	149862204	149862205	MACS_peak_21220	Upstream	1770	GRMZM2G085670_T01	7	149855390	149860435	cop9 signalosome complex subunit 7	AT1G02090.1	ATCSN7,COP15,CSN7,FUS5	Proteasome component (PCI) domain protein	LOC_Os07g30840.3	proteasome subunit, putative, expressed
GRMZM2G037135	7	43994290	43994291	MACS_peak_19790	Upstream	1816	GRMZM2G037135_T01	7	43991172	43992475	hypothetical protein	0	0	0	0	0
GRMZM2G135038	7	149899159	149899160	MACS_peak_21221	Upstream	1835	GRMZM2G135038_T01	7	149900995	149913271	gram domain-containing protein 1a-like	AT1G02120.1	VAD1	GRAM domain family protein	LOC_Os07g30940.1	expressed protein
AC212570.3_FG006	7	20617580	20617581	MACS_peak_19532	Upstream	1867	AC212570.3_FGT006	7	20619448	20621061	u3 small nucleolar rna-associated protein	AT2G47990.1	EDA13,EDA19,SWA1	transducin family protein / WD-40 repeat family protein	LOC_Os07g12320.1	WD domain, G-beta repeat domain containing protein, expressed
GRMZM2G052483	7	141895821	141895822	MACS_peak_21102	Upstream	1869	GRMZM2G052483_T03	7	141891040	141897108	hypothetical protein SORBIDRAFT_04g032730	0	0	0	LOC_Os02g44250.1	expressed protein
GRMZM2G011800	7	5095475	5095476	MACS_peak_19365	Upstream	1901	GRMZM2G011800_T01	7	5086583	5093575	wpp domain-associated	AT2G34730.1	0	myosin heavy chain-related	LOC_Os07g05390.1	expressed protein
GRMZM2G040090	7	4967784	4967785	MACS_peak_19363	Upstream	1984	GRMZM2G040090_T01	7	4964407	4965801	glyoxylate reductase	AT1G12550.1	0	D-isomer specific 2-hydroxyacid dehydrogenase family protein	LOC_Os04g01674.1	erythronate-4-phosphate dehydrogenase domain containing protein, expressed
GRMZM2G330690	7	171480371	171480372	MACS_peak_21454	Upstream	1989	GRMZM2G330690_T02	7	171482361	171486120	ubiquitin carboxyl-terminal hydrolase 24	AT4G30890.1	UBP24	ubiquitin-specific protease 24	LOC_Os07g46660.1	ubiquitin carboxyl-terminal hydrolase domain containing protein, expressed
GRMZM2G140342	7	121321310	121321311	MACS_peak_20856	Upstream	2005	GRMZM2G140342_T01	7	121316024	121319306	tmem87a protein	AT1G72480.1	0	Lung seven transmembrane receptor family protein	LOC_Os09g26830.1	lung seven transmembrane domain containing protein, putative, expressed
GRMZM2G410033	7	20852381	20852382	MACS_peak_19535	Upstream	2008	GRMZM2G410033_T01	7	20854390	20857828	tyrosine-specific transport	AT2G33260.1	0	Tryptophan/tyrosine permease	LOC_Os07g12330.3	tryptophan/tyrosine permease family protein, putative, expressed
GRMZM2G072582	7	2060031	2060032	MACS_peak_19336	Upstream	2035	GRMZM2G072582_T03	7	2062067	2073604	mads-box transcription factor 15	0	0	0	LOC_Os07g01820.5	OsMADS15 - MADS-box family gene with MIKCc type-box, expressed
GRMZM2G364252	7	44701870	44701871	MACS_peak_19796	Upstream	213	GRMZM2G364252_T01	7	44699713	44701658	orf 143	0	0	0	0	0
GRMZM2G414317	7	128849310	128849311	MACS_peak_20954	Upstream	2171	GRMZM2G414317_T01	7	128851482	128852569	blue copper protein precursor	AT1G72230.1	0	Cupredoxin superfamily protein	LOC_Os08g37660.1	plastocyanin-like domain containing protein, putative, expressed
GRMZM2G338928	7	142423560	142423561	MACS_peak_21111	Upstream	2179	GRMZM2G338928_T01	7	142416799	142421382	kinesin heavy chain	AT3G51150.2	0	ATP binding microtubule motor family protein	LOC_Os09g35890.1	kinesin motor domain containing protein, expressed
GRMZM5G851405	7	95081011	95081012	MACS_peak_20551	Upstream	2191	GRMZM5G851405_T02	7	95083203	95087605	histone acetyltransferase type b catalytic subunit	AT5G56740.1	HAC07,HAC7,HAG02,HAG2	histone acetyltransferase of the GNAT family 2	LOC_Os09g17850.1	acetyltransferase type B catalytic subunit, putative, expressed
GRMZM2G383052	7	90720403	90720404	MACS_peak_20508	Upstream	2205	GRMZM2G383052_T02	7	90713951	90720016	nadh-plastoquinone oxidoreductase subunit 2	ATCG00890.1	0	NADH-Ubiquinone/plastoquinone (complex I) protein	LOC_Os08g15248.1	NADPH-dependent oxidoreductase, putative, expressed
GRMZM2G327655	7	168163359	168163360	MACS_peak_21433	Upstream	2232	GRMZM2G327655_T01	7	168165592	168167309	p21-activated protein kinase-interacting protein 1-like	AT1G65030.1	0	Transducin/WD40 repeat-like superfamily protein	LOC_Os12g42150.1	WD domain, G-beta repeat domain containing protein, expressed
GRMZM2G046600	7	106081168	106081169	MACS_peak_20688	Upstream	2259	GRMZM2G046600_T01	7	106073367	106078910	catalytic hydrolase	AT2G18360.1	0	alpha/beta-Hydrolases superfamily protein	LOC_Os01g44960.1	hydrolase, alpha/beta fold family domain containing protein, expressed
GRMZM2G072997	7	90683838	90683839	MACS_peak_20506	Upstream	2263	GRMZM2G072997_T01	7	90679965	90681576	mads box protein zmm17	0	0	0	LOC_Os04g52410.2	OsMADS31 - MADS-box family gene with MIKCc type-box, expressed
AC192356.3_FG003	7	161944876	161944877	MACS_peak_21362	Upstream	228	AC192356.3_FGT003	7	161939954	161944649	hypothetical protein SORBIDRAFT_09g027660	0	0	0	LOC_Os05g47820.1	expressed protein
AC195370.3_FG004	7	65748077	65748078	MACS_peak_20149	Upstream	2341	AC195370.3_FGT004	7	65750419	65751315	--NA--	0	0	0	0	0
GRMZM2G181371	7	132181169	132181170	MACS_peak_21001	Upstream	2344	GRMZM2G181371_T02	7	132183216	132184935	--NA--	0	0	0	0	0
GRMZM2G151811	7	173955801	173955802	MACS_peak_21474	Upstream	2415	GRMZM2G151811_T01	7	173951359	173953387	ethylene-insensitive3-like 1 expressed	AT3G20770.1	AtEIN3,EIN3	Ethylene insensitive 3 family protein	LOC_Os07g48630.1	ethylene-insensitive 3, putative, expressed
GRMZM2G105750	7	151946430	151946431	MACS_peak_21256	Upstream	2440	GRMZM2G105750_T02	7	151948871	151964466	mitotic checkpoint serine threonine-protein kinase bub1-like	AT2G20635.1	0	ATP binding;protein kinases;protein serine/threonine kinases	LOC_Os07g32480.1	mitotic checkpoint serine/threonine-protein kinase BUB1, putative, expressed
AC226230.2_FG001	7	73440910	73440911	MACS_peak_20285	Upstream	247	AC226230.2_FGT001	7	73426823	73440664	telomerase activating protein est1	AT5G19400.1	SMG7	Telomerase activating protein Est1	LOC_Os08g21350.3	cig3, putative, expressed
AC234166.1_FG001	7	104393906	104393907	MACS_peak_20670	Upstream	2493	AC234166.1_FGT001	7	104396400	104400350	elongation factor 2	AT1G56070.1	LOS1	Ribosomal protein S5/Elongation factor G/III/V family protein	LOC_Os04g02820.1	elongation factor, putative, expressed
AC213455.3_FG008	7	158136087	158136088	MACS_peak_21327	Upstream	2521	AC213455.3_FGT008	7	158131754	158133567	membrane-associated zinc metalloprotease	AT1G05140.1	0	Peptidase M50 family protein	LOC_Os03g38230.1	peptidase M50 family protein, putative, expressed
GRMZM2G089948	7	130262885	130262886	MACS_peak_20984	Upstream	2536	GRMZM2G089948_T02	7	130252994	130260350	protease 2-like	AT1G69020.1	0	Prolyl oligopeptidase family protein	LOC_Os09g29950.1	OsPOP19 - Putative Prolyl Oligopeptidase homologue, expressed
GRMZM2G000221	7	31083842	31083843	MACS_peak_19652	Upstream	2566	GRMZM2G000221_T01	7	31086409	31087079	pvr3-like protein	AT5G48490.1	0	Bifunctional inhibitor/lipid-transfer protein/seed storage 2S albumin superfamily protein	LOC_Os07g18990.1	LTPL40 - Protease inhibitor/seed storage/LTP family protein precursor, expressed
GRMZM2G038542	7	176543160	176543161	MACS_peak_21501	Upstream	2614	GRMZM2G038542_T01	7	176538854	176540547	--NA--	0	0	0	0	0
GRMZM2G033199	7	139598155	139598156	MACS_peak_21079	Upstream	2629	GRMZM2G033199_T02	7	139600785	139602913	dna polymerase delta subunit 4-like	AT1G09815.1	POLD4	polymerase delta 4	LOC_Os09g34850.1	POLD4A - Putative DNA polymerase delta complex subunit, expressed
GRMZM2G001639	7	141591689	141591690	MACS_peak_21098	Upstream	2654	GRMZM2G001639_T01	7	141594344	141596875	f-box protein pp2-a13-like	AT3G61060.1	AtPP2-A13,PP2-A13	phloem protein 2-A13	LOC_Os09g35680.1	OsFBX339 - F-box domain containing protein, expressed
GRMZM2G130651	7	31300957	31300958	MACS_peak_19654	Upstream	2713	GRMZM2G130651_T01	7	31303671	31308697	protein	AT3G23710.1	0	Tic22-like family protein	LOC_Os07g19030.1	tic22-like family domain containing protein, expressed
GRMZM2G162359	7	10648430	10648431	MACS_peak_19424	Upstream	2840	GRMZM2G162359_T01	7	10651271	10653006	xylanase inhibitor protein 1-like	AT5G24090.1	ATCHIA,CHIA	chitinase A	LOC_Os06g25010.1	glycosyl hydrolase, putative, expressed
GRMZM2G480480	7	153439056	153439057	MACS_peak_21270	Upstream	2861	GRMZM2G480480_T02	7	153424762	153436196	abnormal spindle-like microcephaly-associated protein homolog	AT4G21820.1	0	binding;calmodulin binding	LOC_Os07g33370.1	IQ calmodulin-binding motif family protein, expressed
GRMZM2G117612	7	148884042	148884043	MACS_peak_21200	Upstream	29	GRMZM2G117612_T03	7	148881794	148891698	e3 ubiquitin protein ligase rin2	AT4G25230.1	RIN2	RPM1 interacting protein 2	LOC_Os07g30100.1	RIN3, putative, expressed
GRMZM2G145101	7	127594236	127594237	MACS_peak_20936	Upstream	2946	GRMZM2G145101_T03	7	127586280	127591964	carbonic anhydrase	AT4G33580.1	ATBCA5,BCA5	beta carbonic anhydrase 5	LOC_Os09g28910.2	carbonic anhydrase, chloroplast precursor, putative, expressed
GRMZM2G089241	7	141550238	141550239	MACS_peak_21097	Upstream	2979	GRMZM2G089241_T01	7	141545628	141547260	cytokinin-o-glucosyltransferase 2	AT1G22360.1	AtUGT85A2,UGT85A2	UDP-glucosyl transferase 85A2	LOC_Os04g25980.1	cytokinin-O-glucosyltransferase 2, putative, expressed
GRMZM2G141219	7	117841780	117841781	MACS_peak_20803	Upstream	3027	GRMZM2G141219_T01	7	117844808	117848780	ap2-like ethylene-responsive transcription factor at1g16060-like	AT1G16060.1	ADAP	ARIA-interacting double AP2 domain protein	LOC_Os06g05340.1	AP2 domain containing protein, expressed
GRMZM2G066726	7	41466398	41466399	MACS_peak_19759	Upstream	3028	GRMZM2G066726_T01	7	41469427	41470043	unknown	0	0	0	0	0
GRMZM2G179024	7	143122263	143122264	MACS_peak_21122	Upstream	3031	GRMZM2G179024_T01	7	143113600	143119233	two-component response regulator-like prr95-like	AT5G24470.1	APRR5,PRR5	pseudo-response regulator 5	LOC_Os09g36220.1	response regulator receiver domain containing protein, expressed
GRMZM2G036203	7	162844344	162844345	MACS_peak_21374	Upstream	3049	GRMZM2G036203_T02	7	162839786	162841296	thiol protease sen102 precursor	AT3G48350.1	0	Cysteine proteinases superfamily protein	LOC_Os09g21370.1	cysteine proteinase EP-B 1 precursor, putative, expressed
GRMZM2G119513	7	137617802	137617803	MACS_peak_21060	Upstream	3175	GRMZM2G119513_T04	7	137614157	137617374	--NA--	0	0	0	0	0
AC212668.2_FG001	7	84618370	84618371	MACS_peak_20438	Upstream	3176	AC212668.2_FGT001	7	84621547	84621999	--NA--	0	0	0	0	0
AC233912.1_FG001	7	19987950	19987951	MACS_peak_19520	Upstream	3181	AC233912.1_FGT001	7	19982635	19984770	mads-box transcription factor 29	AT5G23260.2	ABS,AGL32,TT16	K-box region and MADS-box transcription factor family protein	LOC_Os04g52410.2	OsMADS31 - MADS-box family gene with MIKCc type-box, expressed
GRMZM2G148056	7	40613487	40613488	MACS_peak_19754	Upstream	3184	GRMZM2G148056_T01	7	40616672	40618501	two-component response regulator arr3	AT3G57040.1	ARR9,ATRR4	response regulator 9	LOC_Os07g26720.2	OsRR7 type-A response regulator, expressed
GRMZM2G150776	7	119368196	119368197	MACS_peak_20831	Upstream	3245	GRMZM2G150776_T01	7	119364564	119364952	zinc finger protein 3	AT1G80730.1	ATZFP1,ZFP1	zinc-finger protein 1	LOC_Os09g26200.1	ZOS9-11 - C2H2 zinc finger protein, expressed
GRMZM2G057037	7	111341247	111341248	MACS_peak_20744	Upstream	3272	GRMZM2G057037_T02	7	111333108	111337976	duf246 domain-containing protein at1g04910-like	AT4G24530.1	0	O-fucosyltransferase family protein	LOC_Os09g24570.1	growth regulator related protein, putative, expressed
GRMZM2G120563	7	1322877	1322878	MACS_peak_19331	Upstream	4495	GRMZM2G120563_T01	7	1305954	1318383	pollen-specific c2 domain containing protein	AT3G17980.1	0	Calcium-dependent lipid-binding (CaLB domain) family protein	LOC_Os07g01770.1	expressed protein
GRMZM2G051720	7	55614358	55614359	MACS_peak_19959	Upstream	346	GRMZM2G051720_T01	7	55612269	55614013	nucleotidyltransferase family protein	AT3G45750.1	0	Nucleotidyltransferase family protein	LOC_Os08g44560.1	expressed protein
GRMZM2G060369	7	118018963	118018964	MACS_peak_20804	Upstream	362	GRMZM2G060369_T02	7	118016000	118018602	s-adenosylmethionine decarboxylase	AT3G02470.1	SAMDC	S-adenosylmethionine decarboxylase	LOC_Os09g25620.1	CPuORF8 - conserved peptide uORF-containing transcript, expressed
GRMZM2G329334	7	117098142	117098143	MACS_peak_20798	Upstream	3671	GRMZM2G329334_T01	7	117093978	117094472	uncharacterized protein LOC100382288	0	0	0	LOC_Os09g25420.1	ZOS9-06 - C2H2 zinc finger protein, expressed
GRMZM2G078368	7	116444835	116444836	MACS_peak_20793	Upstream	3704	GRMZM2G078368_T01	7	116448540	116449965	--NA--	0	0	0	0	0
GRMZM5G871542	7	148931170	148931171	MACS_peak_21202	Upstream	3763	GRMZM5G871542_T01	7	148925623	148927408	protein	AT1G20225.1	0	Thioredoxin superfamily protein	LOC_Os09g37020.1	expressed protein
GRMZM2G008108	7	73521612	73521613	MACS_peak_20286	Upstream	395	GRMZM2G008108_T01	7	73515493	73524465	hypothetical protein	0	0	0	0	0
GRMZM5G844243	7	157350400	157350401	MACS_peak_21316	Upstream	398	GRMZM5G844243_T01	7	157350799	157351026	unknown	0	0	0	0	0
AC196065.3_FG001	7	53181591	53181592	MACS_peak_19913	Upstream	3980	AC196065.3_FGT001	7	53177169	53177612	--NA--	0	0	0	0	0
GRMZM2G017016	7	162570613	162570614	MACS_peak_21367	Upstream	4035	GRMZM2G017016_T03	7	162561049	162566579	abi3-interacting protein 2 2	0	0	0	LOC_Os07g40270.1	frigida, putative, expressed
GRMZM2G700063	7	76247804	76247805	MACS_peak_20316	Upstream	4073	GRMZM2G700063_T01	7	76251878	76252550	--NA--	0	0	0	0	0
GRMZM5G886969	7	159005807	159005808	MACS_peak_21336	Upstream	4296	GRMZM5G886969_T02	7	158996203	159001512	unknown	0	0	0	0	0
GRMZM2G467977	7	4848668	4848669	MACS_peak_19361	Upstream	4456	GRMZM2G467977_T01	7	4842413	4844213	hypothetical protein SORBIDRAFT_01g026322	0	0	0	LOC_Os04g54890.1	expressed protein
GRMZM2G048257	7	51655678	51655679	MACS_peak_19895	Upstream	4486	GRMZM2G048257_T01	7	51648636	51651193	cax-interacting protein 4	AT2G28910.1	CXIP4	CAX interacting protein 4	LOC_Os09g01640.1	CAX-interacting protein 4, putative, expressed
GRMZM2G062165	7	174199956	174199957	MACS_peak_21478	Upstream	4492	GRMZM2G062165_T01	7	174191529	174195465	ribosomal protein l16	ATMG00080.1	0	ribosomal protein L16	LOC_Os12g34128.1	mitochondrial 60S ribosomal protein L16, putative, expressed
GRMZM2G120563	7	1322877	1322878	MACS_peak_19331	Upstream	4495	GRMZM2G120563_T01	7	1305954	1318383	pollen-specific c2 domain containing protein	AT3G17980.1	0	Calcium-dependent lipid-binding (CaLB domain) family protein	LOC_Os07g01770.1	expressed protein
GRMZM2G081949	7	158940534	158940535	MACS_peak_21335	Upstream	4497	GRMZM2G081949_T02	7	158934379	158936038	dna binding protein	AT3G57540.1	0	Remorin family protein	LOC_Os07g38170.1	remorin, putative, expressed
GRMZM2G360761	7	25526911	25526912	MACS_peak_19605	Upstream	4506	GRMZM2G360761_T01	7	25531418	25531831	60s acidic ribosomal protein p2a	AT2G27710.4	0	60S acidic ribosomal protein family	LOC_Os05g37330.1	60S acidic ribosomal protein, putative, expressed
GRMZM2G446625	7	120560368	120560369	MACS_peak_20846	Upstream	4510	GRMZM2G446625_T05	7	120537643	120567587	alpha beta-hydrolases-like protein	AT2G03140.2	0	alpha/beta-Hydrolases superfamily protein	LOC_Os02g43340.1	hydrolase, alpha/beta fold family domain containing protein, expressed
GRMZM2G366803	7	43408528	43408529	MACS_peak_19783	Upstream	4566	GRMZM2G366803_T01	7	43413095	43415434	--NA--	0	0	0	0	0
GRMZM2G176721	7	100813454	100813455	MACS_peak_20636	Upstream	4618	GRMZM2G176721_T01	7	100804201	100808837	protein spinster-like	AT5G10190.1	0	Major facilitator superfamily protein	LOC_Os09g20490.1	transporter, putative, expressed
GRMZM2G417107	7	102764478	102764479	MACS_peak_20654	Upstream	4735	GRMZM2G417107_T01	7	102759111	102759744	uncharacterized protein LOC100275319	AT1G23965.1	0	0	LOC_Os08g31950.1	expressed protein
GRMZM2G055119	7	20067933	20067934	MACS_peak_19523	Upstream	4737	GRMZM2G055119_T01	7	20062444	20063197	uncharacterized protein LOC100276852	0	0	0	0	0
GRMZM2G320949	7	35495494	35495495	MACS_peak_19686	Upstream	4759	GRMZM2G320949_T01	7	35500254	35510121	uncharacterized protein LOC100278673	AT2G45980.1	0	0	LOC_Os07g23550.1	expressed protein
GRMZM2G010142	7	167706082	167706083	MACS_peak_21431	Upstream	4801	GRMZM2G010142_T01	7	167710884	167716076	probable mannan synthase 7-like	AT5G03760.1	ATCSLA09,ATCSLA9,CSLA09,CSLA9,RAT4	Nucleotide-diphospho-sugar transferases superfamily protein	LOC_Os07g43710.1	CSLA7 - cellulose synthase-like family A; mannan synthase, expressed
GRMZM2G143330	7	7515656	7515657	MACS_peak_19394	Upstream	4857	GRMZM2G143330_T01	7	7507005	7510800	eukaryotic translation initiation factor 3 subunit i-like	AT2G46290.1	0	Transducin/WD40 repeat-like superfamily protein	LOC_Os08g21660.1	WD domain, G-beta repeat domain containing protein, expressed
GRMZM2G071370	7	9921208	9921209	MACS_peak_19418	Upstream	4862	GRMZM2G071370_T01	7	9912527	9916347	protein	AT5G20030.1	0	Plant Tudor-like RNA-binding protein	LOC_Os07g08220.1	expressed protein
GRMZM2G378881	7	64690424	64690425	MACS_peak_20125	Upstream	4936	GRMZM2G378881_T01	7	64695361	64696558	--NA--	0	0	0	0	0
GRMZM2G105657	7	46047678	46047679	MACS_peak_19811	Upstream	5000	GRMZM2G105657_T01	7	46041172	46042679	uncharacterized protein LOC100274546	0	0	0	0	0
GRMZM5G824944	7	123474561	123474562	MACS_peak_20887	Upstream	537	GRMZM5G824944_T02	7	123475099	123479587	10-formyltetrahydrofolate synthetase	AT1G50480.1	THFS	10-formyltetrahydrofolate synthetase	LOC_Os09g27420.1	formate--tetrahydrofolate ligase, putative, expressed
GRMZM2G139210	7	144134742	144134743	MACS_peak_21140	Upstream	596	GRMZM2G139210_T01	7	144129492	144134147	cyclophilin-like peptidyl-prolyl cis-trans isomerase family protein	AT3G66654.1	0	Cyclophilin-like peptidyl-prolyl cis-trans isomerase family protein	LOC_Os07g29390.1	peptidyl-prolyl cis-trans isomerase, putative, expressed
GRMZM2G100090	7	105630463	105630464	MACS_peak_20681	Upstream	696	GRMZM2G100090_T01	7	105627230	105629768	arm repeat-containing	AT5G62560.1	0	RING/U-box superfamily protein with ARM repeat domain	LOC_Os09g21740.1	armadillo/beta-catenin repeat family protein, putative, expressed
GRMZM2G350205	7	2964062	2964063	MACS_peak_19346	Upstream	804	GRMZM2G350205_T01	7	2961703	2967308	ternary complex factor mip1	0	0	0	0	0
GRMZM2G179429	7	771958	771959	MACS_peak_19322	Upstream	813	GRMZM2G179429_T02	7	772772	776185	ddrgk domain-containing protein 1	AT4G27120.1	0	0	LOC_Os07g01320.1	expressed protein
GRMZM2G116603	7	156078291	156078292	MACS_peak_21305	Upstream	814	GRMZM2G116603_T01	7	156075697	156077478	f-box domain containing protein	0	0	0	LOC_Os07g36910.1	OsFBX254 - F-box domain containing protein, expressed
GRMZM5G847216	7	123882177	123882178	MACS_peak_20894	Upstream	847	GRMZM5G847216_T01	7	123880475	123881331	uncharacterized protein LOC100277225	AT3G14760.1	0	0	LOC_Os02g21640.1	expressed protein
GRMZM2G334165	7	110297155	110297156	MACS_peak_20728	Upstream	914	GRMZM2G334165_T03	7	110297915	110302455	protein kinase domain-containing protein	AT1G70740.1	0	Protein kinase superfamily protein	LOC_Os09g24330.1	TKL_IRAK_DUF26-lg.2 - DUF26 kinases have homology to DUF26 containing loci, expressed
GRMZM2G020484	8	13909350	13909351	MACS_peak_21648	Upstream	1004	GRMZM2G020484_T08	8	13906441	13913673	protein	AT3G54140.1	ATPTR1,PTR1	peptide transporter 1	LOC_Os01g04950.1	peptide transporter PTR2, putative, expressed
GRMZM2G096029	8	104282128	104282129	MACS_peak_22697	Upstream	1011	GRMZM2G096029_T01	8	104279166	104281118	cytochrome p450	AT1G11680.1	CYP51,CYP51A2,CYP51G1,EMB1738	CYTOCHROME P450 51G1	LOC_Os05g34325.1	cytochrome P450 51, putative, expressed
GRMZM2G014346	8	149916047	149916048	MACS_peak_23218	Upstream	1032	GRMZM2G014346_T01	8	149917080	149920542	homeobox transcription factor-like	AT1G28420.1	HB-1	homeobox-1	LOC_Os01g48180.1	DDT domain containing protein, putative, expressed
GRMZM2G395778	8	8924564	8924565	MACS_peak_21585	Upstream	1061	GRMZM2G395778_T01	8	8917988	8923504	probable receptor-like protein kinase at1g67000-like	AT1G66920.1	0	Protein kinase superfamily protein	LOC_Os01g02390.1	protein kinase domain containing protein, expressed
GRMZM2G353107	8	94670114	94670115	MACS_peak_22579	Upstream	1084	GRMZM2G353107_T01	8	94653296	94669031	ysl3_orysj ame: full=probable metal-nicotianamine transporter ysl3 ame: full=protein yellow stripe like 3 short= 3	AT1G65730.1	YSL7	YELLOW STRIPE like 7	0	0
GRMZM2G047139	8	24718491	24718492	MACS_peak_21759	Upstream	1154	GRMZM2G047139_T02	8	24719639	24722490	gdsl esterase lipase at5g45910-like isoform 2	AT5G45910.1	0	GDSL-like Lipase/Acylhydrolase superfamily protein	LOC_Os01g11650.2	GDSL-like lipase/acylhydrolase, putative, expressed
GRMZM2G024151	8	5919865	5919866	MACS_peak_21543	Upstream	1233	GRMZM2G024151_T02	8	5914730	5918678	glycogen synthase kinase-3 -3	AT5G14640.1	ATSK13,SK13	shaggy-like kinase 13	LOC_Os01g14860.1	CGMC_GSK.1 - CGMC includes CDA, MAPK, GSK3, and CLKC kinases, expressed
GRMZM2G147051	8	101175212	101175213	MACS_peak_22668	Upstream	1245	GRMZM2G147051_T02	8	101176458	101179684	probable serine threonine-protein kinase at1g01540-like	AT4G01330.2	0	Protein kinase superfamily protein	LOC_Os05g36050.1	serine/threonine-protein kinase, putative, expressed
GRMZM2G133029	8	172229081	172229082	MACS_peak_23447	Upstream	1258	GRMZM2G133029_T01	8	172223115	172227824	aspartic proteinase-like protein 2-like	AT5G22850.1	0	Eukaryotic aspartyl protease family protein	LOC_Os01g56930.1	eukaryotic aspartyl protease domain containing protein, expressed
GRMZM2G356529	8	175470613	175470614	MACS_peak_23481	Upstream	1271	GRMZM2G356529_T01	8	175466032	175469343	--NA--	0	0	0	0	0
GRMZM2G029933	8	107951397	107951398	MACS_peak_22732	Upstream	1285	GRMZM2G029933_T03	8	107952194	107955598	mterf family protein	AT4G02990.1	0	Mitochondrial transcription termination factor family protein	LOC_Os05g33500.1	mTERF domain containing protein, expressed
GRMZM2G417208	8	79152065	79152066	MACS_peak_22438	Upstream	1365	GRMZM2G417208_T01	8	79149486	79150701	e3 ubiquitin-protein ligase atl42	AT2G20030.1	0	RING/U-box superfamily protein	LOC_Os05g51780.1	zinc finger, C3HC4 type domain containing protein, expressed
GRMZM2G167758	8	156883007	156883008	MACS_peak_23287	Upstream	1399	GRMZM2G167758_T02	8	156883955	156885825	nuclear transport factor 2 family protein	AT5G04830.1	0	Nuclear transport factor 2 (NTF2) family protein	LOC_Os01g73500.1	expressed protein
GRMZM2G700565	8	97587030	97587031	MACS_peak_22610	Upstream	1454	GRMZM2G700565_T01	8	97588485	97588800	--NA--	0	0	0	0	0
GRMZM2G018142	8	78259047	78259048	MACS_peak_22431	Upstream	1477	GRMZM2G018142_T01	8	78242788	78257571	dna binding	AT3G24880.1	0	Helicase/SANT-associated, DNA binding protein	0	0
GRMZM2G089741	8	100634731	100634732	MACS_peak_22660	Upstream	1538	GRMZM2G089741_T01	8	100631979	100633194	--NA--	0	0	0	0	0
GRMZM2G142870	8	45277581	45277582	MACS_peak_22015	Upstream	1600	GRMZM2G142870_T02	8	45260943	45275982	abc transporter c family member 4-like	AT3G62700.1	ATMRP10,MRP10	multidrug resistance-associated protein 10	LOC_Os01g25386.1	multidrug resistance-associated protein, putative, expressed
GRMZM2G157156	8	71987633	71987634	MACS_peak_22358	Upstream	1613	GRMZM2G157156_T01	8	71976728	71986021	serine-type peptidase	AT3G27925.1	Deg1,DEGP1	DegP protease 1	LOC_Os05g49380.1	OsDegp9 - Putative Deg protease homologue, expressed
AC197705.4_FG006	8	118184978	118184979	MACS_peak_22871	Upstream	1678	AC197705.4_FGT006	8	118186657	118188309	zinc c3hc4 type family protein	AT3G58030.1	0	RING/U-box superfamily protein	LOC_Os05g39380.1	zinc finger, C3HC4 type domain containing protein, expressed
GRMZM2G168416	8	156625369	156625370	MACS_peak_23283	Upstream	1744	GRMZM2G168416_T01	8	156627114	156628559	protein kinase	AT5G02290.1	NAK	Protein kinase superfamily protein	LOC_Os01g74200.1	protein kinase domain containing protein, expressed
GRMZM2G372928	8	25392941	25392942	MACS_peak_21768	Upstream	1757	GRMZM2G372928_T01	8	25354740	25391185	histone-lysine n-methyltransferase atx4-like	AT4G27910.1	ATX4,SDG16	SET domain protein 16	LOC_Os01g11952.1	histone-lysine N-methyltransferase ATX5, putative, expressed
GRMZM2G446170	8	175736053	175736054	MACS_peak_23484	Upstream	1828	GRMZM2G446170_T03	8	175731989	175734254	burp domain-containing protein	AT5G25610.1	ATRD22,RD22	BURP domain-containing protein	LOC_Os01g53240.1	BURP domain containing protein, expressed
GRMZM2G173718	8	15246003	15246004	MACS_peak_21658	Upstream	1837	GRMZM2G173718_T01	8	15242561	15244167	lectin-like protein	AT4G19840.1	ATPP2-A1,ATPP2A-1,PP2-A1	phloem protein 2-A1	LOC_Os01g06500.2	PHLOEM 2-LIKE A5, putative, expressed
GRMZM2G700655	8	128540873	128540874	MACS_peak_22988	Upstream	1904	GRMZM2G700655_T01	8	128542778	128548144	embryonic flower 1-like protein	0	0	0	LOC_Os01g12890.1	expressed protein
GRMZM2G562929	8	172212969	172212970	MACS_peak_23446	Upstream	1937	GRMZM2G562929_T01	8	172206579	172211033	alpha 3 subunit of 20s proteasome	AT4G15165.1	0	N-terminal nucleophile aminohydrolases (Ntn hydrolases) superfamily protein	LOC_Os06g07978.1	peptidase, T1 family, putative, expressed
GRMZM2G375675	8	29203011	29203012	MACS_peak_21811	Upstream	2091	GRMZM2G375675_T01	8	29205103	29211294	rwp-rk domain-containing protein	AT4G24020.1	NLP7	NIN like protein 7	LOC_Os01g13540.1	NIN, putative, expressed
GRMZM5G884889	8	108227703	108227704	MACS_peak_22739	Upstream	2158	GRMZM5G884889_T01	8	108229862	108232958	uncharacterized protein LOC100275500	0	0	0	0	0
GRMZM2G140754	8	10087827	10087828	MACS_peak_21602	Upstream	2226	GRMZM2G140754_T02	8	10082012	10085602	nucleotide binding protein	AT3G16565.2	0	alanine-tRNA ligases;nucleic acid binding;ligases, forming aminoacyl-tRNA and related compounds;nucleotide binding;ATP binding	LOC_Os01g03030.1	alanyl-tRNA synthetase, putative, expressed
GRMZM2G010016	8	36482135	36482136	MACS_peak_21911	Upstream	2267	GRMZM2G010016_T01	8	36484403	36485269	uncharacterized protein LOC100279169	AT3G03280.1	0	0	LOC_Os01g19880.1	expressed protein
GRMZM2G700576	8	99166989	99166990	MACS_peak_22642	Upstream	2311	GRMZM2G700576_T01	8	99164037	99164679	--NA--	0	0	0	0	0
GRMZM2G439589	8	53869469	53869470	MACS_peak_22131	Upstream	2331	GRMZM2G439589_T02	8	53871801	53874577	rossmann-fold nad -binding domain-containing protein	AT2G39080.1	0	NAD(P)-binding Rossmann-fold superfamily protein	ChrUn.fgenesh.mRNA.69	expressed protein
GRMZM2G052926	8	100932727	100932728	MACS_peak_22663	Upstream	2368	GRMZM2G052926_T02	8	100935096	100939868	polypyrimidine tract-binding protein homolog 3-like	AT1G43190.1	PTB3	polypyrimidine tract-binding protein 3	LOC_Os05g36120.1	polypyrimidine tract-binding protein, putative, expressed
GRMZM2G049781	8	10859957	10859958	MACS_peak_21614	Upstream	2375	GRMZM2G049781_T02	8	10862333	10865064	heavy metal transport detoxification domain-containing protein	AT1G23000.1	0	Heavy metal transport/detoxification superfamily protein	LOC_Os01g03490.1	heavy-metal-associated domain-containing protein, putative, expressed
GRMZM2G374085	8	10392036	10392037	MACS_peak_21605	Upstream	251	GRMZM2G374085_T01	8	10392288	10394005	uncharacterized protein LOC100192882	0	0	0	0	0
AC193786.3_FG005	8	157920165	157920166	MACS_peak_23296	Upstream	2581	AC193786.3_FGT005	8	157922747	157923803	transcription factor org2-like	AT3G56970.1	BHLH038,ORG2	basic helix-loop-helix (bHLH) DNA-binding superfamily protein	LOC_Os01g72370.1	helix-loop-helix DNA-binding domain containing protein, expressed
AC199790.4_FG013	8	141876395	141876396	MACS_peak_23128	Upstream	2700	AC199790.4_FGT013	8	141879096	141879617	--NA--	0	0	0	0	0
GRMZM2G154182	8	7296901	7296902	MACS_peak_21561	Upstream	2837	GRMZM2G154182_T02	8	7299739	7301739	nac domain-containing protein 100-like	AT5G18270.2	ANAC087	Arabidopsis NAC domain containing protein 87	LOC_Os01g01470.1	no apical meristem protein, putative, expressed
GRMZM2G378906	8	1445532	1445533	MACS_peak_21516	Upstream	2891	GRMZM2G378906_T01	8	1448424	1454503	coatomer subunit beta-1	AT4G31480.1	0	Coatomer, beta subunit	LOC_Os01g17430.1	coatomer subunit beta-1, putative, expressed
GRMZM2G120178	8	127069793	127069794	MACS_peak_22977	Upstream	2898	GRMZM2G120178_T01	8	127072692	127074725	phosphatase subunit g4-1	AT5G18580.1	EMB40,FASS,FASS 2,FS1,GDO,TON2	tonneau 2 (TON2)	LOC_Os05g05710.1	serine/threonine-protein phosphatase 2A regulatory subunit B subunitgamma, putative, expressed
GRMZM2G052255	8	98055218	98055219	MACS_peak_22624	Upstream	2953	GRMZM2G052255_T01	8	98049822	98052266	--NA--	0	0	0	0	0
GRMZM2G149211	8	114434048	114434049	MACS_peak_22829	Upstream	2999	GRMZM2G149211_T02	8	114426296	114431050	peroxisomal carrier protein	AT3G05290.1	PNC1	peroxisomal adenine nucleotide carrier 1	LOC_Os05g32630.1	mitochondrial carrier protein, putative, expressed
GRMZM2G145280	8	161073289	161073290	MACS_peak_23328	Upstream	3051	GRMZM2G145280_T02	8	161067687	161070239	60s ribosomal protein l13-2	AT3G49010.1	ATBBC1,BBC1,RSU2	breast basic conserved 1	LOC_Os06g02510.1	ribosomal protein L13, putative, expressed
GRMZM2G100662	8	51240801	51240802	MACS_peak_22109	Upstream	3096	GRMZM2G100662_T01	8	51237461	51237706	nitrilase-associated protein	AT1G26355.1	SP1L1	SPIRAL1-like1	LOC_Os12g31780.1	nitrilase-associated protein, putative, expressed
GRMZM2G096064	8	104264011	104264012	MACS_peak_22696	Upstream	3207	GRMZM2G096064_T01	8	104267219	104268277	asymmetric leaves2	AT1G65620.1	AS2	Lateral organ boundaries (LOB) domain family protein	LOC_Os01g66590.1	DUF260 domain containing protein, putative, expressed
AC204007.3_FG001	8	164448650	164448651	MACS_peak_23367	Upstream	3298	AC204007.3_FGT001	8	164451949	164454433	abhydrolase domain-containing protein fam108c1-like	AT4G24760.1	0	alpha/beta-Hydrolases superfamily protein	LOC_Os08g38092.1	abhydrolase domain-containing protein FAM108C1, putative, expressed
GRMZM5G807767	8	76490004	76490005	MACS_peak_22406	Upstream	3331	GRMZM5G807767_T01	8	76493336	76498313	ribulose- bisphosphate carboxylase oxygenase large subunit n- chloroplastic-like	AT4G20130.1	PTAC14	plastid transcriptionally active 14	LOC_Os05g50980.1	SET domain containing protein, expressed
GRMZM2G381129	8	126953478	126953479	MACS_peak_22973	Upstream	343	GRMZM2G381129_T01	8	126953822	126958871	proline synthase co-transcribed bacterial homolog	AT1G11930.1	0	Predicted pyridoxal phosphate-dependent enzyme, YBL036C type	LOC_Os05g05740.1	proline synthetase co-transcribed bacterial homolog protein, putative, expressed
GRMZM2G110509	8	84603647	84603648	MACS_peak_22476	Upstream	3446	GRMZM2G110509_T02	8	84607094	84610318	elongation factor 1-alpha	AT1G07920.1	0	GTP binding Elongation factor Tu family protein	LOC_Os03g08050.1	elongation factor Tu, putative, expressed
GRMZM2G030280	8	1650995	1650996	MACS_peak_21519	Upstream	345	GRMZM2G030280_T02	8	1640429	1650651	bzip transcription factor	AT3G12250.1	BZIP45,TGA6	TGACG motif-binding factor 6	LOC_Os01g17260.1	transcription factor, putative, expressed
GRMZM2G119345	8	10762127	10762128	MACS_peak_21612	Upstream	352	GRMZM2G119345_T01	8	10755838	10761776	abc transporter g family member 7	AT2G01320.2	0	ABC-2 type transporter family protein	LOC_Os01g03144.1	white-brown complex homolog protein 7, putative, expressed
GRMZM2G473511	8	9441640	9441641	MACS_peak_21589	Upstream	3592	GRMZM2G473511_T01	8	9435813	9438049	rust resistance kinase lr10	AT1G66920.2	0	Protein kinase superfamily protein	LOC_Os01g02700.1	protein kinase domain containing protein, expressed
GRMZM2G117401	8	44403887	44403888	MACS_peak_22006	Upstream	3641	GRMZM2G117401_T03	8	44383682	44410624	atp binding protein	AT3G16630.1	ATKINESIN-13A,KINESIN-13A	P-loop containing nucleoside triphosphate hydrolases superfamily protein	LOC_Os05g06280.1	ATKINESIN-13A/KINESIN-13A, putative, expressed
GRMZM2G700784	8	167833958	167833959	MACS_peak_23397	Upstream	3641	GRMZM2G700784_T01	8	167828783	167830318	male fertility protein	AT3G57030.1	0	Calcium-dependent phosphotriesterase superfamily protein	LOC_Os08g07810.1	strictosidine synthase, putative, expressed
GRMZM2G011213	8	14074794	14074795	MACS_peak_21649	Upstream	3653	GRMZM2G011213_T01	8	14068425	14071142	mitochondrial glycoprotein	AT3G55605.1	0	Mitochondrial glycoprotein family protein	LOC_Os01g05060.1	mitochondrial glycoprotein, putative, expressed
GRMZM2G354804	8	57786285	57786286	MACS_peak_22187	Upstream	3799	GRMZM2G354804_T02	8	57780056	57782992	nadh-plastoquinone oxidoreductase subunit 7	ATCG01110.1	0	NAD(P)H dehydrogenase subunit H	LOC_Os04g16732.1	NADPH-dependent oxidoreductase, putative, expressed
GRMZM2G069687	8	23948888	23948889	MACS_peak_21748	Upstream	3877	GRMZM2G069687_T01	8	23952766	23959816	protein scar3-like	AT1G29170.1	ATSCAR3,SCAR3,WAVE2	SCAR family protein	LOC_Os01g11040.1	SCAR-like protein 2, putative, expressed
AC207784.3_FG007	8	72531391	72531392	MACS_peak_22364	Upstream	4047	AC207784.3_FGT007	8	72535439	72536275	--NA--	0	0	0	0	0
GRMZM2G423456	8	161386545	161386546	MACS_peak_23331	Upstream	4072	GRMZM2G423456_T02	8	161390595	161396494	histidine kinase 3	AT1G27320.1	AHK3,HK3	histidine kinase 3	LOC_Os01g69920.1	histidine kinase, putative, expressed
GRMZM2G139198	8	171773164	171773165	MACS_peak_23442	Upstream	4083	GRMZM2G139198_T01	8	171777248	171779390	partner of nob1	AT3G13230.1	0	RNA-binding KH domain-containing protein	LOC_Os03g02420.1	KH domain containing protein, putative, expressed
GRMZM2G151245	8	155638913	155638914	MACS_peak_23275	Upstream	4124	GRMZM2G151245_T01	8	155643038	155644847	senescence dehydration-associated protein	AT4G15450.1	0	Senescence/dehydration-associated protein-related	LOC_Os01g52480.1	senescence-associated protein, putative, expressed
GRMZM2G454348	8	103179251	103179252	MACS_peak_22686	Upstream	4231	GRMZM2G454348_T01	8	103174540	103175021	uncharacterized protein LOC100278803	0	0	0	0	0
GRMZM2G107985	8	155028555	155028556	MACS_peak_23271	Upstream	4286	GRMZM2G107985_T02	8	155014820	155024270	unknown	AT1G71760.2	0	0	LOC_Os01g51850.1	expressed protein
GRMZM2G413687	8	115633428	115633429	MACS_peak_22845	Upstream	4322	GRMZM2G413687_T01	8	115637751	115638759	g1-like9 protein	AT1G07090.1	LSH6	Protein of unknown function (DUF640)	LOC_Os05g28040.1	DUF640 domain containing protein, putative, expressed
GRMZM2G170632	8	138675710	138675711	MACS_peak_23099	Upstream	4372	GRMZM2G170632_T05	8	138667667	138671356	rna-binding protein	AT2G19385.1	0	zinc ion binding	LOC_Os01g40110.1	ZOS1-11 - C2H2 zinc finger protein, expressed
GRMZM2G353107	8	94670114	94670115	MACS_peak_22579	Upstream	1084	GRMZM2G353107_T01	8	94653296	94669031	ysl3_orysj ame: full=probable metal-nicotianamine transporter ysl3 ame: full=protein yellow stripe like 3 short= 3	AT1G65730.1	YSL7	YELLOW STRIPE like 7	0	0
GRMZM2G131315	8	145835240	145835241	MACS_peak_23176	Upstream	4408	GRMZM2G131315_T01	8	145839649	145841307	serine carboxypeptidase	AT1G15000.1	scpl50	serine carboxypeptidase-like 50	LOC_Os01g43890.1	OsSCP4 - Putative Serine Carboxypeptidase homologue, expressed
GRMZM2G053991	8	132367019	132367020	MACS_peak_23031	Upstream	4450	GRMZM2G053991_T02	8	132371470	132373148	protein aluminum sensitive 3	AT2G37330.1	ALS3	aluminum sensitive 3	LOC_Os05g02750.1	ABC transporter, membrane-spanning/permease subunit, putative, expressed
GRMZM5G847575	8	144884122	144884123	MACS_peak_23160	Upstream	450	GRMZM5G847575_T01	8	144884573	144884713	hypothetical protein ZemaCp068	0	0	0	0	0
GRMZM2G098712	8	98071895	98071896	MACS_peak_22625	Upstream	4516	GRMZM2G098712_T01	8	98076412	98079151	pentatricopeptide repeat-containing protein at5g39710-like	AT5G39710.1	EMB2745	Tetratricopeptide repeat (TPR)-like superfamily protein	LOC_Os06g05920.1	Rf1, mitochondrial precursor, putative, expressed
GRMZM2G015833	8	148655058	148655059	MACS_peak_23207	Upstream	4523	GRMZM2G015833_T01	8	148659582	148660382	hypothetical protein VITISV_002124	0	0	0	0	0
GRMZM2G142584	8	119376365	119376366	MACS_peak_22884	Upstream	4525	GRMZM2G142584_T02	8	119369178	119371841	pollen-specific protein ntp303 precursor	AT3G13400.1	sks13	SKU5 similar 13	LOC_Os05g40740.1	monocopper oxidase, putative, expressed
GRMZM2G103628	8	68287288	68287289	MACS_peak_22322	Upstream	4575	GRMZM2G103628_T01	8	68291256	68294762	galactosylgalactosylxylosylprotein 3-beta-glucuronosyltransferase 1	AT1G27600.1	I9H,IRX9-L	Nucleotide-diphospho-sugar transferases superfamily protein	LOC_Os05g48600.1	glycosyltransferase family 43 protein, putative, expressed
GRMZM2G180324	8	161715851	161715852	MACS_peak_23336	Upstream	4621	GRMZM2G180324_T02	8	161709429	161711331	protein	AT1G14590.1	0	Nucleotide-diphospho-sugar transferase family protein	LOC_Os01g69200.1	regulatory protein, putative, expressed
GRMZM5G802360	8	135619055	135619056	MACS_peak_23070	Upstream	4652	GRMZM5G802360_T01	8	135613976	135614404	--NA--	0	0	0	0	0
GRMZM2G360794	8	112612883	112612884	MACS_peak_22803	Upstream	4686	GRMZM2G360794_T01	8	112617570	112618992	wall-associated receptor kinase 2-like	AT1G21250.1	PRO25,WAK1	cell wall-associated kinase	LOC_Os09g38850.1	OsWAK91 - OsWAK receptor-like protein kinase, expressed
GRMZM2G063676	8	90064947	90064948	MACS_peak_22529	Upstream	4694	GRMZM2G063676_T01	8	90052293	90060254	heat shock 70 kda protein 4	AT1G79920.1	0	Heat shock protein 70 (Hsp 70) family protein	LOC_Os01g08560.1	DnaK family protein, putative, expressed
GRMZM2G074645	8	95783972	95783973	MACS_peak_22589	Upstream	4750	GRMZM2G074645_T01	8	95774317	95779223	transcription factor qsh-1	AT5G02030.1	BLH9,BLR,HB-6,LSN,PNY,RPL,VAN	POX (plant homeobox) family protein	LOC_Os05g38120.1	homeodomain protein, putative, expressed
GRMZM2G022547	8	45883952	45883953	MACS_peak_22024	Upstream	4767	GRMZM2G022547_T01	8	45871383	45879186	respiratory burst oxidase homolog protein b-like	0	0	0	0	0
AC197705.4_FG001	8	118160798	118160799	MACS_peak_22870	Upstream	4789	AC197705.4_FGT001	8	118165588	118167724	pyruvate decarboxylase	AT4G33070.1	0	Thiamine pyrophosphate dependent pyruvate decarboxylase family protein	LOC_Os05g39310.1	thiamine pyrophosphate enzyme, C-terminal TPP binding domain containing protein, expressed
GRMZM2G133070	8	60312077	60312078	MACS_peak_22220	Upstream	4801	GRMZM2G133070_T02	8	60306181	60307277	--NA--	0	0	0	0	0
GRMZM2G322490	8	40550023	40550024	MACS_peak_21954	Upstream	490	GRMZM2G322490_T01	8	40550514	40551971	r2r3-myb transcription factor	AT3G50060.1	MYB77	myb domain protein 77	LOC_Os03g13310.1	MYB family transcription factor, putative, expressed
GRMZM2G111998	8	32957791	32957792	MACS_peak_21875	Upstream	4932	GRMZM2G111998_T01	8	32962724	32965743	probable beta-d-xylosidase 5-like	AT5G09730.1	ATBX3,ATBXL3,BX3,BXL3,XYL3	beta-xylosidase 3	LOC_Os01g19220.1	beta-D-xylosidase, putative, expressed
GRMZM2G080816	8	164611489	164611490	MACS_peak_23369	Upstream	4936	GRMZM2G080816_T03	8	164616426	164619629	hydroxyproline-rich glyco protein	AT3G25480.1	0	Rhodanese/Cell cycle control phosphatase superfamily protein	LOC_Os01g66600.1	rhodanese-like, putative, expressed
GRMZM2G417208	8	79152065	79152066	MACS_peak_22438	Upstream	1365	GRMZM2G417208_T01	8	79149486	79150701	e3 ubiquitin-protein ligase atl42	AT2G20030.1	0	RING/U-box superfamily protein	LOC_Os05g51780.1	zinc finger, C3HC4 type domain containing protein, expressed
GRMZM2G578572	8	57388740	57388741	MACS_peak_22179	Upstream	4974	GRMZM2G578572_T01	8	57378095	57383781	bah domain containing protein	AT4G11560.1	0	bromo-adjacent homology (BAH) domain-containing protein	LOC_Os01g34330.2	BAH domain containing protein, expressed
GRMZM2G132021	8	12554732	12554733	MACS_peak_21630	Upstream	518	GRMZM2G132021_T01	8	12555251	12563580	chloroplastic group iib intron splicing facilitator crs2-b	AT5G16140.1	0	Peptidyl-tRNA hydrolase family protein	LOC_Os01g04130.1	peptidyl-tRNA hydrolase, mitochondrial precursor protein, putative, expressed
GRMZM2G061419	8	163375665	163375666	MACS_peak_23357	Upstream	564	GRMZM2G061419_T01	8	163368913	163375102	nucleotide-diphospho-sugar transferase domain-containing protein	AT2G19880.2	0	Nucleotide-diphospho-sugar transferases superfamily protein	LOC_Os01g67870.1	expressed protein
GRMZM2G536483	8	142825121	142825122	MACS_peak_23140	Upstream	575	GRMZM2G536483_T01	8	142825697	142826252	--NA--	0	0	0	0	0
GRMZM2G010319	8	115769790	115769791	MACS_peak_22846	Upstream	604	GRMZM2G010319_T01	8	115770395	115771138	electron transporter	AT5G58530.1	0	Glutaredoxin family protein	LOC_Os05g28530.1	glutaredoxin, putative, expressed
GRMZM2G065971	8	163286329	163286330	MACS_peak_23355	Upstream	604	GRMZM2G065971_T01	8	163286934	163293539	magnesium transporter	AT3G19640.1	MGT4,MRS2-3	magnesium transporter 4	LOC_Os01g68040.1	CorA-like magnesium transporter protein, putative, expressed
GRMZM2G124758	8	70202951	70202952	MACS_peak_22347	Upstream	610	GRMZM2G124758_T03	8	70200472	70202342	gtp-binding protein	AT5G60860.1	AtRABA1f,RABA1f	RAB GTPase homolog A1F	LOC_Os05g48980.1	ras-related protein, putative, expressed
GRMZM2G470862	8	162791354	162791355	MACS_peak_23349	Upstream	623	GRMZM2G470862_T01	8	162791978	162800552	glycine-rich rna-binding protein mitochondrial-like	AT3G08000.1	0	RNA-binding (RRM/RBD/RNP motifs) family protein	LOC_Os01g68524.2	pentatricopeptide, putative, expressed
GRMZM2G062069	8	17384344	17384345	MACS_peak_21674	Upstream	685	GRMZM2G062069_T02	8	17380160	17383660	--NA--	0	0	0	0	0
GRMZM2G001243	8	136016472	136016473	MACS_peak_23077	Upstream	715	GRMZM2G001243_T02	8	136017188	136018955	protein phosphatase 2c	AT1G72770.2	HAB1	homology to ABI1	LOC_Os05g46040.2	protein phosphatase 2C, putative, expressed
GRMZM2G056014	8	132874830	132874831	MACS_peak_23037	Upstream	732	GRMZM2G056014_T01	8	132875563	132880182	calcium-transporting atpase endoplasmic reticulum-type-like	AT1G07670.1	ATECA4,ECA4	endomembrane-type CA-ATPase 4	LOC_Os03g17310.1	calcium-transporting ATPase, endoplasmic reticulum-type, putative, expressed
GRMZM2G153240	8	12846654	12846655	MACS_peak_21634	Upstream	810	GRMZM2G153240_T01	8	12847465	12848990	hypothetical protein SORBIDRAFT_03g007060	AT1G68390.1	0	Core-2/I-branching beta-1,6-N-acetylglucosaminyltransferase family protein	LOC_Os01g04220.1	DNA binding protein, putative, expressed
GRMZM2G052926	8	100932727	100932728	MACS_peak_22663	Upstream	2368	GRMZM2G052926_T02	8	100935096	100939868	polypyrimidine tract-binding protein homolog 3-like	AT1G43190.1	PTB3	polypyrimidine tract-binding protein 3	LOC_Os05g36120.1	polypyrimidine tract-binding protein, putative, expressed
GRMZM2G048611	8	62010520	62010521	MACS_peak_22240	Upstream	867	GRMZM2G048611_T01	8	62001364	62009654	chaperone protein dnaj 49	AT3G57340.1	0	Heat shock protein DnaJ, N-terminal with domain of unknown function (DUF1977)	LOC_Os01g37560.1	chaperone protein dnaJ 49, putative, expressed
GRMZM2G435373	8	104022144	104022145	MACS_peak_22693	Upstream	898	GRMZM2G435373_T02	8	103922075	104021247	rab gdp dissociation inhibitor alpha-like	AT3G59920.1	ATGDI2,GDI2	RAB GDP dissociation inhibitor 2	LOC_Os05g23860.1	rab GDP dissociation inhibitor alpha, putative, expressed
GRMZM2G302405	8	54480061	54480062	MACS_peak_22139	Upstream	929	GRMZM2G302405_T01	8	54419404	54479133	tetratricopeptide repeat protein 5-like	AT3G04240.1	SEC	Tetratricopeptide repeat (TPR)-like superfamily protein	LOC_Os01g32184.1	tetratricopeptide repeat protein 5, putative, expressed
GRMZM5G872442	8	8294686	8294687	MACS_peak_21576	Upstream	970	GRMZM5G872442_T02	8	8289823	8294066	proline-rich receptor-like protein kinase perk8-like	0	0	0	0	0
GRMZM2G177610	9	141643024	141643025	MACS_peak_25256	Upstream	1043	GRMZM2G177610_T01	9	141644068	141645692	vacuolar protein sorting-associated protein ist1-like	AT1G13340.1	0	Regulator of Vps4 activity in the MVB pathway protein	LOC_Os03g15220.1	DUF292 domain containing protein, expressed
GRMZM2G136032	9	6466066	6466067	MACS_peak_23601	Upstream	1187	GRMZM2G136032_T01	9	6467254	6468954	aquaporin	AT4G00430.1	PIP1;4,PIP1E,TMP-C	plasma membrane intrinsic protein 1;4	LOC_Os02g44630.1	aquaporin protein, putative, expressed
GRMZM5G864689	9	9496176	9496177	MACS_peak_23641	Upstream	1190	GRMZM5G864689_T01	9	9497367	9507537	kinesin heavy chain-like protein	AT4G39050.1	0	Kinesin motor family protein	LOC_Os02g53520.1	kinesin motor domain containing protein, putative, expressed
GRMZM2G069911	9	23817683	23817684	MACS_peak_23803	Upstream	1229	GRMZM2G069911_T01	9	23815091	23816455	histone h1	AT2G18050.1	HIS1-3	histone H1-3	LOC_Os06g04020.1	histone H1, putative, expressed
GRMZM2G371870	9	8774112	8774113	MACS_peak_23635	Upstream	1253	GRMZM2G371870_T01	9	8775366	8777307	transcription factor asg4-like	AT5G52660.2	0	Homeodomain-like superfamily protein	LOC_Os01g06320.1	MYB family transcription factor, putative, expressed
GRMZM2G556522	9	113167254	113167255	MACS_peak_24928	Upstream	1350	GRMZM2G556522_T01	9	113168605	113169378	--NA--	0	0	0	0	0
GRMZM2G448895	9	67981443	67981444	MACS_peak_24348	Upstream	1399	GRMZM2G448895_T01	9	67982843	67983247	hypothetical protein ZeamMp015	0	0	0	0	0
GRMZM5G803886	9	117544223	117544224	MACS_peak_24972	Upstream	1403	GRMZM5G803886_T01	9	117545627	117546392	uncharacterized protein LOC100278533	0	0	0	0	0
AC214503.3_FG003	9	21181056	21181057	MACS_peak_23771	Upstream	1407	AC214503.3_FGT003	9	21178219	21179650	--NA--	0	0	0	0	0
GRMZM2G162968	9	124042002	124042003	MACS_peak_25058	Upstream	1506	GRMZM2G162968_T01	9	124034244	124040497	chaperone protein chloroplastic-like	AT5G15450.1	APG6,CLPB-P,CLPB3	casein lytic proteinase B3	LOC_Os03g31300.1	chaperone protein clpB 1, putative, expressed
GRMZM5G866053	9	31699182	31699183	MACS_peak_23894	Upstream	1917	GRMZM5G866053_T01	9	31696661	31697266	chemocyanin precursor	AT2G02850.1	ARPN	plantacyanin	LOC_Os06g15600.1	plastocyanin-like domain containing protein, putative, expressed
GRMZM2G152411	9	5506937	5506938	MACS_peak_23577	Upstream	1918	GRMZM2G152411_T01	9	5508856	5509746	syntaxin 7	AT5G46860.1	ATSYP22,ATVAM3,SGR3,SYP22,VAM3	Syntaxin/t-SNARE family protein	LOC_Os01g15110.1	syntaxin, putative, expressed
GRMZM2G100120	9	150085553	150085554	MACS_peak_25358	Upstream	195	GRMZM2G100120_T03	9	150085733	150089143	eukaryotic translation initiation factor 3 subunit k	AT4G33250.1	ATTIF3K1,EIF3K,TIF3K1	eukaryotic translation initiation factor 3K	LOC_Os03g08450.1	eukaryotic translation initiation factor 3 subunit K, putative, expressed
GRMZM2G028928	9	20224977	20224978	MACS_peak_23757	Upstream	1953	GRMZM2G028928_T03	9	20226912	20234201	gtp binding protein	AT5G39900.1	0	Small GTP-binding protein	LOC_Os06g05250.1	GTP-binding protein GUF1, putative, expressed
GRMZM2G354610	9	51338529	51338530	MACS_peak_24134	Upstream	1962	GRMZM2G354610_T02	9	51340492	51342870	HGA4	AT3G18180.1	0	Glycosyltransferase family 61 protein	LOC_Os06g27560.1	glycosyltransferase protein, putative, expressed
GRMZM2G304528	9	24545512	24545513	MACS_peak_23814	Upstream	2066	GRMZM2G304528_T01	9	24547579	24548244	bon1-associated protein 2-like	0	0	0	LOC_Os06g03810.1	expressed protein
GRMZM5G805566	9	3154794	3154795	MACS_peak_23561	Upstream	2090	GRMZM5G805566_T01	9	3156885	3161001	--NA--	0	0	0	0	0
GRMZM2G015645	9	33553318	33553319	MACS_peak_23918	Upstream	2101	GRMZM2G015645_T01	9	33548414	33551218	profilin	AT5G56600.1	PFN3,PRF3	profilin 3	LOC_Os06g05880.1	profilin domain containing protein, expressed
GRMZM2G126900	9	56420089	56420090	MACS_peak_24203	Upstream	2111	GRMZM2G126900_T04	9	56422201	56425505	myo-inositol oxygenase	AT1G14520.2	MIOX1	myo-inositol oxygenase 1	LOC_Os06g36560.1	inositol oxygenase, putative, expressed
GRMZM2G030099	9	105056947	105056948	MACS_peak_24835	Upstream	2160	GRMZM2G030099_T01	9	105051195	105054788	heptahelical transmembrane protein2	AT4G30850.1	HHP2	heptahelical transmembrane protein2	LOC_Os06g44250.1	haemolysin-III, putative, expressed
GRMZM2G170716	9	111782148	111782149	MACS_peak_24916	Upstream	2233	GRMZM2G170716_T01	9	111778470	111779916	hypothetical protein ZeamMp172	AT2G07722.1	0	0	0	0
GRMZM5G847520	9	35456008	35456009	MACS_peak_23942	Upstream	2256	GRMZM5G847520_T01	9	35458265	35459645	--NA--	0	0	0	0	0
GRMZM2G009335	9	82286828	82286829	MACS_peak_24587	Upstream	2264	GRMZM2G009335_T01	9	82282564	82284565	uncharacterized protein LOC100303793	0	0	0	0	0
GRMZM2G089699	9	152140445	152140446	MACS_peak_25375	Upstream	2302	GRMZM2G089699_T01	9	152142748	152144158	major pollen allergen ory s 1 expressed	AT1G65680.1	ATEXPB2,ATHEXP BETA 1.4,EXPB2	expansin B2	LOC_Os03g01640.1	expansin precursor, putative, expressed
GRMZM5G811697	9	122036577	122036578	MACS_peak_25034	Upstream	2332	GRMZM5G811697_T01	9	122030897	122034246	uncharacterized protein LOC100383223	0	0	0	0	0
GRMZM2G127224	9	125141497	125141498	MACS_peak_25071	Upstream	2383	GRMZM2G127224_T02	9	125133982	125139115	nam-like protein	AT2G40095.1	0	Alpha/beta hydrolase related protein	LOC_Os10g39090.1	hydrolase, alpha/beta fold family protein, putative, expressed
GRMZM2G704333	9	112517773	112517774	MACS_peak_24923	Upstream	2396	GRMZM2G704333_T01	9	112520170	112520481	--NA--	0	0	0	0	0
GRMZM2G040236	9	63172524	63172525	MACS_peak_24288	Upstream	2469	GRMZM2G040236_T01	9	63169104	63170056	zinc c3hc4 type family protein	AT2G35000.1	0	RING/U-box superfamily protein	LOC_Os02g15060.1	zinc finger, C3HC4 type domain containing protein, expressed
GRMZM2G013908	9	142043469	142043470	MACS_peak_25262	Upstream	2494	GRMZM2G013908_T03	9	142035044	142040976	transcription initiation factor tfiid subunit d5	AT1G04950.1	ATTAF6,TAF6,TAFII59	TATA BOX ASSOCIATED FACTOR II 59	LOC_Os01g32750.1	TATA binding protein-associated factor, putative, expressed
GRMZM2G178072	9	152184448	152184449	MACS_peak_25377	Upstream	2498	GRMZM2G178072_T02	9	152186947	152194745	phd-finger protein	AT3G24010.1	ATING1,ING1	RING/FYVE/PHD zinc finger superfamily protein	LOC_Os03g04980.1	PHD-finger domain containing protein, putative, expressed
GRMZM2G070455	9	8745107	8745108	MACS_peak_23634	Upstream	2540	GRMZM2G070455_T01	9	8741089	8742568	aspartic proteinase nepenthesin-1-like	AT2G03200.1	0	Eukaryotic aspartyl protease family protein	LOC_Os03g20290.1	aspartic proteinase nepenthesin-1 precursor, putative, expressed
GRMZM5G888793	9	36557968	36557969	MACS_peak_23967	Upstream	2563	GRMZM5G888793_T01	9	36555108	36555406	ribosomal protein s19	ATCG00820.1	0	ribosomal protein S19	LOC_Os10g21352.1	chloroplast 30S ribosomal protein S19, putative, expressed
GRMZM2G161905	9	155593709	155593710	MACS_peak_25408	Upstream	2588	GRMZM2G161905_T01	9	155596298	155597233	glutathione s-transferase	AT1G10370.1	ATGSTU17,ERD9,GST30,GST30B	Glutathione S-transferase family protein	LOC_Os10g38740.1	glutathione S-transferase, putative, expressed
GRMZM5G844080	9	155098978	155098979	MACS_peak_25405	Upstream	2592	GRMZM5G844080_T01	9	155101571	155104221	mediator of rna polymerase ii transcription subunit	AT4G00450.1	CCT,CRP	RNA polymerase II transcription mediators	LOC_Os07g45400.1	expressed protein
GRMZM2G424075	9	118927248	118927249	MACS_peak_24997	Upstream	2613	GRMZM2G424075_T01	9	118929862	118930502	24-methylenesterol c-methyltransferase 2	AT1G20330.1	CVP1,FRL1,SMT2	sterol methyltransferase 2	LOC_Os03g04340.1	C-methyltransferase, putative, expressed
GRMZM2G180539	9	141269302	141269303	MACS_peak_25254	Upstream	262	GRMZM2G180539_T01	9	141269565	141313985	dna binding	AT5G08020.1	ATRPA70B,RPA70B	RPA70-kDa subunit B	LOC_Os03g63870.1	expressed protein
GRMZM2G007801	9	15912660	15912661	MACS_peak_23708	Upstream	2693	GRMZM2G007801_T01	9	15915354	15917257	protein kinase	AT3G01300.1	0	Protein kinase superfamily protein	LOC_Os06g07230.1	tyrosine protein kinase domain containing protein, putative, expressed
GRMZM2G416535	9	101898753	101898754	MACS_peak_24790	Upstream	2709	GRMZM2G416535_T01	9	101891397	101896045	transposon en spm sub-class	AT1G40087.1	0	Plant transposase (Ptta/En/Spm family)	LOC_Os05g11260.2	expressed protein
GRMZM2G393471	9	154396675	154396676	MACS_peak_25397	Upstream	2713	GRMZM2G393471_T01	9	154384109	154393963	set domain	AT2G16485.1	0	nucleic acid binding;zinc ion binding;DNA binding	LOC_Os10g36810.1	plus-3 domain containing protein, putative, expressed
GRMZM2G019353	9	118264818	118264819	MACS_peak_24983	Upstream	2750	GRMZM2G019353_T01	9	118267569	118268572	uncharacterized protein LOC100279117	0	0	0	LOC_Os10g39920.1	expressed protein
GRMZM2G084947	9	74916498	74916499	MACS_peak_24497	Upstream	2802	GRMZM2G084947_T01	9	74919301	74920595	hypothetical protein SORBIDRAFT_10g021910	AT4G29110.1	0	0	LOC_Os06g36070.1	expressed protein
GRMZM2G115762	9	136799286	136799287	MACS_peak_25203	Upstream	2825	GRMZM2G115762_T01	9	136802112	136804416	glycosyltransferase 5	AT3G62720.1	ATXT1,XT1,XXT1	xylosyltransferase 1	LOC_Os03g18820.1	glycosyltransferase, putative, expressed
GRMZM2G389009	9	25976932	25976933	MACS_peak_23826	Upstream	2912	GRMZM2G389009_T01	9	25979845	25981082	--NA--	0	0	0	0	0
GRMZM2G064005	9	153779629	153779630	MACS_peak_25389	Upstream	2981	GRMZM2G064005_T01	9	153772077	153776649	protein fizzy-related 2-like	AT4G22910.1	CCS52A1,FZR2	FIZZY-related 2	LOC_Os03g03150.1	WD repeat-containing protein, putative, expressed
GRMZM2G109326	9	123235767	123235768	MACS_peak_25047	Upstream	3010	GRMZM2G109326_T01	9	123238778	123241089	cobra-like protein 4	AT5G15630.1	COBL4,IRX6	COBRA-like extracellular glycosyl-phosphatidyl inositol-anchored protein family	LOC_Os03g30250.1	COBRA-like protein precursor, putative, expressed
GRMZM2G104074	9	64926507	64926508	MACS_peak_24310	Upstream	3196	GRMZM2G104074_T01	9	64929704	64931633	nac domain ipr003441	AT1G79580.1	ANAC033,SMB	NAC (No Apical Meristem) domain transcriptional regulator superfamily protein	LOC_Os06g33940.1	NAC domain containing protein, putative, expressed
GRMZM2G115329	9	46392097	46392098	MACS_peak_24069	Upstream	3317	GRMZM2G115329_T01	9	46385349	46388781	uncharacterized gpi-anchored protein at4g28100-like	AT3G18050.1	0	0	LOC_Os06g30210.1	expressed protein
GRMZM2G016855	9	17862529	17862530	MACS_peak_23734	Upstream	3370	GRMZM2G016855_T03	9	17856452	17859396	lactoylglutathione lyase family protein	AT1G64185.1	0	Lactoylglutathione lyase / glyoxalase I family protein	LOC_Os06g06420.1	glyoxalase/bleomycin resistance protein/dioxygenase, putative, expressed
GRMZM2G376416	9	58146880	58146881	MACS_peak_24230	Upstream	3453	GRMZM2G376416_T10	9	58140575	58143428	beta-glucosidase 32-like	AT1G02850.2	BGLU11	beta glucosidase 11	LOC_Os09g33680.1	Os9bglu31 - beta-glucosidase, dhurrinase, similar to G. max hydroxyisourate hydrolase, expressed
GRMZM2G473356	9	134922481	134922482	MACS_peak_25181	Upstream	3484	GRMZM2G473356_T01	9	134917247	134918998	--NA--	0	0	0	0	0
GRMZM2G151414	9	45182745	45182746	MACS_peak_24059	Upstream	3565	GRMZM2G151414_T01	9	45185930	45202040	pantothenate kinase 4	AT4G35360.1	0	Uncharacterised conserved protein (UCP030210)	LOC_Os06g21980.1	pantothenate kinase 4, putative, expressed
GRMZM2G092797	9	24711542	24711543	MACS_peak_23817	Upstream	3572	GRMZM2G092797_T01	9	24702521	24707971	nucleolar protein 10	AT3G56990.1	EDA7	embryo sac development arrest 7	LOC_Os06g03780.1	NUC153 domain containing protein, expressed
GRMZM2G354190	9	98948392	98948393	MACS_peak_24760	Upstream	3575	GRMZM2G354190_T01	9	98943749	98944818	tmv response-related protein	AT1G76600.1	0	0	LOC_Os06g41940.1	expressed protein
AC202930.4_FG008	9	93936164	93936165	MACS_peak_24703	Upstream	3600	AC202930.4_FGT008	9	93931745	93932565	--NA--	0	0	0	0	0
GRMZM2G331040	9	105412785	105412786	MACS_peak_24842	Upstream	3621	GRMZM2G331040_T01	9	105416407	105420645	rna-dependent rna polymerase	AT3G49500.1	RDR6,SDE1,SGS2	RNA-dependent RNA polymerase 6	LOC_Os01g34350.1	RNA-dependent RNA polymerase, putative, expressed
GRMZM2G053831	9	123618118	123618119	MACS_peak_25054	Upstream	3774	GRMZM2G053831_T01	9	123621893	123624778	ninja-family protein afp3	AT1G13740.1	AFP2	ABI five binding protein 2	LOC_Os03g30570.1	protein of unknown function DUF1675 domain containing protein, expressed
GRMZM2G704277	9	96073721	96073722	MACS_peak_24723	Upstream	391	GRMZM2G704277_T01	9	96074113	96077994	--NA--	0	0	0	0	0
GRMZM2G700052	9	142335103	142335104	MACS_peak_25264	Upstream	3975	GRMZM2G700052_T01	9	142329806	142331129	--NA--	0	0	0	0	0
GRMZM2G012012	9	126721080	126721081	MACS_peak_25092	Upstream	4023	GRMZM2G012012_T01	9	126716273	126717058	female gametophyte-specific protein es1 precursor	AT2G02140.1	LCR72,PDF2.6	low-molecular-weight cysteine-rich 72	LOC_Os02g41904.1	DEF7 - Defensin and Defensin-like DEFL family, expressed
GRMZM2G156648	9	110918975	110918976	MACS_peak_24901	Upstream	409	GRMZM2G156648_T04	9	110919385	110929041	otu-like cysteine protease family protein	AT3G22260.1	0	Cysteine proteinases superfamily protein	LOC_Os06g45850.1	OTU-like cysteine protease family protein, putative, expressed
GRMZM5G890438	9	84894025	84894026	MACS_peak_24622	Upstream	4164	GRMZM5G890438_T01	9	84898190	84898907	unknown	0	0	0	0	0
GRMZM2G035579	9	89332306	89332307	MACS_peak_24662	Upstream	418	GRMZM2G035579_T01	9	89332725	89333577	spx domain-containing protein 1-like	AT2G26660.1	ATSPX2,SPX2	SPX domain gene 2	LOC_Os06g40120.1	SPX domain containing protein, putative, expressed
GRMZM2G052389	9	28514164	28514165	MACS_peak_23850	Upstream	4253	GRMZM2G052389_T02	9	28504296	28509925	peroxisomal acyl- oxidase 1a	AT4G16760.1	ACX1,ATACX1	acyl-CoA oxidase 1	LOC_Os06g01390.1	acyl-coenzyme A oxidase 1.2, peroxisomal, putative, expressed
GRMZM2G030144	9	16045182	16045183	MACS_peak_23710	Upstream	431	GRMZM2G030144_T03	9	16034641	16044752	ap-1 complex subunit gamma-1	AT1G60070.1	0	Adaptor protein complex AP-1, gamma subunit	LOC_Os06g07090.1	AP-1 complex subunit gamma-1, putative, expressed
GRMZM2G153541	9	87057334	87057335	MACS_peak_24647	Upstream	4338	GRMZM2G153541_T02	9	87061673	87064972	elongation factor 1-alpha	AT1G07930.1	0	GTP binding Elongation factor Tu family protein	LOC_Os03g08020.1	elongation factor Tu, putative, expressed
GRMZM5G838420	9	104628789	104628790	MACS_peak_24824	Upstream	444	GRMZM5G838420_T01	9	104627489	104628346	protein	0	0	0	LOC_Os01g68130.1	expressed protein
GRMZM2G079949	9	7609694	7609695	MACS_peak_23618	Upstream	4474	GRMZM2G079949_T02	9	7614057	7616811	gibberellin receptor gid1l2	AT1G47480.1	0	alpha/beta-Hydrolases superfamily protein	LOC_Os06g11130.1	gibberellin receptor GID1L2, putative, expressed
GRMZM2G131421	9	20689345	20689346	MACS_peak_23760	Upstream	4489	GRMZM2G131421_T01	9	20693835	20695096	early nodulin 93	AT5G25940.1	0	early nodulin-related	LOC_Os06g05010.1	early nodulin 93 ENOD93 protein, putative, expressed
AC197699.3_FG002	9	17010950	17010951	MACS_peak_23722	Upstream	4494	AC197699.3_FGT002	9	17002567	17006457	carotenoid (9 )-cleavage dioxygenase 1-like	AT3G63520.1	ATCCD1,ATNCED1,CCD1,NCED1	carotenoid cleavage dioxygenase 1	LOC_Os08g28240.1	carotenoid cleavage dioxygenase, putative, expressed
GRMZM2G090226	9	6220653	6220654	MACS_peak_23595	Upstream	4503	GRMZM2G090226_T01	9	6225157	6226678	phi-1-like phosphate-induced protein	AT4G08950.1	EXO	Phosphate-responsive 1 family protein	LOC_Os06g11660.1	phosphate-induced protein 1 conserved region domain containing protein, expressed
GRMZM2G160964	9	8423763	8423764	MACS_peak_23630	Upstream	4668	GRMZM2G160964_T01	9	8417513	8419096	protein	AT5G19300.1	0	0	LOC_Os04g17064.1	expressed protein
GRMZM2G063931	9	153789490	153789491	MACS_peak_25390	Upstream	4775	GRMZM2G063931_T01	9	153778310	153784716	ubiquitin-conjugating enzyme e2 i	AT3G57870.1	AHUS5,ATSCE1,EMB1637,SCE1,SCE1A	sumo conjugation enzyme 1	LOC_Os03g03130.1	ubiquitin-conjugating enzyme, putative, expressed
GRMZM2G105167	9	94253542	94253543	MACS_peak_24710	Upstream	4776	GRMZM2G105167_T01	9	94243986	94248767	protein	AT2G25310.1	0	Protein of unknown function (DUF2012)	LOC_Os06g43650.2	secreted salivary protein, putative, expressed
GRMZM2G092123	9	138494504	138494505	MACS_peak_25220	Upstream	4811	GRMZM2G092123_T02	9	138496040	138506020	protein	AT5G02830.1	0	Tetratricopeptide repeat (TPR)-like superfamily protein	LOC_Os03g17634.1	PPR repeat domain containing protein, putative, expressed
GRMZM2G120302	9	7573588	7573589	MACS_peak_23616	Upstream	4811	GRMZM2G120302_T01	9	7578400	7585814	aminopeptidase c	AT5G36210.1	0	alpha/beta-Hydrolases superfamily protein	LOC_Os06g11180.1	OsPOP12 - Putative Prolyl Oligopeptidase homologue, expressed
GRMZM5G872256	9	133894369	133894370	MACS_peak_25170	Upstream	4853	GRMZM5G872256_T02	9	133899223	133900997	galactinol synthase	AT2G47180.1	AtGolS1,GolS1	galactinol synthase 1	LOC_Os03g20120.1	glycosyl transferase 8 domain containing protein, putative, expressed
GRMZM2G446234	9	141482830	141482831	MACS_peak_25255	Upstream	4896	GRMZM2G446234_T01	9	141474317	141477935	protein	AT5G16720.1	0	Protein of unknown function, DUF593	LOC_Os03g15410.1	expressed protein
GRMZM2G100965	9	164156	164157	MACS_peak_23510	Upstream	4946	GRMZM2G100965_T01	9	169103	170546	uncharacterized protein LOC100383220	0	0	0	0	0
GRMZM5G859661	9	57950229	57950230	MACS_peak_24225	Upstream	4953	GRMZM5G859661_T01	9	57944930	57945277	hypothetical protein ZeamMp026	0	0	0	0	0
GRMZM2G047138	9	14149848	14149849	MACS_peak_23681	Upstream	4978	GRMZM2G047138_T01	9	14154827	14156886	uncharacterized protein LOC100384834	0	0	0	LOC_Os02g04570.1	expressed protein
GRMZM2G018612	9	58249615	58249616	MACS_peak_24234	Upstream	508	GRMZM2G018612_T01	9	58246910	58249108	thromboxane-a synthase-like	AT2G26170.1	CYP711A1,MAX1	cytochrome P450, family 711, subfamily A, polypeptide 1	LOC_Os06g36920.1	cytochrome P450, putative, expressed
GRMZM2G128754	9	86103932	86103933	MACS_peak_24638	Upstream	557	GRMZM2G128754_T01	9	86102262	86103376	hypothetical protein LOC_Os12g23620	0	0	0	LOC_Os12g23620.1	expressed protein
GRMZM2G110236	9	154603878	154603879	MACS_peak_25400	Upstream	591	GRMZM2G110236_T02	9	154604467	154612727	chloroplast envelope membrane	AT4G31040.1	0	CemA-like proton extrusion protein-related	LOC_Os08g12780.4	chloroplast envelope membrane protein, putative, expressed
GRMZM2G092776	9	154377025	154377026	MACS_peak_25396	Upstream	594	GRMZM2G092776_T02	9	154377546	154383938	protein kinase domain containing protein	AT4G36210.3	0	Protein of unknown function (DUF726)	LOC_Os03g02170.2	transmembrane and coiled-coil domain-containing protein 4, putative, expressed
AC188582.3_FG002	9	81960361	81960362	MACS_peak_24584	Upstream	654	AC188582.3_FGT002	9	81959103	81959708	--NA--	0	0	0	0	0
GRMZM2G143688	9	79618625	79618626	MACS_peak_24555	Upstream	724	GRMZM2G143688_T01	9	79619350	79622887	uncharacterized protein LOC100383899 precursor	AT2G45320.1	0	0	LOC_Os06g37430.1	expressed protein
AC203571.3_FG007	9	113665215	113665216	MACS_peak_24935	Upstream	823	AC203571.3_FGT007	9	113662340	113664393	--NA--	0	0	0	0	0
GRMZM2G466517	9	61249651	61249652	MACS_peak_24261	Upstream	840	GRMZM2G466517_T01	9	61250492	61252155	pirin-like protein	AT2G43120.1	0	RmlC-like cupins superfamily protein	LOC_Os03g62790.2	pirin, putative, expressed
GRMZM2G113423	9	147375315	147375316	MACS_peak_25328	Upstream	845	GRMZM2G113423_T01	9	147369609	147374471	protein	AT5G39380.1	0	Plant calmodulin-binding protein-related	LOC_Os03g11290.1	expressed protein
GRMZM2G359566	9	128462881	128462882	MACS_peak_25112	Upstream	912	GRMZM2G359566_T01	9	128456641	128461970	villin- expressed	AT2G41740.1	ATVLN2,VLN2	villin 2	LOC_Os06g44890.1	villin protein, putative, expressed
GRMZM2G057514	9	152062808	152062809	MACS_peak_25371	Upstream	938	GRMZM2G057514_T01	9	152063747	152065770	cytochrome p450 86b1-like	AT4G39490.1	CYP96A10	cytochrome P450, family 96, subfamily A, polypeptide 10	LOC_Os03g04660.1	cytochrome P450 86A1, putative, expressed
GRMZM2G476230	9	59399787	59399788	MACS_peak_24243	Upstream	987	GRMZM2G476230_T01	9	59400775	59402188	disease resistance protein at4g27190-like	AT2G26110.1	0	Protein of unknown function (DUF761)	LOC_Os06g37020.1	expressed protein
GRMZM2G141667	9	68053127	68053128	MACS_peak_24353	Upstream	997	GRMZM2G141667_T01	9	68054125	68055137	nadh dehydrogenase subunit 2	AT2G07689.1	0	NADH-Ubiquinone/plastoquinone (complex I) protein	LOC_Os04g16854.1	NADPH-dependent oxidoreductase, putative, expressed
GRMZM2G088487	10	39597051	39597052	MACS_peak_3968	Upstream	1341	GRMZM2G088487_T02	10	39592020	39595723	actin-related protein 6	AT3G33520.1	ARP6,ATARP6,ESD1,SUF3	actin-related protein 6	LOC_Os01g16414.1	actin, putative, expressed
GRMZM2G166481	10	118752279	118752280	MACS_peak_5008	Upstream	1353	GRMZM2G166481_T01	10	118753633	118756399	conserved hypothetical protein	0	0	0	LOC_Os06g13250.1	hypothetical protein
GRMZM2G302883	10	17128792	17128793	MACS_peak_3688	Upstream	1377	GRMZM2G302883_T01	10	17125566	17127416	dnaj homolog subfamily c member 21-like	AT1G74250.1	0	DNAJ heat shock N-terminal domain-containing protein	LOC_Os12g31840.1	ZOS12-05 - C2H2 zinc finger protein, expressed
GRMZM2G361621	10	7058951	7058952	MACS_peak_3571	Upstream	1472	GRMZM2G361621_T02	10	7052350	7057480	uncharacterized protein LOC100275500	AT2G06510.2	ATRPA1A,ATRPA70A,RPA1A,RPA70A	replication protein A 1A	LOC_Os12g32310.1	expressed protein
GRMZM2G007899	10	139842767	139842768	MACS_peak_5237	Upstream	1478	GRMZM2G007899_T01	10	139840305	139841290	hypothetical protein SORBIDRAFT_06g024500	AT3G60480.1	0	0	LOC_Os04g46380.1	expressed protein
GRMZM2G025243	10	142175585	142175586	MACS_peak_5276	Upstream	148	GRMZM2G025243_T03	10	142175734	142186868	peroxisomal -dienoyl- reductase	AT3G12800.1	DECR,SDRB	short-chain dehydrogenase-reductase B	LOC_Os04g52400.1	oxidoreductase, short chain dehydrogenase/reductase family protein, putative, expressed
GRMZM2G154725	10	130280655	130280656	MACS_peak_5138	Upstream	1498	GRMZM2G154725_T01	10	130282154	130283913	protein	AT4G13200.1	0	0	LOC_Os04g43350.1	expressed protein
GRMZM2G341302	10	82102786	82102787	MACS_peak_4543	Upstream	1555	GRMZM2G341302_T01	10	82104342	82106799	receptor kinase lecrk	AT2G37710.1	RLK	receptor lectin kinase	LOC_Os07g03830.1	lectin-like receptor kinase, putative, expressed
GRMZM2G180720	10	58299616	58299617	MACS_peak_4252	Upstream	1567	GRMZM2G180720_T03	10	58300178	58304387	glucose-6-phosphate translocator	AT1G61800.1	ATGPT2,GPT2	glucose-6-phosphate/phosphate translocator 2	LOC_Os08g08840.1	phosphate/phosphate translocator, putative, expressed
GRMZM2G052328	10	63398199	63398200	MACS_peak_4311	Upstream	1592	GRMZM2G052328_T01	10	63399792	63403707	histone-lysine n-methyltransferase ashr2	AT2G19640.2	ASHR2,SDG39	ASH1-related protein 2	LOC_Os08g10470.1	histone-lysine N-methyltransferase ASHR2, putative, expressed
GRMZM5G897738	10	119522567	119522568	MACS_peak_5021	Upstream	1593	GRMZM5G897738_T01	10	119519805	119520975	--NA--	0	0	0	0	0
GRMZM2G359298	10	103637595	103637596	MACS_peak_4817	Upstream	1605	GRMZM2G359298_T01	10	103630422	103635991	at4g12290 t4c9_130	AT4G12290.1	0	Copper amine oxidase family protein	LOC_Os04g20164.1	amine oxidase precursor, putative, expressed
GRMZM2G109496	10	128321698	128321699	MACS_peak_5118	Upstream	1701	GRMZM2G109496_T01	10	128323400	128328714	protein	AT2G25070.1	0	Protein phosphatase 2C family protein	LOC_Os04g42260.1	protein phosphatase 2C, putative, expressed
GRMZM5G821594	10	90315855	90315856	MACS_peak_4662	Upstream	1803	GRMZM5G821594_T01	10	90313931	90314053	---NA---	ATCG00550.1	0	photosystem II reaction center protein J	0	0
GRMZM2G129006	10	139937004	139937005	MACS_peak_5239	Upstream	1838	GRMZM2G129006_T01	10	139934291	139935167	--NA--	0	0	0	0	0
GRMZM2G536768	10	23994054	23994055	MACS_peak_3772	Upstream	208	GRMZM2G536768_T01	10	23993087	23993847	--NA--	0	0	0	0	0
GRMZM5G879178	10	3448935	3448936	MACS_peak_3536	Upstream	2143	GRMZM5G879178_T01	10	3442110	3446793	rp1-like protein	AT3G14460.1	0	LRR and NB-ARC domains-containing disease resistance protein	LOC_Os01g57340.1	rp1, putative, expressed
GRMZM2G083347	10	14442316	14442317	MACS_peak_3650	Upstream	2151	GRMZM2G083347_T01	10	14444468	14446346	nac domain protein	AT5G13180.1	ANAC083,NAC083,VNI2	NAC domain containing protein 83	LOC_Os12g29330.1	no apical meristem protein, putative, expressed
GRMZM2G121096	10	67941620	67941621	MACS_peak_4352	Upstream	2267	GRMZM2G121096_T01	10	67932622	67939354	f-box protein	AT1G51550.1	0	Kelch repeat-containing F-box family protein	LOC_Os08g13360.1	kelch repeat protein, putative, expressed
GRMZM2G000223	10	128590932	128590933	MACS_peak_5122	Upstream	2337	GRMZM2G000223_T01	10	128588177	128588596	atp synthase cf1 beta subunit	ATCG00480.1	0	ATP synthase subunit beta	LOC_Os01g25065.1	ATP synthase subunit beta, putative, expressed
GRMZM2G010093	10	7733642	7733643	MACS_peak_3579	Upstream	2371	GRMZM2G010093_T01	10	7727567	7731272	calcineurin b-like protein	AT4G26570.1	ATCBL3,CBL3	calcineurin B-like 3	LOC_Os12g06510.1	calcineurin B, putative, expressed
GRMZM2G016890	10	34230342	34230343	MACS_peak_3899	Upstream	2374	GRMZM2G016890_T01	10	34232717	34238135	non-cyanogenic beta-glucosidase precursor	AT2G44450.1	BGLU15	beta glucosidase 15	LOC_Os04g39880.1	Os4bglu12 - beta-glucosidase, exo-beta-glucanase, expressed
GRMZM2G002863	10	110940795	110940796	MACS_peak_4921	Upstream	2381	GRMZM2G002863_T01	10	110943177	110945967	pentatricopeptide repeat-containing protein	AT4G16390.1	0	pentatricopeptide (PPR) repeat-containing protein	LOC_Os03g11670.1	pentatricopeptide repeat domain containing protein, putative, expressed
GRMZM5G810047	10	8812608	8812609	MACS_peak_3594	Upstream	2427	GRMZM5G810047_T01	10	8808811	8810182	uncharacterized protein LOC100502370	0	0	0	0	0
GRMZM5G856142	10	17082096	17082097	MACS_peak_3686	Upstream	245	GRMZM5G856142_T01	10	17080837	17081852	--NA--	0	0	0	0	0
GRMZM2G145460	10	142590525	142590526	MACS_peak_5282	Upstream	2501	GRMZM2G145460_T02	10	142593027	142596824	udp-galactose 4-epimerase-like protein	AT1G30620.1	HSR8,MUR4,UXE1	NAD(P)-binding Rossmann-fold superfamily protein	LOC_Os04g52730.1	NAD dependent epimerase/dehydratase family domain containing protein, expressed
GRMZM2G151367	10	122437587	122437588	MACS_peak_5052	Upstream	251	GRMZM2G151367_T01	10	122436421	122437337	atp-dependent rna helicase mitochondrial-like	AT5G39840.1	0	ATP-dependent RNA helicase, mitochondrial, putative	0	0
GRMZM2G062037	10	126924823	126924824	MACS_peak_5099	Upstream	2621	GRMZM2G062037_T01	10	126921180	126922203	sister chromatid cohesion 1 protein 2	AT5G40840.2	AtRAD21.1,SYN2	Rad21/Rec8-like family protein	LOC_Os04g41110.1	Rad21 / Rec8 like protein, putative, expressed
GRMZM2G130062	10	1734530	1734531	MACS_peak_3519	Upstream	2632	GRMZM2G130062_T01	10	1725712	1731899	2-isopropylmalate synthase b	AT1G74040.1	IMS1,IPMS2,MAML-3	2-isopropylmalate synthase 1	LOC_Os12g04440.1	2-isopropylmalate synthase B, putative, expressed
GRMZM2G091373	10	69791359	69791360	MACS_peak_4388	Upstream	2707	GRMZM2G091373_T02	10	69794067	69796855	protein	AT2G20830.2	0	transferases;folic acid binding	LOC_Os07g34610.1	oral cancer overexpressed protein 1, putative, expressed
GRMZM5G839744	10	78453681	78453682	MACS_peak_4488	Upstream	278	GRMZM5G839744_T01	10	78452716	78453404	--NA--	0	0	0	0	0
GRMZM5G822438	10	100015962	100015963	MACS_peak_4765	Upstream	2813	GRMZM5G822438_T01	10	100018776	100021139	chloroplast orf137	0	0	0	LOC_Os04g16816.1	uncharacterized protein ycf72, putative
GRMZM2G039824	10	72800679	72800680	MACS_peak_4423	Upstream	2826	GRMZM2G039824_T02	10	72803506	72805402	protein	AT2G42780.1	0	0	LOC_Os08g07280.1	expressed protein
GRMZM2G076157	10	69240019	69240020	MACS_peak_4379	Upstream	289	GRMZM2G076157_T01	10	69238466	69239731	xyloglucan endotransglycosylase	AT5G57550.1	XTH25,XTR3	xyloglucan endotransglucosylase/hydrolase 25	LOC_Os08g14210.1	glycosyl hydrolases family 16, putative, expressed
GRMZM2G015869	10	12930841	12930842	MACS_peak_3629	Upstream	2985	GRMZM2G015869_T01	10	12922239	12927857	cystinosin homolog	AT5G40670.1	0	PQ-loop repeat family protein / transmembrane family protein	LOC_Os12g18110.1	PQ loop repeat domain containing protein, expressed
GRMZM2G072462	10	139383850	139383851	MACS_peak_5228	Upstream	2994	GRMZM2G072462_T01	10	139374494	139380857	protein binding protein	AT4G11680.1	0	Zinc finger, C3HC4 type (RING finger) family protein	LOC_Os02g45240.1	zinc finger family protein, putative, expressed
GRMZM2G137921	10	127904515	127904516	MACS_peak_5113	Upstream	2996	GRMZM2G137921_T01	10	127900581	127901520	--NA--	0	0	0	0	0
GRMZM2G302883	10	17128792	17128793	MACS_peak_3688	Upstream	1377	GRMZM2G302883_T01	10	17125566	17127416	dnaj homolog subfamily c member 21-like	AT1G74250.1	0	DNAJ heat shock N-terminal domain-containing protein	LOC_Os12g31840.1	ZOS12-05 - C2H2 zinc finger protein, expressed
GRMZM2G027551	10	27423748	27423749	MACS_peak_3811	Upstream	3012	GRMZM2G027551_T01	10	27426761	27428253	cop9 signalosome complex subunit 7	AT1G02090.3	ATCSN7,COP15,CSN7,FUS5	Proteasome component (PCI) domain protein	LOC_Os07g30840.3	proteasome subunit, putative, expressed
GRMZM2G146800	10	128370062	128370063	MACS_peak_5119	Upstream	3066	GRMZM2G146800_T01	10	128373129	128374182	--NA--	0	0	0	0	0
GRMZM2G391272	10	138835580	138835581	MACS_peak_5227	Upstream	3074	GRMZM2G391272_T01	10	138831642	138832507	cortical cell-delineating protein precursor	AT4G12520.1	0	Bifunctional inhibitor/lipid-transfer protein/seed storage 2S albumin superfamily protein	LOC_Os04g46810.1	LTPL120 - Protease inhibitor/seed storage/LTP family protein precursor, expressed
GRMZM2G124293	10	1802028	1802029	MACS_peak_3522	Upstream	3245	GRMZM2G124293_T01	10	1805274	1806085	uncharacterized protein LOC100382834	0	0	0	0	0
GRMZM2G301485	10	137104081	137104082	MACS_peak_5212	Upstream	3400	GRMZM2G301485_T01	10	137099306	137100682	heat shock factor protein 7	AT5G62020.1	AT-HSFB2A,HSFB2A	heat shock transcription factor B2A	LOC_Os04g48030.1	heat stress transcription factor B-1, putative, expressed
GRMZM2G146981	10	47774474	47774475	MACS_peak_4096	Upstream	3459	GRMZM2G146981_T01	10	47777934	47779666	transposon pong sub-class	AT2G13770.1	0	0	0	0
GRMZM2G078641	10	123102387	123102388	MACS_peak_5061	Upstream	3550	GRMZM2G078641_T03	10	123105640	123116261	14-3-3 protein	AT3G02520.1	GF14 NU,GRF7	general regulatory factor 7	LOC_Os04g38870.1	14-3-3 protein, putative, expressed
GRMZM2G054481	10	4532367	4532368	MACS_peak_3549	Upstream	3566	GRMZM2G054481_T01	10	4527030	4528802	methyltransferase-related protein	AT5G58375.1	0	Methyltransferase-related protein	LOC_Os11g02200.1	expressed protein
GRMZM2G360615	10	39965066	39965067	MACS_peak_3971	Upstream	379	GRMZM2G360615_T01	10	39949992	39964688	protein	AT1G68220.1	0	Protein of unknown function (DUF1218)	LOC_Os08g16130.1	fiber protein Fb34, putative, expressed
GRMZM2G421212	10	134102548	134102549	MACS_peak_5184	Upstream	3857	GRMZM2G421212_T01	10	134094157	134098692	gata transcription factor 26-like	AT4G17570.3	GATA26	GATA transcription factor 26	LOC_Os04g46020.1	GATA zinc finger domain containing protein, expressed
GRMZM2G016926	10	107147106	107147107	MACS_peak_4871	Upstream	3889	GRMZM2G016926_T02	10	107142468	107147940	sterile alpha motif domain-containing protein	AT3G07170.1	0	Sterile alpha motif (SAM) domain-containing protein	LOC_Os04g30910.2	SAM domain family protein, expressed
GRMZM2G074689	10	128810154	128810155	MACS_peak_5124	Upstream	3949	GRMZM2G074689_T01	10	128814104	128818920	calcium uptake protein mitochondrial-like	AT4G32060.1	0	calcium-binding EF hand family protein	LOC_Os04g42430.1	EF hand family protein, putative, expressed
AC208110.2_FG005	10	140717563	140717564	MACS_peak_5252	Upstream	4026	AC208110.2_FGT005	10	140721590	140722713	peptide transporter 1	AT1G62200.1	0	Major facilitator superfamily protein	LOC_Os04g50930.1	peptide transporter PTR2, putative, expressed
AC211585.3_FG004	10	68966421	68966422	MACS_peak_4376	Upstream	4028	AC211585.3_FGT004	10	68970450	68971054	unknown	0	0	0	0	0
GRMZM2G042164	10	91476025	91476026	MACS_peak_4678	Upstream	4047	GRMZM2G042164_T01	10	91480073	91501698	mitochondrial inner membrane protease subunit 2	AT3G08980.1	0	Peptidase S24/S26A/S26B/S26C family protein	LOC_Os04g08340.1	OsSigP3 - Putative Type I Signal Peptidase homologue; employs a putative Ser/Lys catalytic dyad, expressed
GRMZM2G000261	10	128564127	128564128	MACS_peak_5120	Upstream	4053	GRMZM2G000261_T01	10	128558613	128560075	btb poz domain-containing protein at2g24240-like	AT2G24240.1	0	BTB/POZ domain with WD40/YVTN repeat-like protein	LOC_Os04g42310.1	B4-BTB3 - Bric-a-Brac, Tramtrack, Broad Complex BTB domain with B4 subfamily conserved sequence, expressed
GRMZM2G103825	10	95551469	95551470	MACS_peak_4727	Upstream	4080	GRMZM2G103825_T01	10	95555550	95557140	glutamyl-trna amidotransferase subunit a-like	AT5G64440.1	AtFAAH,FAAH	fatty acid amide hydrolase	LOC_Os04g01250.1	amidase family protein, putative, expressed
GRMZM2G014043	10	148726685	148726686	MACS_peak_5350	Upstream	4174	GRMZM2G014043_T01	10	148730860	148733119	uncharacterized protein LOC100274826	AT2G43990.1	0	0	LOC_Os11g14240.1	expressed protein
GRMZM2G058531	10	3180521	3180522	MACS_peak_3534	Upstream	4195	GRMZM2G058531_T03	10	3184717	3188214	phototropic-responsive nph3-like protein	AT3G08570.1	0	Phototropic-responsive NPH3 family protein	LOC_Os02g35970.1	BTBN2 - Bric-a-Brac, Tramtrack, Broad Complex BTB domain with non-phototropic hypocotyl 3 NPH3 and coiled-coil domains, expressed
GRMZM2G113093	10	5748794	5748795	MACS_peak_3560	Upstream	4269	GRMZM2G113093_T02	10	5737001	5744526	signal recognition particle 54 kda chloroplastic-like	AT5G03940.1	54CP,CPSRP54,FFC,SRP54CP	chloroplast signal recognition particle 54 kDa subunit	LOC_Os11g05556.1	signal recognition particle 54 kDa protein, putative, expressed
GRMZM2G512575	10	36796982	36796983	MACS_peak_3929	Upstream	431	GRMZM2G512575_T01	10	36796279	36796552	--NA--	0	0	0	0	0
GRMZM2G156150	10	4461970	4461971	MACS_peak_3547	Upstream	4400	GRMZM2G156150_T01	10	4466371	4469210	cbl-interacting serine threonine-protein kinase expressed	AT5G58380.1	CIPK10,PKS2,SIP1,SNRK3.8	SOS3-interacting protein 1	LOC_Os12g02200.1	CAMK_KIN1/SNF1/Nim1_like.6 - CAMK includes calcium/calmodulin depedent protein kinases, expressed
AC219061.2_FG007	10	127267635	127267636	MACS_peak_5104	Upstream	4456	AC219061.2_FGT007	10	127261180	127263180	protein	AT2G43250.1	0	0	LOC_Os04g41330.1	expressed protein
GRMZM2G046238	10	17891648	17891649	MACS_peak_3699	Upstream	4468	GRMZM2G046238_T02	10	17885787	17887181	speckle-type poz protein	AT5G19000.1	ATBPM1,BPM1	BTB-POZ and MATH domain 1	LOC_Os06g45730.1	MBTB11 - Bric-a-Brac, Tramtrack, Broad Complex BTB domain with Meprin and TRAF Homology MATH domain, expressed
GRMZM2G325907	10	81834825	81834826	MACS_peak_4539	Upstream	4541	GRMZM2G325907_T01	10	81827003	81830285	40s ribosomal protein s10-like protein	AT1G63910.1	AtMYB103,MYB103	myb domain protein 103	LOC_Os08g05520.1	myb-like DNA-binding domain containing protein, putative, expressed
AC189795.3_FG001	10	144931165	144931166	MACS_peak_5308	Upstream	4552	AC189795.3_FGT001	10	144935718	144936437	transposon ping pong snoopy sub-class	0	0	0	LOC_Os08g15530.1	expressed protein
GRMZM2G350819	10	85589498	85589499	MACS_peak_4601	Upstream	462	GRMZM2G350819_T01	10	85585369	85589037	hypothetical protein SORBIDRAFT_09g002730	0	0	0	LOC_Os05g04370.1	expressed protein
GRMZM2G317406	10	111848292	111848293	MACS_peak_4934	Upstream	4650	GRMZM2G317406_T01	10	111842705	111843643	pollen-specific protein c13 precursor	AT4G08685.1	SAH7	Pollen Ole e 1 allergen and extensin family protein	LOC_Os04g32680.1	POEI20 - Pollen Ole e I allergen and extensin family protein precursor, expressed
GRMZM2G016564	10	119498342	119498343	MACS_peak_5020	Upstream	470	GRMZM2G016564_T01	10	119497126	119497873	phd finger protein	AT3G42790.1	AL3	alfin-like 3	LOC_Os02g35600.1	PHD finger protein, putative, expressed
GRMZM2G149236	10	55150648	55150649	MACS_peak_4223	Upstream	48	GRMZM2G149236_T03	10	55150590	55151409	hypothetical protein	0	0	0	0	0
GRMZM2G097662	10	106850029	106850030	MACS_peak_4864	Upstream	4808	GRMZM2G097662_T02	10	106840264	106845222	rpm1 interacting protein 4 transcript 2	AT3G25070.1	RIN4	RPM1 interacting protein 4	LOC_Os04g31030.1	nitrate-induced NOI protein, expressed
GRMZM2G152143	10	19638598	19638599	MACS_peak_3726	Upstream	4861	GRMZM2G152143_T01	10	19643460	19645325	uncharacterized protein LOC100194146	AT5G18310.2	0	0	LOC_Os12g22800.1	expressed protein
GRMZM2G405476	10	90121768	90121769	MACS_peak_4658	Upstream	495	GRMZM2G405476_T01	10	90119267	90121274	ribosomal protein l2	ATCG00830.1	0	ribosomal protein L2	LOC_Os12g38000.1	60S ribosomal protein L8, putative, expressed
GRMZM2G049915	10	36780372	36780373	MACS_peak_3928	Upstream	496	GRMZM2G049915_T01	10	36778046	36779877	--NA--	0	0	0	0	0
GRMZM2G063492	10	89985046	89985047	MACS_peak_4656	Upstream	499	GRMZM2G063492_T01	10	89976942	89984548	na+ h+ antiporter	AT3G05030.1	ATNHX2,NHX2	sodium hydrogen exchanger 2	LOC_Os05g05590.1	transporter, monovalent cation:proton antiporter-2 family, putative, expressed
GRMZM2G094452	10	55998903	55998904	MACS_peak_4229	Upstream	512	GRMZM2G094452_T01	10	55988170	55998392	diacylglycerol kinase	AT2G20900.2	ATDGK5,DGK5	diacylglycerol kinase 5	LOC_Os08g08110.1	diacylglycerol kinase, putative, expressed
GRMZM2G415579	10	101492393	101492394	MACS_peak_4780	Upstream	585	GRMZM2G415579_T01	10	101492979	101495232	low quality protein: probable nad h-dependent oxidoreductase 1-like	AT1G59960.1	0	NAD(P)-linked oxidoreductase superfamily protein	LOC_Os04g08550.1	oxidoreductase, aldo/keto reductase family protein, putative, expressed
GRMZM2G152857	10	106311130	106311131	MACS_peak_4859	Upstream	616	GRMZM2G152857_T01	10	106311747	106314590	u-box domain-containing protein 9	AT3G07360.1	ATPUB9,PUB9	plant U-box 9	LOC_Os04g30470.1	U-box domain-containing protein, putative, expressed
GRMZM2G176443	10	117327818	117327819	MACS_peak_4995	Upstream	63	GRMZM2G176443_T01	10	117324223	117327756	pdi-like protein	AT1G35620.1	ATPDI8,ATPDIL5-2,PDI8,PDIL5-2	PDI-like 5-2	LOC_Os04g35290.1	OsPDIL5-2 protein disulfide isomerase PDIL5-2, expressed
GRMZM2G090230	10	137358292	137358293	MACS_peak_5214	Upstream	633	GRMZM2G090230_T01	10	137353841	137357660	myb-like dna-binding shaqkyf class family protein	AT1G14600.1	0	Homeodomain-like superfamily protein	LOC_Os04g47890.1	MYB family transcription factor, putative, expressed
GRMZM2G089163	10	90819645	90819646	MACS_peak_4667	Upstream	68	GRMZM2G089163_T03	10	90815005	90819578	double-stranded rna-binding protein 2-like	AT2G28380.1	DRB2	dsRNA-binding protein 2	LOC_Os05g05790.1	double-stranded RNA binding motif containing protein, expressed
GRMZM2G346110	10	8661377	8661378	MACS_peak_3592	Upstream	710	GRMZM2G346110_T01	10	8660158	8660668	auxin responsive protein	AT1G76190.1	0	SAUR-like auxin-responsive protein family	LOC_Os03g45830.1	OsSAUR15 - Auxin-responsive SAUR gene family member
GRMZM2G075517	10	114654167	114654168	MACS_peak_4967	Upstream	720	GRMZM2G075517_T02	10	114650915	114653539	hypothetical protein	0	0	0	0	0
GRMZM2G060798	10	85580932	85580933	MACS_peak_4600	Upstream	813	GRMZM2G060798_T01	10	85581746	85584681	protein phosphatase 2c	AT3G62260.2	0	Protein phosphatase 2C family protein	LOC_Os05g04360.1	protein phosphatase 2C, putative, expressed
GRMZM2G031963	10	124658514	124658515	MACS_peak_5079	Upstream	832	GRMZM2G031963_T01	10	124659347	124664396	probable wrky transcription factor 2-like	AT5G56270.1	ATWRKY2,WRKY2	WRKY DNA-binding protein 2	LOC_Os04g39570.1	WRKY35, expressed
GRMZM2G151567	10	63030569	63030570	MACS_peak_4309	Upstream	867	GRMZM2G151567_T01	10	63031437	63038607	receptor-like serine threonine kinase	AT1G56145.2	0	Leucine-rich repeat transmembrane protein kinase	LOC_Os08g10300.1	SHR5-receptor-like kinase, putative, expressed
GRMZM2G015886	10	22260873	22260874	MACS_peak_3757	Upstream	959	GRMZM2G015886_T01	10	22261833	22266237	cellulose synthase a catalytic subunit 3	AT1G02730.1	ATCSLD5,CSLD5,SOS6	cellulose synthase-like D5	LOC_Os12g36890.1	CSLD4 - cellulose synthase-like family D, expressed
GRMZM2G422083	10	88714425	88714426	MACS_peak_4632	Upstream	963	GRMZM2G422083_T02	10	88715389	88717038	one repeat myb transcriptional factor	AT5G01200.1	0	Duplicated homeodomain-like superfamily protein	LOC_Os06g07700.1	expressed protein
GRMZM2G055566	10	142391893	142391894	MACS_peak_5277	Upstream	970	GRMZM2G055566_T01	10	142390030	142390924	--NA--	0	0	0	0	0
GRMZM2G512575	10	36796982	36796983	MACS_peak_3929	Upstream	431	GRMZM2G512575_T01	10	36796279	36796552	--NA--	0	0	0	0	0

## Sheet: binding targets in RNASeq
ID	87_leaf7_10cm_tip	87_leaf7_1cm_base	87_leaf7_3cm_mid_above	nil_leaf7_10cm_tip	nil_leaf7_1cm_base	nil_leaf7_3cm_mid_above	mapman_category	arabi.symbol	mapman_DESCRIPTION	Tair10_ANN
GRMZM2G167686	1.35881	7.31336	1.90061	0	0.0486147	0	cell wall related	0	'no original description'	O-acetylserine (thiol) lyase (OAS-TL) isoform A1 (OASA1); FUNCTIONS IN: protein binding, cysteine synthase activity; INVOLVED IN: in 6 processes; LOCATED IN: in 7 components; EXPRESSED IN: 30 plant structures; EXPRESSED DURING: 15 growth stages; CONTAINS InterPro DOMAIN/s: Cysteine synthase/cystathionine beta-synthase P-phosphate-binding site (InterPro:IPR001216), Cysteine synthase A (InterPro:IP…
GRMZM2G163798	4.5079	6.11018	2.93746	35.0049	22.5544	38.5822	cell wall. modification	WAT1	'moderately similar to ( 260) AT1G75500 | Symbols: | nodulin MtN21 family protein | chr1:28338282-28340091 REVERSEmoderately similar to ( 309) loc_os01g02870 12001.m06926 protein nodulin-like protein, putative, expressed no original description'	RESPONSIVE TO DEHYDRATION 19 (RD19); CONTAINS InterPro DOMAIN/s: Peptidase C1A, papain (InterPro:IPR013128), Proteinase inhibitor I29, cathepsin propeptide (InterPro:IPR013201), Peptidase C1A, papain C-terminal (InterPro:IPR000668), Peptidase, cysteine peptidase active site (InterPro:IPR000169); BEST Arabidopsis thaliana protein match is: Papain family cysteine protease (TAIR:AT2G21430.1); Has 30…
GRMZM2G109326	10.3359	26.318	6.74426	10.5765	75.4197	8.43081	membrane	COBL4,IRX6	'highly similar to ( 626) AT5G15630 | Symbols: COBL4, IRX6 | IRX6 | chr5:5084842-5086545 FORWARDhighly similar to ( 714) COBL5_ORYSA COBRA-like 5 protein precursor (Protein BRITTLE CULM1) - Oryza sativa (Rice)highly similar to ( 714) loc_os03g30250 12003.m08287 protein phytochelatin synthetase-like conserved region family protein, expressedPhytochel_synth no original description'	Protein of unknown function (DUF3049); CONTAINS InterPro DOMAIN/s: Protein of unknown function DUF3049 (InterPro:IPR021410); BEST Arabidopsis thaliana protein match is: Protein of unknown function (DUF3049) (TAIR:AT1G54740.1); Has 218 Blast hits to 214 proteins in 36 species: Archae - 0; Bacteria - 0; Metazoa - 28; Fungi - 3; Plants - 164; Viruses - 0; Other Eukaryotes - 23 (source: NCBI BLink).
GRMZM2G113761	0.624283	23.6252	0.34682	0.859902	107.885	3.18728	cellular glucan metabolic process	XTH32	'moderately similar to ( 343) AT2G36870 | Symbols: | xyloglucan:xyloglucosyl transferase, putative / xyloglucan endotransglycosylase, putative / endo-xyloglucan transferase, putative | chr2:15472869-15474630 REVERSEweakly similar to ( 188) XTH_TOBAC Probable xyloglucan endotransglucosylase/hydrolase protein precursor (EC 2.4.1.207) - Nicotiana tabacum (Common tobacco)moderately similar to ( 447) …	CONSTANS-like 5 (COL5); FUNCTIONS IN: sequence-specific DNA binding transcription factor activity, zinc ion binding; INVOLVED IN: regulation of transcription; LOCATED IN: intracellular; EXPRESSED IN: 23 plant structures; EXPRESSED DURING: 13 growth stages; CONTAINS InterPro DOMAIN/s: CCT domain (InterPro:IPR010402), Zinc finger, B-box (InterPro:IPR000315); BEST Arabidopsis thaliana protein match …
GRMZM2G005887	199.076	264.016	225.113	313.89	291.633	380.735	cell. amino acid metabolism.synthesis.serine-glycine-cysteine group.cysteine.OASTL	ATCYS-3A,CYTACS1,OASA1,OLD3	'moderately similar to ( 436) AT4G14880 | Symbols: OASA1, CYTACS1, ATCYS-3A | OASA1 (O-ACETYLSERINE (THIOL) LYASE (OAS-TL) ISOFORM A1); cysteine synthase | chr4:8518209-8520050 REVERSEhighly similar to ( 515) CYSK_MAIZE Cysteine synthase (EC 2.5.1.47) (O-acetylserine sulfhydrylase) (O-acetylserine (Thiol)-lyase) (CSase) (OAS-TL) - Zea mays (Maize)moderately similar to ( 484) loc_os12g42980 12012.…	Protein of unknown function, DUF593; FUNCTIONS IN: molecular_function unknown; INVOLVED IN: biological_process unknown; LOCATED IN: endomembrane system; EXPRESSED IN: 19 plant structures; EXPRESSED DURING: 11 growth stages; CONTAINS InterPro DOMAIN/s: Protein of unknown function DUF593 (InterPro:IPR007656); BEST Arabidopsis thaliana protein match is: Protein of unknown function, DUF593 (TAIR:AT1G…
GRMZM2G064406	3.18436	5.79531	2.26309	12.8865	8.3777	3.99982	cell. secondary metabolism.isoprenoids.terpenoids	ATTPS14,TPS14	'moderately similar to ( 314) AT1G61680 | Symbols: TPS14, ATTPS14 | TPS14 (TERPENE SYNTHASE 14); S-linalool synthase | chr1:22772455-22774687 REVERSEweakly similar to ( 198) DCS1_GOSHI (+)-delta-cadinene synthase (EC 4.2.3.13) (D-cadinene synthase) - Gossypium hirsutum (Upland cotton)highly similar to ( 628) loc_os02g02930 12002.m05643 protein terpene synthase 2, putative, expressedTerpene_cyclas…	NA
GRMZM2G395114	69.3507	43.1664	79.9723	144.389	61.2651	95.4093	cell. transport.sulphate	AST91,SULTR3;3	'weakly similar to ( 147) AT1G23090 | Symbols: AST91, SULTR3;3 | AST91 (SULFATE TRANSPORTER 91); sulfate transmembrane transporter | chr1:8185238-8188954 REVERSEweakly similar to ( 181) loc_os04g55800 12004.m10471 protein sulfate transporter 3.3, putative, expressed no original description'	glycine-rich protein; FUNCTIONS IN: molecular_function unknown; INVOLVED IN: biological_process unknown; LOCATED IN: chloroplast; EXPRESSED IN: 25 plant structures; EXPRESSED DURING: 15 growth stages; CONTAINS InterPro DOMAIN/s: RAI1 like (InterPro:IPR013961); Has 30201 Blast hits to 17322 proteins in 780 species: Archae - 12; Bacteria - 1396; Metazoa - 17338; Fungi - 3422; Plants - 5037; Viruses…
GRMZM5G885285	11.2448	22.9481	19.3551	31.8831	33.741	26.9016	cell.vesicle transport	SEC15B	'weakly similar to ( 126) AT4G02350 | Symbols: | exocyst complex subunit Sec15-like family protein | chr4:1038157-1040571 FORWARDweakly similar to ( 159) loc_os01g24950 12001.m150578 protein exocyst complex subunit Sec15-like family protein, expressed no original description'	NA
GRMZM2G009413	1.08755	1.66762	0.111114	2.96554	10.5607	4.75111	DNA.unspecified	ATRRP4,RRP4	'moderately similar to ( 391) AT1G03360 | Symbols: ATRRP4 | ATRRP4 (ARABIDOPSIS THALIANA RIBOSOMAL RNA PROCESSING 4); RNA binding / exonuclease | chr1:824653-826179 FORWARDhighly similar to ( 517) loc_os04g43922 12004.m35549 protein exosome complex exonuclease rrp4, putative, expressedRRP4 PRK04163 no original description'	terpene synthase 14 (TPS14); CONTAINS InterPro DOMAIN/s: Terpene synthase, metal-binding domain (InterPro:IPR005630), Terpenoid synthase (InterPro:IPR008949), Terpenoid cylases/protein prenyltransferase alpha-alpha toroid (InterPro:IPR008930), Terpene synthase-like (InterPro:IPR001906); BEST Arabidopsis thaliana protein match is: terpene synthase 02 (TAIR:AT4G16730.1); Has 1701 Blast hits to 1676…
GRMZM2G166718	0.275846	0.255344	0.877595	2.37636	2.8138	2.91861	DNA.unspecified	0	'weakly similar to ( 186) AT3G02060 | Symbols: | DEAD/DEAH box helicase, putative | chr3:354412-358319 FORWARDmoderately similar to ( 307) loc_os11g32880 12011.m07189 protein transcription-repair coupling factor, putative, expressedMfd no original description'	NA
GRMZM2G423456	53.9284	152.788	91.0963	137.562	63.7353	118.435	hormone metabolism.cytokinin.signal transduction	AHK3,HK3	'highly similar to ( 640) AT1G27320 | Symbols: AHK3 | AHK3 (ARABIDOPSIS HISTIDINE KINASE 3); cytokinin receptor/ osmosensor/ protein histidine kinase | chr1:9487780-9492027 FORWARDweakly similar to ( 112) ETR1_PRUPE Ethylene receptor (EC 2.7.13.3) - Prunus persica (Peach)highly similar to ( 979) loc_os01g69920 12001.m42798 protein histidine kinase 2, putative, expressedPRK11107 PRK11091 PRK10841 …	phloem protein 2-A1 (PP2-A1); BEST Arabidopsis thaliana protein match is: phloem protein 2-A4 (TAIR:AT1G33920.1); Has 488 Blast hits to 483 proteins in 39 species: Archae - 0; Bacteria - 0; Metazoa - 0; Fungi - 0; Plants - 488; Viruses - 0; Other Eukaryotes - 0 (source: NCBI BLink).
GRMZM2G040095	27.9445	41.0863	21.6015	352.164	206.708	498.774	hormone metabolism.jasmonate.synthesis-degradation.lipoxygenase	0	'highly similar to ( 603) AT3G22400 | Symbols: LOX5 | LOX5; electron carrier/ iron ion binding / lipoxygenase/ metal ion binding / oxidoreductase, acting on single donors with incorporation of molecular oxygen, incorporation of two atoms of oxygen | chr3:7927011-7931167 FORWARDhighly similar to ( 610) LOX1_SOLTU Lipoxygenase 1 (EC 1.13.11.12) - Solanum tuberosum (Potato)highly similar to ( 602) l…	APS3; CONTAINS InterPro DOMAIN/s: Rossmann-like alpha/beta/alpha sandwich fold (InterPro:IPR014729), Pseudouridine synthase/archaeosine transglycosylase-like (InterPro:IPR015947), Sulphate adenylyltransferase (InterPro:IPR002650); BEST Arabidopsis thaliana protein match is: ATP sulfurylase 1 (TAIR:AT3G22890.1); Has 2059 Blast hits to 2056 proteins in 649 species: Archae - 98; Bacteria - 865; Meta…
GRMZM2G068506	33.9458	30.0798	31.3854	10.9785	8.66701	9.02613	major CHO metabolism.synthesis.starch.AGPase	ADG1,APS1	'highly similar to ( 799) AT5G48300 | Symbols: ADG1, APS1 | ADG1 (ADP GLUCOSE PYROPHOSPHORYLASE 1); glucose-1-phosphate adenylyltransferase | chr5:19570326-19572557 FORWARDhighly similar to ( 832) GLGS_WHEAT Glucose-1-phosphate adenylyltransferase small subunit, chloroplast precursor (EC 2.7.7.27) (ADP-glucose synthase) (ADP-glucose pyrophosphorylase) (AGPase B) (Alpha-D-glucose-1-phosphate adeny…	ADP glucose pyrophosphorylase 1 (ADG1); FUNCTIONS IN: glucose-1-phosphate adenylyltransferase activity; INVOLVED IN: photoperiodism, flowering, starch biosynthetic process; LOCATED IN: heterotetrameric ADPG pyrophosphorylase complex, apoplast, chloroplast, chloroplast stroma; EXPRESSED IN: 28 plant structures; EXPRESSED DURING: 14 growth stages; CONTAINS InterPro DOMAIN/s: Glucose-1-phosphate ade…
GRMZM2G155281	0.404882	1.14898	2.00743	12.7087	36.2761	9.61655	metal handling.binding, chelation and storage	0	'weakly similar to ( 140) AT5G50740 | Symbols: | metal ion binding | chr5:20635983-20637970 REVERSEmoderately similar to ( 205) loc_os04g32030 12004.m08302 protein ATFP3, putative, expressed no original description'	MATE efflux family protein; FUNCTIONS IN: antiporter activity, drug transmembrane transporter activity, transporter activity; INVOLVED IN: drug transmembrane transport, transmembrane transport; LOCATED IN: membrane; EXPRESSED IN: 10 plant structures; EXPRESSED DURING: 7 growth stages; CONTAINS InterPro DOMAIN/s: Multi antimicrobial extrusion protein MatE (InterPro:IPR002528); BEST Arabidopsis tha…
GRMZM2G126900	1.21271	14.0116	0.672893	1.75825	55.8479	11.1836	minor CHO metabolism.myo-inositol.myo inositol oxygenases	MIOX1	'moderately similar to ( 471) AT1G14520 | Symbols: MIOX1 | MIOX1 (MYO-INISITOL OXYGENASE); inositol oxygenase/ oxidoreductase | chr1:4968376-4969954 REVERSEhighly similar to ( 560) MIOX_ORYSA Probable inositol oxygenase (EC 1.13.99.1) (Myo-inositol oxygenase) - Oryza sativa (Rice)highly similar to ( 560) loc_os06g36560 12006.m32098 protein inositol oxygenase, putative, expressedDUF706 no original…	breast basic conserved 1 (BBC1); FUNCTIONS IN: structural constituent of ribosome; INVOLVED IN: translation, ribosome biogenesis; LOCATED IN: in 8 components; EXPRESSED IN: 25 plant structures; EXPRESSED DURING: 14 growth stages; CONTAINS InterPro DOMAIN/s: Ribosomal protein L13e, conserved site (InterPro:IPR018256), Ribosomal protein L13e (InterPro:IPR001380); BEST Arabidopsis thaliana protein m…
GRMZM2G415579	27.0564	21.6893	12.0235	9.86967	10.5859	9.35278	minor CHO metabolism.others	0	'moderately similar to ( 300) AT1G59960 | Symbols: | aldo/keto reductase, putative | chr1:22071410-22073067 REVERSEmoderately similar to ( 319) NADO1_ORYSA Probable NAD(P)H-dependent oxidoreductase 1 (EC 1.1.1.-) - Oryza sativa (Rice)moderately similar to ( 445) loc_os04g08550 12004.m06142 protein NAD(P)H-dependent oxidoreductase, putative, expressedAldo_ket_red ARA1 dkgA dkgB Tas COG4989 no orig…	PQ-loop repeat family protein / transmembrane family protein; FUNCTIONS IN: molecular_function unknown; INVOLVED IN: biological_process unknown; LOCATED IN: plasma membrane, membrane; EXPRESSED IN: 24 plant structures; EXPRESSED DURING: 15 growth stages; CONTAINS InterPro DOMAIN/s: Cystinosin/ERS1p repeat (InterPro:IPR006603), Lysosomal cystine transporter (InterPro:IPR005282); Has 1807 Blast hit…
GRMZM2G037265	2.02749	12.1281	2.873	9.94938	54.2154	35.7705	minor CHO metabolism.raffinose family.raffinose synthases.known	AtSIP1,SIP1	'highly similar to ( 966) AT1G55740 | Symbols: AtSIP1 | AtSIP1 (Arabidopsis thaliana seed imbibition 1); hydrolase, hydrolyzing O-glycosyl compounds | chr1:20835507-20838707 REVERSEmoderately similar to ( 275) STSYN_PEA Stachyose synthase precursor (EC 2.4.1.67) (Galactinol--raffinose galactosyltransferase) - Pisum sativum (Garden pea)nearly identical (1139) loc_os08g38710 12008.m26519 protein st…	NA
GRMZM5G860761	0.736423	0.638295	0.072272	1.15445	7.95216	0.973414	misc.beta 1,3 glucan hydrolases	0	'weakly similar to ( 112) AT2G43670 | Symbols: | glycosyl hydrolase family protein 17 | chr2:18105145-18105874 FORWARDvery weakly similar to (84.3) E13B_WHEAT Glucan endo-1,3-beta-glucosidase precursor (EC 3.2.1.39) ((1->3)-beta-glucan endohydrolase) ((1->3)-beta-glucanase) (Beta-1,3-endoglucanase) - Triticum aestivum (Wheat)weakly similar to ( 133) loc_os01g14140 12001.m150537 protein glucan end…	ammonium transporter 2 (AMT2); FUNCTIONS IN: ammonium transmembrane transporter activity, high affinity secondary active ammonium transmembrane transporter activity; INVOLVED IN: ammonium transport, response to nematode, cellular response to nitrogen starvation; LOCATED IN: plasma membrane; EXPRESSED IN: 24 plant structures; EXPRESSED DURING: 13 growth stages; CONTAINS InterPro DOMAIN/s: Ammonium…
GRMZM2G016890	1.9318	3.0841	0.352233	0.310543	12.3141	1.89212	misc.gluco-, galacto- and mannosidases	BGLU15	'weakly similar to ( 189) AT3G60130 | Symbols: BGLU16 | BGLU16 (BETA GLUCOSIDASE 16); catalytic/ cation binding / hydrolase, hydrolyzing O-glycosyl compounds | chr3:22210440-22213650 FORWARDhighly similar to ( 512) BGLC_MAIZE Beta-glucosidase, chloroplast precursor (EC 3.2.1.21) (Gentiobiase) (Cellobiase) (Beta-D-glucoside glucohydrolase) - Zea mays (Maize)moderately similar to ( 224) loc_os04g39…	Protein of unknown function (DUF726); CONTAINS InterPro DOMAIN/s: Protein of unknown function DUF726 (InterPro:IPR007941); BEST Arabidopsis thaliana protein match is: Protein of unknown function (DUF726) (TAIR:AT2G18100.1); Has 675 Blast hits to 638 proteins in 219 species: Archae - 12; Bacteria - 101; Metazoa - 133; Fungi - 230; Plants - 68; Viruses - 0; Other Eukaryotes - 131 (source: NCBI BLin…
GRMZM2G173718	62.9214	64.5114	94.4417	56.7053	24.8489	57.2763	misc.myrosinases-lectin-jacalin	ATPP2-A1,ATPP2A-1,PP2-A1	'weakly similar to ( 125) AT4G19840 | Symbols: ATPP2-A1, ATPP2A-1, PP2-A1 | ATPP2-A1; carbohydrate binding | chr4:10774336-10775701 FORWARDweakly similar to ( 150) loc_os01g06500 12001.m07280 protein lectin-like protein, putative, expressed no original description'	seed imbibition 1 (SIP1); CONTAINS InterPro DOMAIN/s: Glycoside hydrolase, catalytic core (InterPro:IPR017853), Raffinose synthase (InterPro:IPR008811); BEST Arabidopsis thaliana protein match is: seed imbibition 2 (TAIR:AT3G57520.1); Has 563 Blast hits to 527 proteins in 159 species: Archae - 29; Bacteria - 119; Metazoa - 0; Fungi - 82; Plants - 322; Viruses - 0; Other Eukaryotes - 11 (source: N…
GRMZM2G479038	105.47	11.0907	101.268	38.9622	3.38664	66.9043	misc.UDP glucosyl and glucoronyl transferases	DOGT1,UGT73C5	'moderately similar to ( 348) AT2G36800 | Symbols: DOGT1, UGT73C5 | DOGT1 (DON-GLUCOSYLTRANSFERASE 1); UDP-glycosyltransferase/ cis-zeatin O-beta-D-glucosyltransferase/ glucosyltransferase/ quercetin 4'-O-glucosyltransferase/ quercetin 7-O-glucosyltransferase/ trans-zeatin O-beta-D-glucosyltransferase/ transferase, transf | chr2:15423493-15424980 REVERSEweakly similar to ( 144) ZOX_PHAVU Zeatin O…	Heavy metal transport/detoxification superfamily protein ; FUNCTIONS IN: metal ion binding; INVOLVED IN: metal ion transport; LOCATED IN: cellular_component unknown; EXPRESSED IN: 20 plant structures; EXPRESSED DURING: 13 growth stages; CONTAINS InterPro DOMAIN/s: Heavy metal transport/detoxification protein (InterPro:IPR006121); BEST Arabidopsis thaliana protein match is: farnesylated protein 3 …
GRMZM2G015869	96.4448	170.237	172.316	102.7	90.5931	99.4622	not assigned.no ontology	0	'moderately similar to ( 235) AT5G40670 | Symbols: | PQ-loop repeat family protein / transmembrane family protein | chr5:16285968-16287591 FORWARDmoderately similar to ( 300) loc_os12g18110 12012.m073812 protein cystinosin, putative, expressed no original description'	NA
GRMZM2G149145	1.17835	0.413762	1.23467	18.8236	6.00163	16.4884	not assigned.no ontology	0	'very weakly similar to (84.3) loc_os05g43582 12005.m08485 protein RRNA methylase, putative, expressed no original description'	CAX interacting protein 4 (CXIP4); FUNCTIONS IN: zinc ion binding, nucleic acid binding; INVOLVED IN: positive regulation of calcium ion transport, response to zinc ion; LOCATED IN: nucleus, cytoplasm; EXPRESSED IN: 26 plant structures; EXPRESSED DURING: 15 growth stages; CONTAINS InterPro DOMAIN/s: Zinc finger, CCHC-type (InterPro:IPR001878); Has 71192 Blast hits to 36424 proteins in 1643 specie…
GRMZM2G342281	86.4844	115.827	87.6145	5.79947	7.06161	8.73451	not assigned.no ontology.epsin N-terminal homology (ENTH) domain-containing protein	0	'moderately similar to ( 294) AT4G32285 | Symbols: | epsin N-terminal homology (ENTH) domain-containing protein / clathrin assembly protein-related | chr4:15586003-15587910 FORWARDmoderately similar to ( 372) loc_os03g16800 12003.m101112 protein clathrin assembly protein, putative, expressedANTH ANTH_AP180_CALM ENTH no original description'	IRREGULAR XYLEM 6 (IRX6); INVOLVED IN: secondary cell wall biogenesis; LOCATED IN: plasma membrane, anchored to membrane; EXPRESSED IN: 21 plant structures; EXPRESSED DURING: 12 growth stages; CONTAINS InterPro DOMAIN/s: Glycosyl-phosphatidyl inositol-anchored, plant (InterPro:IPR006918), COBRA-like (InterPro:IPR017391); BEST Arabidopsis thaliana protein match is: COBRA-like extracellular glycosy…
GRMZM2G427337	1.8761	5.07861	1.85089	10.6573	18.1041	11.9897	not assigned.no ontology.glycine rich proteins	0	'highly similar to ( 516) AT4G17620 | Symbols: | glycine-rich protein | chr4:9822005-9824859 FORWARDhighly similar to ( 686) loc_os05g32580 12005.m07491 protein expressed protein no original description'	one helix protein (OHP); FUNCTIONS IN: molecular_function unknown; INVOLVED IN: response to high light intensity; LOCATED IN: chloroplast thylakoid membrane, chloroplast; EXPRESSED IN: 21 plant structures; EXPRESSED DURING: 13 growth stages; Has 58 Blast hits to 58 proteins in 21 species: Archae - 0; Bacteria - 4; Metazoa - 0; Fungi - 0; Plants - 47; Viruses - 0; Other Eukaryotes - 7 (source: NCB…
GRMZM2G305167	177.092	222.27	132.388	62.5706	47.7742	34.6701	not assigned.unknown	OHP	'no original description'	ribosomal RNA processing 4 (RRP4); FUNCTIONS IN: exonuclease activity; LOCATED IN: mitochondrion; EXPRESSED IN: 20 plant structures; EXPRESSED DURING: 13 growth stages; CONTAINS InterPro DOMAIN/s: Nucleic acid-binding, OB-fold-like (InterPro:IPR016027); Has 615 Blast hits to 615 proteins in 291 species: Archae - 147; Bacteria - 0; Metazoa - 136; Fungi - 134; Plants - 55; Viruses - 0; Other Eukary…
GRMZM2G033430	35.3975	72.0292	32.6311	28.0043	26.3954	23.0222	not assigned.unknown	0	'no original description'	myo-inositol oxygenase 1 (MIOX1); FUNCTIONS IN: inositol oxygenase activity, oxidoreductase activity; INVOLVED IN: syncytium formation; LOCATED IN: cytoplasm; EXPRESSED IN: 6 plant structures; CONTAINS InterPro DOMAIN/s: Protein of unknown function DUF706 (InterPro:IPR007828); BEST Arabidopsis thaliana protein match is: myo-inositol oxygenase 2 (TAIR:AT2G19800.1); Has 490 Blast hits to 488 protei…
GRMZM2G105167	34.8946	58.1246	34.5976	23.0128	22.3256	17.0192	not assigned.unknown	0	'moderately similar to ( 215) AT2G25310 | Symbols: | carbohydrate binding | chr2:10777436-10779123 REVERSEmoderately similar to ( 275) loc_os06g43650 12006.m08895 protein expressed proteinDUF2012 no original description'	NAD(P)-linked oxidoreductase superfamily protein; FUNCTIONS IN: oxidoreductase activity; INVOLVED IN: response to salt stress; EXPRESSED IN: 21 plant structures; EXPRESSED DURING: 13 growth stages; CONTAINS InterPro DOMAIN/s: Aldo/keto reductase (InterPro:IPR001395), Aldo/keto reductase subgroup (InterPro:IPR020471), Aldo/keto reductase, conserved site (InterPro:IPR018170); BEST Arabidopsis thali…
GRMZM2G090669	15.9566	21.6112	9.99421	5.92632	9.72748	6.21695	not assigned.unknown	0	'very weakly similar to (99.4) loc_os03g37090 12003.m08821 protein expressed protein no original description'	don-glucosyltransferase 1 (DOGT1); CONTAINS InterPro DOMAIN/s: UDP-glucuronosyl/UDP-glucosyltransferase (InterPro:IPR002213); BEST Arabidopsis thaliana protein match is: UDP-glucosyl transferase 73C6 (TAIR:AT2G36790.1); Has 7663 Blast hits to 7564 proteins in 401 species: Archae - 0; Bacteria - 196; Metazoa - 2172; Fungi - 32; Plants - 5134; Viruses - 64; Other Eukaryotes - 65 (source: NCBI BLink…
GRMZM2G135990	161.305	66.329	97.0737	109.008	32.6291	78.0365	not assigned.unknown	0	'moderately similar to ( 204) loc_os11g05550 12011.m04752 protein expressed protein no original description'	ENTH/ANTH/VHS superfamily protein; FUNCTIONS IN: phospholipid binding, clathrin binding, binding, phosphatidylinositol binding; INVOLVED IN: clathrin coat assembly; LOCATED IN: cytosol, nucleus, plasma membrane; EXPRESSED IN: guard cell, cultured cell; CONTAINS InterPro DOMAIN/s: Epsin-like, N-terminal (InterPro:IPR013809), ANTH (InterPro:IPR011417), ENTH/VHS (InterPro:IPR008942), Clathrin adapto…
GRMZM2G094543	568.016	536.192	507.649	467.875	290.6	605.656	not assigned.unknown	0	'no original description'	Bifunctional inhibitor/lipid-transfer protein/seed storage 2S albumin superfamily protein; FUNCTIONS IN: lipid binding; INVOLVED IN: lipid transport; LOCATED IN: endomembrane system; EXPRESSED IN: 20 plant structures; EXPRESSED DURING: 13 growth stages; CONTAINS InterPro DOMAIN/s: Bifunctional inhibitor/plant lipid transfer protein/seed storage (InterPro:IPR016140), Plant lipid transfer protein/s…
GRMZM2G167758	34.2679	47.3842	37.5397	26.494	27.4987	25.9359	not assigned.unknown	0	'moderately similar to ( 239) AT5G04830 | Symbols: | unknown protein | chr5:1402294-1403671 REVERSEmoderately similar to ( 258) loc_os01g73500 12001.m13378 protein expressed protein no original description'	NA
GRMZM2G006676	108.831	175.368	32.0562	35.2482	474.739	72.4753	not assigned.unknown	0	'no original description'	Nuclear transport factor 2 (NTF2) family protein; Has 30201 Blast hits to 17322 proteins in 780 species: Archae - 12; Bacteria - 1396; Metazoa - 17338; Fungi - 3422; Plants - 5037; Viruses - 0; Other Eukaryotes - 2996 (source: NCBI BLink).
GRMZM2G054481	29.7319	65.983	25.2011	86.4473	204.704	86.366	not assigned.unknown	0	'very weakly similar to (85.5) AT5G58375 | Symbols: | unknown protein | chr5:23596369-23596705 FORWARDweakly similar to ( 135) loc_os11g02200 12011.m04419 protein expressed protein no original description'	FUNCTIONS IN: carbohydrate binding; INVOLVED IN: biological_process unknown; LOCATED IN: endomembrane system; EXPRESSED IN: 22 plant structures; EXPRESSED DURING: 13 growth stages; CONTAINS InterPro DOMAIN/s: Carbohydrate-binding-like fold (InterPro:IPR013784), Protein of unknown function DUF2012 (InterPro:IPR019008); BEST Arabidopsis thaliana protein match is: Protein of unknown function (DUF201…
GRMZM2G000221	6.12649	124.012	5.69483	1152.34	455.878	2074.51	not assigned.unknown	0	'very weakly similar to (89.0) loc_os07g18990 12007.m06338 protein PVR3-like protein, putative, expressed no original description'	ubiquitin-conjugating enzyme 5 (UBC5); CONTAINS InterPro DOMAIN/s: Ubiquitin-conjugating enzyme/RWD-like (InterPro:IPR016135), Ubiquitin-conjugating enzyme, E2 (InterPro:IPR000608), Ubiquitin-conjugating enzyme (InterPro:IPR015581); BEST Arabidopsis thaliana protein match is: ubiquitin conjugating enzyme 4 (TAIR:AT5G41340.1); Has 8752 Blast hits to 8751 proteins in 386 species: Archae - 0; Bacter…
GRMZM2G446234	8.54065	27.5405	10.1222	44.2865	104.434	59.072	not assigned.unknown	0	'weakly similar to ( 192) AT5G16720 | Symbols: | unknown protein | chr5:5494309-5496562 FORWARDhighly similar to ( 720) loc_os03g15410 12003.m06978 protein expressed proteinDUF593 no original description'	sumo conjugation enzyme 1 (SCE1); CONTAINS InterPro DOMAIN/s: Ubiquitin-conjugating enzyme/RWD-like (InterPro:IPR016135), Ubiquitin-conjugating enzyme, E2 (InterPro:IPR000608); BEST Arabidopsis thaliana protein match is: ubiquiting-conjugating enzyme 2 (TAIR:AT2G02760.1); Has 9584 Blast hits to 9566 proteins in 388 species: Archae - 0; Bacteria - 0; Metazoa - 4206; Fungi - 2037; Plants - 1834; Vi…
GRMZM2G701362	0.331102	4.65704	0.0722717	0.241796	20.2946	1.13592	not assigned.unknown	0	'weakly similar to ( 122) loc_os05g10670 12005.m05538 protein zinc finger C-x8-C-x5-C-x3-H type family protein, expressed no original description'	Thioredoxin superfamily protein; FUNCTIONS IN: electron carrier activity, protein disulfide oxidoreductase activity; INVOLVED IN: cell redox homeostasis; EXPRESSED IN: 11 plant structures; EXPRESSED DURING: 6 growth stages; CONTAINS InterPro DOMAIN/s: Glutaredoxin-like, plant II (InterPro:IPR011905), Thioredoxin fold (InterPro:IPR012335), Glutaredoxin (InterPro:IPR002109), Thioredoxin-like fold (…
GRMZM2G128754	2.4281	0.660777	0	0	5.46994	0.270302	not assigned.unknown	0	'no original description'	Thioredoxin family protein; FUNCTIONS IN: electron carrier activity, protein disulfide oxidoreductase activity; INVOLVED IN: cell redox homeostasis; LOCATED IN: chloroplast; EXPRESSED IN: 22 plant structures; EXPRESSED DURING: 13 growth stages; CONTAINS InterPro DOMAIN/s: Glutaredoxin (InterPro:IPR002109), Thioredoxin fold (InterPro:IPR012335), Thioredoxin-like fold (InterPro:IPR012336), Glutathi…
GRMZM2G112244	24.3161	2.85322	10.2219	37.0317	23.3576	44.2071	not assigned.unknown	0	'no original description'	DNAJ heat shock N-terminal domain-containing protein; FUNCTIONS IN: heat shock protein binding, zinc ion binding, nucleic acid binding; INVOLVED IN: protein folding; LOCATED IN: intracellular; EXPRESSED IN: 22 plant structures; EXPRESSED DURING: 13 growth stages; CONTAINS InterPro DOMAIN/s: Zinc finger, C2H2-like (InterPro:IPR015880), Molecular chaperone, heat shock protein, Hsp40, DnaJ (InterPro…
GRMZM2G162505	0.478661	0.306783	0	0.465813	2.7838	0.485891	not assigned.unknown	0	'moderately similar to ( 448) loc_os10g28050 12010.m05688 protein chitinase 2, putative, expressed no original description'	SAH7; FUNCTIONS IN: molecular_function unknown; INVOLVED IN: biological_process unknown; LOCATED IN: endomembrane system; EXPRESSED IN: 22 plant structures; EXPRESSED DURING: 13 growth stages; CONTAINS InterPro DOMAIN/s: Pollen Ole e 1 allergen/extensin (InterPro:IPR006041); BEST Arabidopsis thaliana protein match is: Pollen Ole e 1 allergen and extensin family protein (TAIR:AT1G78040.2); Has 302…
GRMZM2G098298	1287.22	2397.11	854.022	1222.13	1260.39	1162.15	protein.degradation.cysteine protease	RD19,RD19A	'moderately similar to ( 466) AT4G39090 | Symbols: RD19, RD19A | RD19 (RESPONSIVE TO DEHYDRATION 19); cysteine-type endopeptidase/ cysteine-type peptidase | chr4:18215826-18217326 REVERSEhighly similar to ( 679) CYSP1_MAIZE Cysteine proteinase 1 precursor (EC 3.4.22.-) - Zea mays (Maize)highly similar to ( 621) loc_os02g27030 12002.m07847 protein cysteine proteinase 1 precursor, putative, express…	NA
GRMZM2G312693	169.143	151.327	94.8658	187.37	79.8256	128.161	protein.degradation.ubiquitin.E2	AHUS5,ATSCE1,EMB1637,SCE1,SCE1A	'moderately similar to ( 295) AT3G57870 | Symbols: AHUS5, EMB1637, SCE1, SCE1A, ATSCE1 | SCE1 (SUMO CONJUGATION ENZYME 1); SUMO ligase | chr3:21428831-21430110 REVERSEweakly similar to ( 114) UBC2_MEDSA Ubiquitin-conjugating enzyme E2-17 kDa (EC 6.3.2.19) (Ubiquitin-protein ligase) (Ubiquitin carrier protein) - Medicago sativa (Alfalfa)moderately similar to ( 314) loc_os03g03130 12003.m05850 prot…	NA
GRMZM2G053764	8.21793	9.22693	3.13088	16.0733	43.6983	17.5729	protein.degradation.ubiquitin.E2	UBC5	'moderately similar to ( 280) AT1G63800 | Symbols: UBC5 | UBC5 (ubiquitin-conjugating enzyme 5); ubiquitin-protein ligase | chr1:23667888-23669003 REVERSEmoderately similar to ( 271) UBC4_WHEAT Ubiquitin-conjugating enzyme E2-23 kDa (EC 6.3.2.19) (Ubiquitin-protein ligase) (Ubiquitin carrier protein) - Triticum aestivum (Wheat)moderately similar to ( 306) loc_os10g31000 12010.m21788 protein ubiqu…	homolog of nucleolar protein NOP56 (NOP56); LOCATED IN: nucleolus, cell wall; EXPRESSED IN: 22 plant structures; EXPRESSED DURING: 13 growth stages; CONTAINS InterPro DOMAIN/s: Pre-mRNA processing ribonucleoprotein, snoRNA-binding domain (InterPro:IPR002687), NOP5, N-terminal (InterPro:IPR012974), NOSIC (InterPro:IPR012976); BEST Arabidopsis thaliana protein match is: NOP56-like pre RNA processin…
GRMZM2G092776	2.48393	32.9966	3.52185	3.48104	95.9543	5.94338	protein.postranslational modification.kinase.receptor like cytoplasmatic kinase VII	0	'moderately similar to ( 215) AT1G33260 | Symbols: | protein kinase family protein | chr1:12064796-12066114 FORWARDweakly similar to ( 134) PSKR_DAUCA Phytosulfokine receptor precursor (EC 2.7.11.1) (Phytosulfokine LRR receptor kinase) - Daucus carota (Carrot)moderately similar to ( 381) loc_os03g02190 12003.m05762 protein receptor protein kinase CRINKLY4 precursor, putative, expressedPkinase S_T…	Transmembrane proteins 14C; FUNCTIONS IN: molecular_function unknown; INVOLVED IN: biological_process unknown; LOCATED IN: endomembrane system, membrane; EXPRESSED IN: 23 plant structures; EXPRESSED DURING: 15 growth stages; CONTAINS InterPro DOMAIN/s: Uncharacterised protein family UPF0136, Transmembrane (InterPro:IPR005349); BEST Arabidopsis thaliana protein match is: Transmembrane proteins 14C…
GRMZM2G318213	724.963	514.442	274.571	465.464	274.099	204.637	redox.glutaredoxins	0	'very weakly similar to (90.5) AT5G11930 | Symbols: | glutaredoxin family protein | chr5:3845165-3845611 REVERSEweakly similar to ( 129) loc_os05g10930 12005.m05563 protein OsGrx_C15 - glutaredoxin subgroup III, expressed no original description'	Zinc finger C-x8-C-x5-C-x3-H type family protein; CONTAINS InterPro DOMAIN/s: Zinc finger, CCCH-type (InterPro:IPR000571); BEST Arabidopsis thaliana protein match is: CCCH-type zinc finger family protein (TAIR:AT2G19810.1); Has 726 Blast hits to 700 proteins in 125 species: Archae - 0; Bacteria - 0; Metazoa - 157; Fungi - 3; Plants - 406; Viruses - 0; Other Eukaryotes - 160 (source: NCBI BLink).
GRMZM2G145280	42.6325	47.2164	23.3857	45.7132	161.315	60.3092	responded to cytokinin. protein.synthesis.ribosomal protein.eukaryotic.60S subunit.L13	ATBBC1,BBC1,RSU2	'moderately similar to ( 265) AT3G49010 | Symbols: ATBBC1, BBC1, RSU2 | ATBBC1 (ARABIDOPSIS THALIANA BREAST BASIC CONSERVED 1); structural constituent of ribosome | chr3:18166971-18168047 REVERSEmoderately similar to ( 260) RL132_BRANA 60S ribosomal protein L13-2 (Cold-induced protein C24B) - Brassica napus (Rape)moderately similar to ( 302) loc_os06g02510 12006.m091580 protein 60S ribosomal prot…	unknown protein; BEST Arabidopsis thaliana protein match is: unknown protein (TAIR:AT5G01570.1); Has 177 Blast hits to 175 proteins in 60 species: Archae - 4; Bacteria - 33; Metazoa - 18; Fungi - 11; Plants - 59; Viruses - 0; Other Eukaryotes - 52 (source: NCBI BLink).
GRMZM2G149952	11.4555	214.297	247.704	46.5934	44.9083	52.263	responded to cytokinin. S-assimilation.ATPS	APS3	'highly similar to ( 652) AT4G14680 | Symbols: APS3 | APS3; sulfate adenylyltransferase (ATP) | chr4:8413443-8415311 REVERSEhighly similar to ( 752) loc_os03g53230 12003.m10296 protein bifunctional 3-phosphoadenosine 5-phosphosulfate synthetase, putative, expressedATPS ATP-sulfurylase sat MET3 PRK05537 PanC_ATPS no original description'	histidine kinase 3 (HK3); CONTAINS InterPro DOMAIN/s: Signal transduction histidine kinase, homodimeric (InterPro:IPR009082), CHASE (InterPro:IPR006189), Signal transduction histidine kinase, core (InterPro:IPR005467), ATPase-like, ATP-binding domain (InterPro:IPR003594), CheY-like (InterPro:IPR011006), Signal transduction response regulator, receiver domain (InterPro:IPR001789), Signal transduct…
GRMZM2G341405	8.472	4.6794	15.6089	11.3274	0.28722	8.64477	RNA.regulation of transcription.ARR	0	'weakly similar to ( 123) AT2G25180 | Symbols: ARR12 | ARR12 (ARABIDOPSIS RESPONSE REGULATOR 12); transcription factor/ two-component response regulator | chr2:10724490-10726961 REVERSEweakly similar to ( 141) loc_os02g08500 12002.m06196 protein two-component response regulator ARR12, putative, expressed no original description'	xyloglucan endotransglucosylase/hydrolase 32 (XTH32); FUNCTIONS IN: hydrolase activity, acting on glycosyl bonds, hydrolase activity, hydrolyzing O-glycosyl compounds, xyloglucan:xyloglucosyl transferase activity; INVOLVED IN: carbohydrate metabolic process, cellular glucan metabolic process; LOCATED IN: endomembrane system, cell wall, apoplast; EXPRESSED IN: 19 plant structures; EXPRESSED DURING…
GRMZM2G148772	204.958	217.488	110.946	150.732	118.096	157.266	RNA.regulation of transcription.C2C2(Zn) CO-like, Constans-like zinc finger family	ATCOL5,COL5	'weakly similar to ( 117) AT5G57660 | Symbols: ATCOL5, COL5 | zinc finger (B-box type) family protein | chr5:23355573-23356729 FORWARDmoderately similar to ( 249) loc_os02g08150 12002.m06161 protein CONSTANS-like protein CO7, putative, expressedCCT no original description'	Methyltransferase-related protein; FUNCTIONS IN: molecular_function unknown; INVOLVED IN: biological_process unknown; LOCATED IN: endomembrane system; EXPRESSED IN: 23 plant structures; EXPRESSED DURING: 15 growth stages; BEST Arabidopsis thaliana protein match is: unknown protein (TAIR:AT5G14602.1); Has 30201 Blast hits to 17322 proteins in 780 species: Archae - 12; Bacteria - 1396; Metazoa - 17…
GRMZM2G144995	6.90616	18.0951	4.25311	3.04909	66.413	5.40604	RNA.regulation of transcription.putative transcription regulator	NOP56	'moderately similar to ( 440) AT3G12860 | Symbols: | nucleolar protein Nop56, putative | chr3:4091678-4093921 FORWARDmoderately similar to ( 492) loc_os03g22880 12003.m07686 protein nucleolar protein Nop56, putative, expressedSIK1 Nop NOSIC no original description'	NA
GRMZM2G086971	70.4306	43.6154	94.1526	4.54231	5.02315	3.83731	signalling.G-proteins	0	'weakly similar to ( 117) AT3G11730 | Symbols: ATFP8, ATRABD1, RABD1 | ATFP8; GTP binding / GTP-dependent protein binding / myosin XI tail binding | chr3:3709490-3711397 REVERSEweakly similar to ( 127) YPTM1_MAIZE GTP-binding protein YPTM1 - Zea mays (Maize)weakly similar to ( 115) loc_os05g01490 12005.m83918 protein GTP-binding protein YPTM1, putative, expressedRab1_Ypt1 Rab8_Rab10_Rab13_like Ra…	Walls Are Thin 1 (WAT1); INVOLVED IN: positive regulation of auxin metabolic process, positive regulation of tryptophan metabolic process, secondary cell wall biogenesis, unidimensional cell growth; LOCATED IN: plant-type vacuole membrane, plasma membrane, membrane; EXPRESSED IN: 28 plant structures; EXPRESSED DURING: 13 growth stages; CONTAINS InterPro DOMAIN/s: Protein of unknown function DUF6,…
GRMZM2G302883	1.70122	0.475526	0.465616	2.85256	5.68375	4.53552	stress.abiotic.heat	0	'moderately similar to ( 301) AT1G74250 | Symbols: | DNAJ heat shock N-terminal domain-containing protein | chr1:27920328-27922414 FORWARDmoderately similar to ( 435) loc_os12g31840 12012.m06992 protein heat shock protein binding protein, putative, expressedDnaJ no original description'	LRR and NB-ARC domains-containing disease resistance protein; FUNCTIONS IN: ATP binding; INVOLVED IN: apoptosis, defense response; CONTAINS InterPro DOMAIN/s: NB-ARC (InterPro:IPR002182), Leucine-rich repeat (InterPro:IPR001611), Disease resistance protein (InterPro:IPR000767); BEST Arabidopsis thaliana protein match is: NB-ARC domain-containing disease resistance protein (TAIR:AT3G14470.1); Has …
GRMZM2G022347	1.78574	6.70602	1.56881	2.15838	0.918465	1.94356	stress.abiotic.unspecified	SAH7	'weakly similar to ( 117) AT4G08685 | Symbols: SAH7 | SAH7 | chr4:5550563-5551259 FORWARDmoderately similar to ( 258) PSC13_MAIZE Pollen-specific protein C13 precursor - Zea mays (Maize)moderately similar to ( 234) loc_os04g32680 12004.m08366 protein pollen-specific protein C13 precursor, putative, expressedPollen_Ole_e_I no original description'	DEAD/DEAH box helicase, putative; FUNCTIONS IN: in 6 functions; INVOLVED IN: DNA repair, regulation of transcription, DNA-dependent; LOCATED IN: chloroplast; EXPRESSED IN: 16 plant structures; EXPRESSED DURING: 12 growth stages; CONTAINS InterPro DOMAIN/s: Transcription-repair-coupling factor (InterPro:IPR005118), DNA/RNA helicase, DEAD/DEAH box type, N-terminal (InterPro:IPR011545), Transcriptio…
GRMZM5G879178	16.6922	18.1243	19.1736	0.449816	1.35829	0.541013	stress.biotic	0	'moderately similar to ( 333) AT3G14460 | Symbols: | disease resistance protein (NBS-LRR class), putative | chr3:4851990-4856264 REVERSEnearly identical (1448) loc_os01g57340 12001.m11885 protein rp1-like protein, putative, expressedNB-ARC no original description'	exocyst complex component sec15B (SEC15B); FUNCTIONS IN: molecular_function unknown; INVOLVED IN: pollen germination, pollen tube growth; LOCATED IN: cytosol, plasma membrane, membrane, exocyst; EXPRESSED IN: 25 plant structures; EXPRESSED DURING: 13 growth stages; CONTAINS InterPro DOMAIN/s: Exocyst complex subunit Sec15-like (InterPro:IPR007225); BEST Arabidopsis thaliana protein match is: exoc…
GRMZM2G049057	0.644432	0.290254	0.274549	52.2852	41.4933	35.0152	stress.biotic	0	'moderately similar to ( 278) AT4G38660 | Symbols: | thaumatin, putative | chr4:18066448-18067792 REVERSEmoderately similar to ( 228) TLP1_PRUPE Thaumatin-like protein 1 precursor (PpAZ44) - Prunus persica (Peach)moderately similar to ( 411) loc_os08g43510 12008.m08325 protein thaumatin-like protein 1 precursor, putative, expressedTHN Thaumatin no original description'	sulfate transporter 91 (AST91); FUNCTIONS IN: sulfate transmembrane transporter activity; INVOLVED IN: sulfate transport, transport, transmembrane transport; LOCATED IN: integral to membrane, membrane; EXPRESSED IN: 22 plant structures; EXPRESSED DURING: 13 growth stages; CONTAINS InterPro DOMAIN/s: Sulphate transporter (InterPro:IPR011547), Sulphate transporter/antisigma-factor antagonist STAS (…
GRMZM2G338809	161.687	89.7384	165.469	49.8962	35.3749	42.5738	transport.ammonium	AMT2,AMT2;1,ATAMT2	'moderately similar to ( 370) AT2G38290 | Symbols: ATAMT2, AMT2;1 | ATAMT2 (AMMONIUM TRANSPORTER 2); ammonium transmembrane transporter/ high affinity secondary active ammonium transmembrane transporter | chr2:16039672-16042291 REVERSEmoderately similar to ( 500) loc_os03g62200 12003.m11098 protein ammonium transporter 2, putative, expressedAmtB PRK10666 Ammonium_transp no original description'	beta glucosidase 15 (BGLU15); FUNCTIONS IN: cation binding, hydrolase activity, hydrolyzing O-glycosyl compounds, catalytic activity; INVOLVED IN: carbohydrate metabolic process; LOCATED IN: cell wall, plant-type cell wall; EXPRESSED IN: 23 plant structures; EXPRESSED DURING: 14 growth stages; CONTAINS InterPro DOMAIN/s: Glycoside hydrolase, family 1 (InterPro:IPR001360), Glycoside hydrolase, fam…
GRMZM2G048257	4.9492	4.00024	6.38953	6.83071	11.4224	3.61846	transport.calcium	CXIP4	'weakly similar to ( 120) AT2G28910 | Symbols: CXIP4 | CXIP4 (CAX INTERACTING PROTEIN 4); nucleic acid binding / zinc ion binding | chr2:12415992-12416990 REVERSEweakly similar to ( 144) loc_os09g01640 12009.m03539 protein CXIP4, putative, expressed no original description'	unknown protein; FUNCTIONS IN: molecular_function unknown; INVOLVED IN: biological_process unknown; LOCATED IN: chloroplast; EXPRESSED IN: 23 plant structures; EXPRESSED DURING: 15 growth stages; Has 45 Blast hits to 45 proteins in 11 species: Archae - 0; Bacteria - 0; Metazoa - 0; Fungi - 0; Plants - 45; Viruses - 0; Other Eukaryotes - 0 (source: NCBI BLink).
GRMZM2G136032	0.6985	0.187376	0.8679	2.16545	2.839	1.72797	transport.Major Intrinsic Proteins.PIP	PIP1;4,PIP1E,TMP-C	'moderately similar to ( 453) AT4G00430 | Symbols: TMP-C, PIP1;4, PIP1E | PIP1;4 (PLASMA MEMBRANE INTRINSIC PROTEIN 1;4); water channel | chr4:186143-187531 REVERSEmoderately similar to ( 454) PIP11_ORYSA Aquaporin PIP1.1 (Plasma membrane intrinsic protein 1a) (PIP1a) (OsPIP1.1) (Water channel protein RWC1) (RWC-1) - Oryza sativa (Rice)moderately similar to ( 454) loc_os02g44630 12002.m33812 prot…	plasma membrane intrinsic protein 1;4 (PIP1;4); FUNCTIONS IN: water channel activity; INVOLVED IN: response to water deprivation, transport; LOCATED IN: plasma membrane, membrane; EXPRESSED IN: 23 plant structures; EXPRESSED DURING: 13 growth stages; CONTAINS InterPro DOMAIN/s: Major intrinsic protein, conserved site (InterPro:IPR022357), Aquaporin (InterPro:IPR012269), Major intrinsic protein (I…
GRMZM2G043075	72.0898	34.2254	100.696	138.086	15.6975	168.758	transport.misc	0	'moderately similar to ( 433) AT5G65380 | Symbols: | ripening-responsive protein, putative | chr5:26123241-26126352 REVERSEhighly similar to ( 572) loc_os08g37432 12008.m26847 protein transparent testa 12 protein, putative, expressedNorM PRK01766 MatE no original description'	S-adenosyl-L-methionine-dependent methyltransferases superfamily protein; INVOLVED IN: biological_process unknown; LOCATED IN: chloroplast; CONTAINS InterPro DOMAIN/s: Putative rRNA methylase (InterPro:IPR010719); Has 1208 Blast hits to 1208 proteins in 621 species: Archae - 2; Bacteria - 1139; Metazoa - 0; Fungi - 0; Plants - 33; Viruses - 0; Other Eukaryotes - 34 (source: NCBI BLink).
